# Supplementary material for: Striatum supports fast learning but not memory recall
Source: Nature. 2025 May 7;643(8071):458–67. doi: 10.1038/s41586-025-08969-1 (PMC12244412; doi:10.1038/s41586-025-08969-1)
Supplement: Supplementary file 15 — Source Data Fig. 1 [file 41586_2025_8969_MOESM15_ESM.xlsx]

## Sheet: 1c
0.28496	nan	nan	nan
0.35496	nan	nan	nan
0.35496	nan	nan	nan
0.35496	nan	nan	nan
-0.41504	0.80996	nan	nan
0.38996	4.79996	nan	nan
-0.48504	1.57996	2.94496	4.34496
0.38996	1.85996	nan	nan
0.35496	nan	nan	nan
0.38996	nan	nan	nan
0.35496	nan	nan	nan
0.49496	nan	nan	nan
0.42496	nan	nan	nan
0.84496	nan	nan	nan
0.35496	nan	nan	nan
nan	nan	nan	nan
0.42496	nan	nan	nan
0.38996	nan	nan	nan
-0.83504	0.07496	nan	nan
-1.01004	0.49496	nan	nan
from below minus cue at time 2.0805
2.36546	nan	nan	nan
2.43546	nan	nan	nan
2.43546	nan	nan	nan
2.43546	nan	nan	nan
1.66546	2.89046	nan	nan
2.47046	6.88046	nan	nan
1.59546	3.66046	5.02546	6.42546
2.47046	3.94046	nan	nan
2.43546	nan	nan	nan
2.47046	nan	nan	nan
2.43546	nan	nan	nan
2.57546	nan	nan	nan
2.50546	nan	nan	nan
2.92546	nan	nan	nan
2.43546	nan	nan	nan
nan	nan	nan	nan
2.50546	nan	nan	nan
2.47046	nan	nan	nan
1.24546	2.15546	nan	nan
1.07046	2.57546	nan	nan
trials from str_white sessid 1215

## Sheet: 1d,left
-0.28	0.1946		-0.28	0.461		-0.28	0.3278		-0.28	0.1204		-0.28	0.3598		-0.28	0.2401		-0.28	0		-0.28	0.1991		-0.28	0.0996
-0.28	0.1515		-0.28	0.3948		-0.28	0.2731		-0.28	0.2624		-0.28	0.578		-0.28	0.4202		-0.28	0.0586		-0.28	0.3396		-0.28	0.1991
-0.245	0.1515		-0.245	0.3948		-0.245	0.2731		-0.245	0.2624		-0.245	0.578		-0.245	0.4202		-0.245	0.0586		-0.245	0.3396		-0.245	0.1991
-0.245	0.2387		-0.245	0.5261		-0.245	0.3824		-0.245	0.1665		-0.245	0.4338		-0.245	0.3001		-0.245	0.2767		-0.245	0.7188		-0.245	0.4978
-0.21	0.2387		-0.21	0.5261		-0.21	0.3824		-0.21	0.1665		-0.21	0.4338		-0.21	0.3001		-0.21	0.2767		-0.21	0.7188		-0.21	0.4978
-0.21	0.1946		-0.21	0.461		-0.21	0.3278		-0.21	0.1665		-0.21	0.4338		-0.21	0.3001		-0.21	0.2002		-0.21	0.5963		-0.21	0.3982
-0.175	0.1946		-0.175	0.461		-0.175	0.3278		-0.175	0.1665		-0.175	0.4338		-0.175	0.3001		-0.175	0.2002		-0.175	0.5963		-0.175	0.3982
-0.175	0.329		-0.175	0.6543		-0.175	0.4917		-0.175	0.1665		-0.175	0.4338		-0.175	0.3001		-0.175	0.0586		-0.175	0.3396		-0.175	0.1991
-0.14	0.329		-0.14	0.6543		-0.14	0.4917		-0.14	0.1665		-0.14	0.4338		-0.14	0.3001		-0.14	0.0586		-0.14	0.3396		-0.14	0.1991
-0.14	0.375		-0.14	0.7176		-0.14	0.5463		-0.14	0.3117		-0.14	0.6487		-0.14	0.4802		-0.14	0.1268		-0.14	0.4705		-0.14	0.2987
-0.105	0.375		-0.105	0.7176		-0.105	0.5463		-0.105	0.3117		-0.105	0.6487		-0.105	0.4802		-0.105	0.1268		-0.105	0.4705		-0.105	0.2987
-0.105	0.4215		-0.105	0.7804		-0.105	0.6009		-0.105	0.2139		-0.105	0.5064		-0.105	0.3601		-0.105	0.2767		-0.105	0.7188		-0.105	0.4978
-0.07	0.4215		-0.07	0.7804		-0.07	0.6009		-0.07	0.2139		-0.07	0.5064		-0.07	0.3601		-0.07	0.2767		-0.07	0.7188		-0.07	0.4978
-0.07	0.2836		-0.07	0.5905		-0.07	0.437		-0.07	0.1204		-0.07	0.3598		-0.07	0.2401		-0.07	0.1268		-0.07	0.4705		-0.07	0.2987
-0.035	0.2836		-0.035	0.5905		-0.035	0.437		-0.035	0.1204		-0.035	0.3598		-0.035	0.2401		-0.035	0.1268		-0.035	0.4705		-0.035	0.2987
-0.035	0.1946		-0.035	0.461		-0.035	0.3278		-0.035	0.2624		-0.035	0.578		-0.035	0.4202		-0.035	0.1268		-0.035	0.4705		-0.035	0.2987
0	0.1946		0	0.461		0	0.3278		0	0.2624		0	0.578		0	0.4202		0	0.1268		0	0.4705		0	0.2987
0	0.0694		0	0.2583		0	0.1639		0	0.5148		0	0.9258		0	0.7203		0	0.0586		0	0.3396		0	0.1991
0.035	0.0694		0.035	0.2583		0.035	0.1639		0.035	0.5148		0.035	0.9258		0.035	0.7203		0.035	0.0586		0.035	0.3396		0.035	0.1991
0.035	0.0694		0.035	0.2583		0.035	0.1639		0.035	0.2139		0.035	0.5064		0.035	0.3601		0.035	0		0.035	0.1991		0.035	0.0996
0.07	0.0694		0.07	0.2583		0.07	0.1639		0.07	0.2139		0.07	0.5064		0.07	0.3601		0.07	0		0.07	0.1991		0.07	0.0996
0.07	0.0321		0.07	0.1864		0.07	0.1093		0.07	0.2624		0.07	0.578		0.07	0.4202		0.07	0		0.07	0.1991		0.07	0.0996
0.105	0.0321		0.105	0.1864		0.105	0.1093		0.105	0.2624		0.105	0.578		0.105	0.4202		0.105	0		0.105	0.1991		0.105	0.0996
0.105	0.0321		0.105	0.1864		0.105	0.1093		0.105	0.1665		0.105	0.4338		0.105	0.3001		0.105	0.2767		0.105	0.7188		0.105	0.4978
0.14	0.0321		0.14	0.1864		0.14	0.1093		0.14	0.1665		0.14	0.4338		0.14	0.3001		0.14	0.2767		0.14	0.7188		0.14	0.4978
0.14	0.1096		0.14	0.3275		0.14	0.2185		0.14	0.4122		0.14	0.7882		0.14	0.6002		0.14	1.1173		0.14	1.8693		0.14	1.4933
0.175	0.1096		0.175	0.3275		0.175	0.2185		0.175	0.4122		0.175	0.7882		0.175	0.6002		0.175	1.1173		0.175	1.8693		0.175	1.4933
0.175	0.2387		0.175	0.5261		0.175	0.3824		0.175	0.5148		0.175	0.9258		0.175	0.7203		0.175	2.6539		0.175	3.7174		0.175	3.1857
0.21	0.2387		0.21	0.5261		0.21	0.3824		0.21	0.5148		0.21	0.9258		0.21	0.7203		0.21	2.6539		0.21	3.7174		0.21	3.1857
0.21	0.329		0.21	0.6543		0.21	0.4917		0.21	1.0994		0.21	1.6617		0.21	1.3806		0.21	2.4697		0.21	3.5034		0.21	2.9866
0.245	0.329		0.245	0.6543		0.245	0.4917		0.245	1.0994		0.245	1.6617		0.245	1.3806		0.245	2.4697		0.245	3.5034		0.245	2.9866
0.245	0.7069		0.245	1.1505		0.245	0.9287		0.245	1.1537		0.245	1.7274		0.245	1.4406		0.245	4.148		0.245	5.409		0.245	4.7785
0.28	0.7069		0.28	1.1505		0.28	0.9287		0.28	1.1537		0.28	1.7274		0.28	1.4406		0.28	4.148		0.28	5.409		0.28	4.7785
0.28	0.4215		0.28	0.7804		0.28	0.6009		0.28	1.8142		0.28	2.5075		0.28	2.1609		0.28	3.1173		0.28	4.2496		0.28	3.6834
0.315	0.4215		0.315	0.7804		0.315	0.6009		0.315	1.8142		0.315	2.5075		0.315	2.1609		0.315	3.1173		0.315	4.2496		0.315	3.6834
0.315	0.5155		0.315	0.9049		0.315	0.7102		0.315	1.5373		0.315	2.1842		0.315	1.8607		0.315	1.7407		0.315	2.6396		0.315	2.1901
0.35	0.5155		0.35	0.9049		0.35	0.7102		0.35	1.5373		0.35	2.1842		0.35	1.8607		0.35	1.7407		0.35	2.6396		0.35	2.1901
0.35	0.329		0.35	0.6543		0.35	0.4917		0.35	1.0994		0.35	1.6617		0.35	1.3806		0.35	1.2936		0.35	2.0912		0.35	1.6924
0.385	0.329		0.385	0.6543		0.385	0.4917		0.385	1.0994		0.385	1.6617		0.385	1.3806		0.385	1.2936		0.385	2.0912		0.385	1.6924
0.385	0.2387		0.385	0.5261		0.385	0.3824		0.385	0.5666		0.385	0.994		0.385	0.7803		0.385	0.6857		0.385	1.3053		0.385	0.9955
0.42	0.2387		0.42	0.5261		0.42	0.3824		0.42	0.5666		0.42	0.994		0.42	0.7803		0.42	0.6857		0.42	1.3053		0.42	0.9955
0.42	0.2836		0.42	0.5905		0.42	0.437		0.42	0.5666		0.42	0.994		0.42	0.7803		0.42	0.3556		0.42	0.839		0.42	0.5973
0.455	0.2836		0.455	0.5905		0.455	0.437		0.455	0.5666		0.455	0.994		0.455	0.7803		0.455	0.3556		0.455	0.839		0.455	0.5973
0.455	0.4683		0.455	0.8428		0.455	0.6556		0.455	0.4122		0.455	0.7882		0.455	0.6002		0.455	0.3556		0.455	0.839		0.455	0.5973
0.49	0.4683		0.49	0.8428		0.49	0.6556		0.49	0.4122		0.49	0.7882		0.49	0.6002		0.49	0.3556		0.49	0.839		0.49	0.5973
0.49	0.4683		0.49	0.8428		0.49	0.6556		0.49	0.3117		0.49	0.6487		0.49	0.4802		0.49	0.3556		0.49	0.839		0.49	0.5973

## Sheet: 1d,right
-0.28	0.2966		-0.28	0.2509		-0.28	0.2737		-0.28	0.3592		-0.28	0.2664		-0.28	0.3128		-0.28	0.3472		-0.28	0.2817		-0.28	0.3145
-0.28	0.2705		-0.28	0.2269		-0.28	0.2487		-0.28	0.3815		-0.28	0.2859		-0.28	0.3337		-0.28	0.329		-0.28	0.2653		-0.28	0.2972
-0.245	0.2705		-0.245	0.2269		-0.245	0.2487		-0.245	0.3815		-0.245	0.2859		-0.245	0.3337		-0.245	0.329		-0.245	0.2653		-0.245	0.2972
-0.245	0.2584		-0.245	0.2158		-0.245	0.2371		-0.245	0.4038		-0.245	0.3053		-0.245	0.3545		-0.245	0.3218		-0.245	0.2588		-0.245	0.2903
-0.21	0.2584		-0.21	0.2158		-0.21	0.2371		-0.21	0.4038		-0.21	0.3053		-0.21	0.3545		-0.21	0.3218		-0.21	0.2588		-0.21	0.2903
-0.21	0.2966		-0.21	0.2509		-0.21	0.2737		-0.21	0.3443		-0.21	0.2536		-0.21	0.2989		-0.21	0.3726		-0.21	0.3047		-0.21	0.3387
-0.175	0.2966		-0.175	0.2509		-0.175	0.2737		-0.175	0.3443		-0.175	0.2536		-0.175	0.2989		-0.175	0.3726		-0.175	0.3047		-0.175	0.3387
-0.175	0.3387		-0.175	0.2897		-0.175	0.3142		-0.175	0.389		-0.175	0.2923		-0.175	0.3406		-0.175	0.3472		-0.175	0.2817		-0.175	0.3145
-0.14	0.3387		-0.14	0.2897		-0.14	0.3142		-0.14	0.389		-0.14	0.2923		-0.14	0.3406		-0.14	0.3472		-0.14	0.2817		-0.14	0.3145
-0.14	0.3146		-0.14	0.2675		-0.14	0.2911		-0.14	0.4483		-0.14	0.3441		-0.14	0.3962		-0.14	0.3545		-0.14	0.2882		-0.14	0.3214
-0.105	0.3146		-0.105	0.2675		-0.105	0.2911		-0.105	0.4483		-0.105	0.3441		-0.105	0.3962		-0.105	0.3545		-0.105	0.2882		-0.105	0.3214
-0.105	0.3287		-0.105	0.2805		-0.105	0.3046		-0.105	0.4631		-0.105	0.3572		-0.105	0.4101		-0.105	0.4089		-0.105	0.3376		-0.105	0.3732
-0.07	0.3287		-0.07	0.2805		-0.07	0.3046		-0.07	0.4631		-0.07	0.3572		-0.07	0.4101		-0.07	0.4089		-0.07	0.3376		-0.07	0.3732
-0.07	0.3627		-0.07	0.312		-0.07	0.3373		-0.07	0.3964		-0.07	0.2987		-0.07	0.3476		-0.07	0.4414		-0.07	0.3673		-0.07	0.4043
-0.035	0.3627		-0.035	0.312		-0.035	0.3373		-0.035	0.3964		-0.035	0.2987		-0.035	0.3476		-0.035	0.4414		-0.035	0.3673		-0.035	0.4043
-0.035	0.3726		-0.035	0.3213		-0.035	0.347		-0.035	0.5001		-0.035	0.3897		-0.035	0.4449		-0.035	0.4052		-0.035	0.3343		-0.035	0.3698
0	0.3726		0	0.3213		0	0.347		0	0.5001		0	0.3897		0	0.4449		0	0.4052		0	0.3343		0	0.3698
0	0.3627		0	0.312		0	0.3373		0	0.5737		0	0.4552		0	0.5144		0	0.4052		0	0.3343		0	0.3698
0.035	0.3627		0.035	0.312		0.035	0.3373		0.035	0.5737		0.035	0.4552		0.035	0.5144		0.035	0.4052		0.035	0.3343		0.035	0.3698
0.035	0.3267		0.035	0.2786		0.035	0.3026		0.035	0.5369		0.035	0.4224		0.035	0.4797		0.035	0.445		0.035	0.3705		0.035	0.4078
0.07	0.3267		0.07	0.2786		0.07	0.3026		0.07	0.5369		0.07	0.4224		0.07	0.4797		0.07	0.445		0.07	0.3705		0.07	0.4078
0.07	0.2725		0.07	0.2287		0.07	0.2506		0.07	0.5589		0.07	0.4421		0.07	0.5005		0.07	0.8285		0.07	0.7266		0.07	0.7775
0.105	0.2725		0.105	0.2287		0.105	0.2506		0.105	0.5589		0.105	0.4421		0.105	0.5005		0.105	0.8285		0.105	0.7266		0.105	0.7775
0.105	0.2865		0.105	0.2416		0.105	0.2641		0.105	0.5663		0.105	0.4486		0.105	0.5075		0.105	1.5094		0.105	1.3727		0.105	1.441
0.14	0.2865		0.14	0.2416		0.14	0.2641		0.14	0.5663		0.14	0.4486		0.14	0.5075		0.14	1.5094		0.14	1.3727		0.14	1.441
0.14	0.3006		0.14	0.2546		0.14	0.2776		0.14	0.6177		0.14	0.4946		0.14	0.5561		0.14	2.9932		0.14	2.8054		0.14	2.8993
0.175	0.3006		0.175	0.2546		0.175	0.2776		0.175	0.6177		0.175	0.4946		0.175	0.5561		0.175	2.9932		0.175	2.8054		0.175	2.8993
0.175	0.3427		0.175	0.2934		0.175	0.3181		0.175	1.0177		0.175	0.8593		0.175	0.9385		0.175	4.1196		0.175	3.9044		0.175	4.012
0.21	0.3427		0.21	0.2934		0.21	0.3181		0.21	1.0177		0.21	0.8593		0.21	0.9385		0.21	4.1196		0.21	3.9044		0.21	4.012
0.21	0.3647		0.21	0.3139		0.21	0.3393		0.21	1.414		0.21	1.2276		0.21	1.3208		0.21	4.6747		0.21	4.4483		0.21	4.5615
0.245	0.3647		0.245	0.3139		0.245	0.3393		0.245	1.414		0.245	1.2276		0.245	1.3208		0.245	4.6747		0.245	4.4483		0.245	4.5615
0.245	0.3587		0.245	0.3083		0.245	0.3335		0.245	1.9013		0.245	1.6858		0.245	1.7935		0.245	4.1689		0.245	3.952		0.245	4.0604
0.28	0.3587		0.28	0.3083		0.28	0.3335		0.28	1.9013		0.28	1.6858		0.28	1.7935		0.28	4.1689		0.28	3.952		0.28	4.0604
0.28	0.4226		0.28	0.3678		0.28	0.3952		0.28	2.0014		0.28	1.7803		0.28	1.8909		0.28	3.1583		0.28	2.9651		0.28	3.0617
0.315	0.4226		0.315	0.3678		0.315	0.3952		0.315	2.0014		0.315	1.7803		0.315	1.8909		0.315	3.1583		0.315	2.9651		0.315	3.0617
0.315	0.4783		0.315	0.42		0.315	0.4491		0.315	1.7871		0.315	1.5775		0.315	1.6823		0.315	2.4345		0.315	2.2652		0.315	2.3499
0.35	0.4783		0.35	0.42		0.35	0.4491		0.35	1.7871		0.35	1.5775		0.35	1.6823		0.35	2.4345		0.35	2.2652		0.35	2.3499
0.35	0.5161		0.35	0.4555		0.35	0.4858		0.35	1.5503		0.35	1.3555		0.35	1.4529		0.35	1.9268		0.35	1.7777		0.35	1.8522
0.385	0.5161		0.385	0.4555		0.385	0.4858		0.385	1.5503		0.385	1.3555		0.385	1.4529		0.385	1.9268		0.385	1.7777		0.385	1.8522
0.385	0.5617		0.385	0.4985		0.385	0.5301		0.385	1.3706		0.385	1.1876		0.385	1.2791		0.385	1.4187		0.385	1.2905		0.385	1.3546
0.42	0.5617		0.42	0.4985		0.42	0.5301		0.42	1.3706		0.42	1.1876		0.42	1.2791		0.42	1.4187		0.42	1.2905		0.42	1.3546
0.42	0.5855		0.42	0.5209		0.42	0.5532		0.42	1.2481		0.42	1.0737		0.42	1.1609		0.42	1.0156		0.42	0.9057		0.42	0.9607
0.455	0.5855		0.455	0.5209		0.455	0.5532		0.455	1.2481		0.455	1.0737		0.455	1.1609		0.455	1.0156		0.455	0.9057		0.455	0.9607
0.455	0.5439		0.455	0.4816		0.455	0.5128		0.455	1.1112		0.455	0.9465		0.455	1.0288		0.455	0.7314		0.455	0.6371		0.455	0.6842
0.49	0.5439		0.49	0.4816		0.49	0.5128		0.49	1.1112		0.49	0.9465		0.49	1.0288		0.49	0.7314		0.49	0.6371		0.49	0.6842
0.49	0.4962		0.49	0.4368		0.49	0.4665		0.49	1.0464		0.49	0.8862		0.49	0.9663		0.49	0.4483		0.49	0.3741		0.49	0.4112

## Sheet: 1e,left
0.2003	0.2405
0.4173	0.2211
0.1519	0.3735
0.2487	0.2457
0.1773	0.6494
0.2849	0.2139
0.2712	0.2078
0.1337	0.9304
0.2054	1.5742
0.339	1.5213
0.3615	1.2438
0.2945	0.9828
0.2243	0.3764
0.3355	1.4681
0.2906	2.2078
0.2906	1.6131
0.4351	1.5696
0.2788	1.6135
0.3337	1.2987
0.4685	1.2422
0.2022	1.1417
0.0559	2.1645

## Sheet: 1e,right
0.2485	0.3511				0.2319	0.2319		1.4597	2.0381
0.2387	0.4723				0.1834	0.2804		1.7489	1.7489
0.2611	0.5167				0.2319	0.2319		1.4597	2.0381
0.2515	0.5227				0.1834	0.2804		1.7489	1.7489
0.2608	0.6354				0.2319	0.2319		1.4597	2.0381
0.243	0.811				0.1834	0.2804		1.7489	1.7489
0.214	0.7166				0.2319	0.2319		1.4597	2.0381
0.2077	0.782				0.1834	0.2804		1.7489	1.7489
0.2342	0.7945				0.2319	0.2319		1.4597	2.0381
0.259	0.896				0.1834	0.2804		1.7489	1.7489
0.2446	0.9815				0.2319	0.2319		1.4597	2.0381
0.2658	0.941				0.1834	0.2804		1.7489	1.7489
0.2804	1.0501				0.2319	0.2319		1.4597	2.0381
0.2755	1.0925				0.1834	0.2804		1.7489	1.7489
0.3029	1.2485				0.2319	0.2319		1.4597	2.0381
0.3213	1.2779				0.1834	0.2804		1.7489	1.7489
0.301	1.3542				0.2319	0.2319		1.4597	2.0381
0.2979	1.4605				0.1834	0.2804		1.7489	1.7489
0.2839	1.3888				0.2319	0.2319		1.4597	2.0381
0.3253	1.4811				0.1834	0.2804		1.7489	1.7489
0.3027	1.4987				0.2319	0.2319		1.4597	2.0381
0.2991	1.7169				0.1834	0.2804		1.7489	1.7489
0.2755	1.5614				0.2319	0.2319		1.4597	2.0381
0.275	1.6787				0.1834	0.2804		1.7489	1.7489
0.2438	1.4592				0.2319	0.2319		1.4597	2.0381
0.2742	1.8109				0.1834	0.2804		1.7489	1.7489
0.247	1.6753				0.2319	0.2319		1.4597	2.0381
0.2601	1.6733				0.1834	0.2804		1.7489	1.7489
0.2895	1.6697				0.2319	0.2319		1.4597	2.0381
0.2828	1.7363				0.1834	0.2804		1.7489	1.7489
0.2557	1.7181				0.2319	0.2319		1.4597	2.0381
0.2478	1.6906				0.1834	0.2804		1.7489	1.7489
0.2421	1.7309				0.2319	0.2319		1.4597	2.0381
0.2377	1.7482				0.1834	0.2804		1.7489	1.7489
0.2469	1.6875				0.2319	0.2319		1.4597	2.0381
0.2875	1.7791				0.1834	0.2804		1.7489	1.7489
0.2333	1.6491				0.2319	0.2319		1.4597	2.0381
0.2474	1.8495				0.1834	0.2804		1.7489	1.7489
0.2457	1.7677				0.2319	0.2319		1.4597	2.0381
0.2463	1.7596				0.1834	0.2804		1.7489	1.7489
0.2541	1.8067				0.2319	0.2319		1.4597	2.0381
0.2459	1.7837				0.1834	0.2804		1.7489	1.7489
0.2492	1.8098				0.2319	0.2319		1.4597	2.0381
0.2423	1.8314				0.1834	0.2804		1.7489	1.7489
0.2381	1.7786				0.2319	0.2319		1.4597	2.0381
0.2424	1.8553				0.1834	0.2804		1.7489	1.7489
0.2389	1.8681				0.2319	0.2319		1.4597	2.0381
0.2343	1.8968				0.1834	0.2804		1.7489	1.7489
0.2311	1.839				0.2319	0.2319		1.4597	2.0381
0.2319	1.7489				0.1834	0.2804		1.7489	1.7489
0.2319	1.7489				0.2319	0.2319		1.4597	2.0381
0.2319	1.7489				0.1834	0.2804		1.7489	1.7489
0.2319	1.7489				0.2319	0.2319		1.4597	2.0381
0.2319	1.7489				0.1834	0.2804		1.7489	1.7489
0.2319	1.7489				0.2319	0.2319		1.4597	2.0381
0.2319	1.7489				0.1834	0.2804		1.7489	1.7489
0.2319	1.7489				0.2319	0.2319		1.4597	2.0381
0.2319	1.7489				0.1834	0.2804		1.7489	1.7489
0.2319	1.7489				0.2319	0.2319		1.4597	2.0381
0.2319	1.7489				0.1834	0.2804		1.7489	1.7489
0.2319	1.7489				0.2319	0.2319		1.4597	2.0381
0.2319	1.7489				0.1834	0.2804		1.7489	1.7489
0.2319	1.7489				0.2319	0.2319		1.4597	2.0381
0.2319	1.7489				0.1834	0.2804		1.7489	1.7489
0.2319	1.7489				0.2319	0.2319		1.4597	2.0381
0.2319	1.7489				0.1834	0.2804		1.7489	1.7489
0.2319	1.7489				0.2319	0.2319		1.4597	2.0381
0.2319	1.7489				0.1834	0.2804		1.7489	1.7489
0.2319	1.7489				0.2319	0.2319		1.4597	2.0381
0.2319	1.7489				0.1834	0.2804		1.7489	1.7489
0.2319	1.7489				0.2319	0.2319		1.4597	2.0381
0.2319	1.7489				0.1834	0.2804		1.7489	1.7489
0.2319	1.7489				0.2319	0.2319		1.4597	2.0381
0.2319	1.7489				0.1834	0.2804		1.7489	1.7489
0.2319	1.7489				0.2319	0.2319		1.4597	2.0381
0.2319	1.7489				0.1834	0.2804		1.7489	1.7489
0.2319	1.7489				0.2319	0.2319		1.4597	2.0381
0.2319	1.7489				0.1834	0.2804		1.7489	1.7489
0.2319	1.7489				0.2319	0.2319		1.4597	2.0381
0.2319	1.7489				0.1834	0.2804		1.7489	1.7489
0.2319	1.7489				0.2319	0.2319		1.4597	2.0381
0.2319	1.7489				0.1834	0.2804		1.7489	1.7489
0.2319	1.7489				0.2319	0.2319		1.4597	2.0381
0.2319	1.7489				0.1834	0.2804		1.7489	1.7489
0.2319	1.7489				0.2319	0.2319		1.4597	2.0381
0.2319	1.7489				0.1834	0.2804		1.7489	1.7489
0.2319	1.7489				0.2319	0.2319		1.4597	2.0381
0.2319	1.7489				0.1834	0.2804		1.7489	1.7489
0.2319	1.7489				0.2319	0.2319		1.4597	2.0381
0.2319	1.7489				0.1834	0.2804		1.7489	1.7489
0.2319	1.7489				0.2319	0.2319		1.4597	2.0381
0.2319	1.7489				0.1834	0.2804		1.7489	1.7489
0.2319	1.7489				0.2319	0.2319		1.4597	2.0381
0.2319	1.7489				0.1834	0.2804		1.7489	1.7489
0.2319	1.7489				0.2319	0.2319		1.4597	2.0381
0.2319	1.7489				0.1834	0.2804		1.7489	1.7489
0.2319	1.7489				0.2319	0.2319		1.4597	2.0381
0.2319	1.7489				0.1834	0.2804		1.7489	1.7489
0.2319	1.7489				0.2319	0.2319		1.4597	2.0381
0.2319	1.7489				0.1834	0.2804		1.7489	1.7489
0.2319	1.7489				0.2319	0.2319		1.4597	2.0381
0.2319	1.7489				0.1834	0.2804		1.7489	1.7489
0.2319	1.7489				0.2319	0.2319		1.4597	2.0381
0.2319	1.7489				0.1834	0.2804		1.7489	1.7489
0.2319	1.7489				0.2319	0.2319		1.4597	2.0381
0.2319	1.7489				0.1834	0.2804		1.7489	1.7489
0.2319	1.7489				0.2319	0.2319		1.4597	2.0381
0.2319	1.7489				0.1834	0.2804		1.7489	1.7489
0.2319	1.7489				0.2319	0.2319		1.4597	2.0381
0.2319	1.7489				0.1834	0.2804		1.7489	1.7489
0.2319	1.7489				0.2319	0.2319		1.4597	2.0381
0.2319	1.7489				0.1834	0.2804		1.7489	1.7489
0.2319	1.7489				0.2319	0.2319		1.4597	2.0381
0.2319	1.7489				0.1834	0.2804		1.7489	1.7489
0.2319	1.7489				0.2319	0.2319		1.4597	2.0381
0.2319	1.7489				0.1834	0.2804		1.7489	1.7489
0.2319	1.7489				0.2319	0.2319		1.4597	2.0381
0.2319	1.7489				0.1834	0.2804		1.7489	1.7489
0.2319	1.7489				0.2319	0.2319		1.4597	2.0381
0.2319	1.7489				0.1834	0.2804		1.7489	1.7489
0.2319	1.7489				0.2319	0.2319		1.4597	2.0381
0.2319	1.7489				0.1834	0.2804		1.7489	1.7489
0.2319	1.7489				0.2319	0.2319		1.4597	2.0381
0.2319	1.7489				0.1834	0.2804		1.7489	1.7489
0.2319	1.7489				0.2319	0.2319		1.4597	2.0381
0.2319	1.7489				0.1834	0.2804		1.7489	1.7489
0.2319	1.7489				0.2319	0.2319		1.4597	2.0381
0.2319	1.7489				0.1834	0.2804		1.7489	1.7489
0.2319	1.7489				0.2319	0.2319		1.4597	2.0381
0.2319	1.7489				0.1834	0.2804		1.7489	1.7489
0.2319	1.7489				0.2319	0.2319		1.4597	2.0381
0.2319	1.7489				0.1834	0.2804		1.7489	1.7489
0.2319	1.7489				0.2319	0.2319		1.4597	2.0381
0.2319	1.7489				0.1834	0.2804		1.7489	1.7489
0.2319	1.7489				0.2319	0.2319		1.4597	2.0381
0.2319	1.7489				0.1834	0.2804		1.7489	1.7489
0.2319	1.7489				0.2319	0.2319		1.4597	2.0381
0.2319	1.7489				0.1834	0.2804		1.7489	1.7489
0.2319	1.7489				0.2319	0.2319		1.4597	2.0381
0.2319	1.7489				0.1834	0.2804		1.7489	1.7489
0.2319	1.7489				0.2319	0.2319		1.4597	2.0381
0.2319	1.7489				0.1834	0.2804		1.7489	1.7489
0.2319	1.7489				0.2319	0.2319		1.4597	2.0381
0.2319	1.7489				0.1834	0.2804		1.7489	1.7489
0.2319	1.7489				0.2319	0.2319		1.4597	2.0381
0.2319	1.7489				0.1834	0.2804		1.7489	1.7489
0.2319	1.7489				0.2319	0.2319		1.4597	2.0381
0.2319	1.7489				0.1834	0.2804		1.7489	1.7489
0.2319	1.7489				0.2319	0.2319		1.4597	2.0381
					0.1834	0.2804		1.7489	1.7489
					0.2319	0.2319		1.4597	2.0381
					0.1834	0.2804		1.7489	1.7489
					0.2319	0.2319		1.4597	2.0381
					0.1834	0.2804		1.7489	1.7489
					0.2319	0.2319		1.4597	2.0381
					0.1834	0.2804		1.7489	1.7489
					0.2319	0.2319		1.4597	2.0381
					0.1834	0.2804		1.7489	1.7489
					0.2319	0.2319		1.4597	2.0381
					0.1834	0.2804		1.7489	1.7489
					0.2319	0.2319		1.4597	2.0381
					0.1834	0.2804		1.7489	1.7489
					0.2319	0.2319		1.4597	2.0381
					0.1834	0.2804		1.7489	1.7489
					0.2319	0.2319		1.4597	2.0381
					0.1834	0.2804		1.7489	1.7489
					0.2319	0.2319		1.4597	2.0381
					0.1834	0.2804		1.7489	1.7489
					0.2319	0.2319		1.4597	2.0381
					0.1834	0.2804		1.7489	1.7489
					0.2319	0.2319		1.4597	2.0381
					0.1834	0.2804		1.7489	1.7489
					0.2319	0.2319		1.4597	2.0381
					0.1834	0.2804		1.7489	1.7489
					0.2319	0.2319		1.4597	2.0381
					0.1834	0.2804		1.7489	1.7489
					0.2319	0.2319		1.4597	2.0381
					0.1834	0.2804		1.7489	1.7489
					0.2319	0.2319		1.4597	2.0381
					0.1834	0.2804		1.7489	1.7489
					0.2319	0.2319		1.4597	2.0381
					0.1834	0.2804		1.7489	1.7489
					0.2319	0.2319		1.4597	2.0381
					0.1834	0.2804		1.7489	1.7489
					0.2319	0.2319		1.4597	2.0381
					0.1834	0.2804		1.7489	1.7489
					0.2319	0.2319		1.4597	2.0381
					0.1834	0.2804		1.7489	1.7489
					0.2319	0.2319		1.4597	2.0381
					0.1834	0.2804		1.7489	1.7489
					0.2319	0.2319		1.4597	2.0381
					0.1834	0.2804		1.7489	1.7489
					0.2319	0.2319		1.4597	2.0381
					0.1834	0.2804		1.7489	1.7489
					0.2319	0.2319		1.4597	2.0381
					0.1834	0.2804		1.7489	1.7489
					0.2319	0.2319		1.4597	2.0381
					0.1834	0.2804		1.7489	1.7489
					0.2319	0.2319		1.4597	2.0381
					0.1834	0.2804		1.7489	1.7489
					0.2311	0.2311		1.5762	2.1018
					0.1823	0.2799		1.839	1.839
					0.2343	0.2343		1.6355	2.1581
					0.1866	0.282		1.8968	1.8968
					0.2389	0.2389		1.6076	2.1286
					0.1923	0.2855		1.8681	1.8681
					0.2424	0.2424		1.5942	2.1164
					0.1964	0.2884		1.8553	1.8553
					0.2381	0.2381		1.501	2.0562
					0.1914	0.2849		1.7786	1.7786
					0.2423	0.2423		1.5675	2.0954
					0.1963	0.2883		1.8314	1.8314
					0.2492	0.2492		1.5415	2.0782
					0.2036	0.2948		1.8098	1.8098
					0.2459	0.2459		1.5078	2.0595
					0.2002	0.2915		1.7837	1.7837
					0.2541	0.2541		1.5376	2.0759
					0.2082	0.3		1.8067	1.8067
					0.2463	0.2463		1.4749	2.0443
					0.2006	0.2919		1.7596	1.7596
					0.2457	0.2457		1.4861	2.0492
					0.2	0.2914		1.7677	1.7677
					0.2474	0.2474		1.5139	2.1851
					0.2018	0.293		1.8495	1.8495
					0.2333	0.2333		1.3908	1.9075
					0.1864	0.2802		1.6491	1.6491
					0.2875	0.2875		1.5209	2.0373
					0.2328	0.3422		1.7791	1.7791
					0.2469	0.2469		1.4305	1.9445
					0.2008	0.293		1.6875	1.6875
					0.2377	0.2377		1.4752	2.0212
					0.1911	0.2842		1.7482	1.7482
					0.2421	0.2421		1.4654	1.9965
					0.1959	0.2883		1.7309	1.7309
					0.2478	0.2478		1.4391	1.9421
					0.2019	0.2937		1.6906	1.6906
					0.2557	0.2557		1.4432	1.9929
					0.2098	0.3015		1.7181	1.7181
					0.2828	0.2828		1.4424	2.0302
					0.2268	0.3389		1.7363	1.7363
					0.2895	0.2895		1.3922	1.9472
					0.2268	0.3523		1.6697	1.6697
					0.2601	0.2601		1.3988	1.9477
					0.2089	0.3113		1.6733	1.6733
					0.247	0.247		1.4045	1.9462
					0.2016	0.2923		1.6753	1.6753
					0.2742	0.2742		1.4706	2.1512
					0.2212	0.3271		1.8109	1.8109
					0.2438	0.2438		1.1878	1.7306
					0.2009	0.2866		1.4592	1.4592
					0.275	0.275		1.3504	2.007
					0.2341	0.316		1.6787	1.6787
					0.2755	0.2755		1.3052	1.8176
					0.2332	0.3177		1.5614	1.5614
					0.2991	0.2991		1.3934	2.0403
					0.2542	0.3439		1.7169	1.7169
					0.3027	0.3027		1.2402	1.7573
					0.2541	0.3512		1.4987	1.4987
					0.3253	0.3253		1.2452	1.717
					0.2782	0.3723		1.4811	1.4811
					0.2839	0.2839		1.1524	1.6252
					0.2425	0.3254		1.3888	1.3888
					0.2979	0.2979		1.1993	1.7218
					0.254	0.3417		1.4605	1.4605
					0.301	0.301		1.1425	1.5659
					0.257	0.3449		1.3542	1.3542
					0.3213	0.3213		1.0648	1.4911
					0.2709	0.3718		1.2779	1.2779
					0.3029	0.3029		1.0084	1.4886
					0.2601	0.3458		1.2485	1.2485
					0.2755	0.2755		0.8623	1.3227
					0.2335	0.3174		1.0925	1.0925
					0.2804	0.2804		0.8092	1.291
					0.2363	0.3246		1.0501	1.0501
					0.2658	0.2658		0.7063	1.1757
					0.2215	0.31		0.941	0.941
					0.2446	0.2446		0.7172	1.2459
					0.2013	0.2879		0.9815	0.9815
					0.259	0.259		0.6609	1.1312
					0.2123	0.3058		0.896	0.896
					0.2342	0.2342		0.5838	1.0052
					0.2063	0.2621		0.7945	0.7945
					0.2077	0.2077		0.5722	0.9917
					0.1786	0.2368		0.782	0.782
					0.214	0.214		0.5316	0.9016
					0.1807	0.2473		0.7166	0.7166
					0.243	0.243		0.5832	1.0388
					0.2055	0.2804		0.811	0.811
					0.2608	0.2608		0.4474	0.8234
					0.2265	0.2951		0.6354	0.6354
					0.2515	0.2515		0.3897	0.6556
					0.2181	0.2848		0.5227	0.5227
					0.2611	0.2611		0.4274	0.606
					0.2302	0.292		0.5167	0.5167
					0.2387	0.2387		0.3756	0.569
					0.2036	0.2737		0.4723	0.4723
					0.2485	0.2485		0.2628	0.4393
					0.2053	0.2916		0.3511	0.3511
					0.1793	0.1793		0.1238	0.1523
					0.1451	0.2136		0.138	0.138
					0.1662	0.1662		0.1586	0.2126
					0.1366	0.1958		0.1856	0.1856
					0.1971	0.1971		0.138	0.3447
					0.1281	0.2662		0.2413	0.2413
					0.2207	0.2207		0.1394	0.4595
					0.1323	0.3092		0.2995	0.2995
					0.1458	0.1458		0.1019	0.1019
					0.1458	0.1458		0.1019	0.1019
					0.1593	0.1593		0.0644	0.0644
					0.1593	0.1593		0.0644	0.0644
					0.1603	0.1603		0.0569	0.0569
					0.1603	0.1603		0.0569	0.0569
					0.1614	0.1614		0.0493	0.0493
					0.1614	0.1614		0.0493	0.0493
					0.1642	0.1642		0.2597	0.2597
					0.1642	0.1642		0.2597	0.2597

## Sheet: 1f,left
1	-0.1922
2	-0.9732
3	-0.0796
4	-0.5622
5	0.4364
6	-0.6129
7	-0.4502
8	0.871
9	0.9775
10	0.8427
11	0.7108
12	0.1786
13	0
14	0.5929
15	1.3199
16	0.7386
17	0.1526
18	0.4687
19	-0.0354
20	0.0869
21	0.6992
22	1.7787

## Sheet: 1f,right
1	0		1	0		1	0
2	0.3331		2	0.1544		2	0.2437
3	0.4138		3	0.1671		3	0.2904
4	0.3753		4	0.1597		4	0.2675
5	0.5426		5	0.2699		5	0.4063
6	0.6567		6	0.3884		6	0.5225
7	0.6781		7	0.4193		7	0.5487
8	0.6793		8	0.3894		8	0.5343
9	0.749		9	0.4164		9	0.5827
10	0.7064		10	0.4011		10	0.5538
11	0.6889		11	0.398		11	0.5434
12	0.7102		12	0.4477		12	0.5789
13	0.6724		13	0.3829		13	0.5276
14	0.8067		14	0.5794		14	0.6931
15	0.83		15	0.6198		15	0.7249
16	0.8903		16	0.7029		16	0.7966
17	0.8876		17	0.7032		17	0.7954
18	0.9762		18	0.7595		18	0.8679
19	0.9696		19	0.6764		19	0.823
20	0.9787		20	0.7002		20	0.8395
21	1.0669		21	0.7667		21	0.9168
22	1.2132		22	0.8417		22	1.0274
23	1.1784		23	0.837		23	1.0077
24	1.2383		24	0.823		24	1.0306
25	1.1893		25	0.7592		25	0.9742
26	1.4661		26	0.9605		26	1.2133
27	1.3836		27	0.9662		27	1.1749
28	1.3181		28	0.876		28	1.097
29	1.2951		29	0.8526		29	1.0739
30	1.3439		30	0.9138		30	1.1289
31	1.3917		31	0.9771		31	1.1844
32	1.3771		32	0.9632		32	1.1701
33	1.4098		33	0.9947		33	1.2022
34	1.4653		34	1.0333		34	1.2493
35	1.3738		35	0.9494		35	1.1616
36	1.3672		36	0.964		36	1.1656
37	1.3914		37	0.9859		37	1.1887
38	1.4738		38	1.0435		38	1.2587
39	1.4194		39	1.013		39	1.2162
40	1.4185		40	1.0114		40	1.215
