# Supplementary material for: Striatum supports fast learning but not memory recall
Source: Nature. 2025 May 7;643(8071):458–67. doi: 10.1038/s41586-025-08969-1 (PMC12244412; doi:10.1038/s41586-025-08969-1)
Supplement: Supplementary file 16 — Source Data Fig. 2 [file 41586_2025_8969_MOESM16_ESM.xlsx]

## Sheet: 2b
exampleUnitFrom20180726_ch9_10_11_12_unitAssigns113
0.0255	0.5141		0.0255	0.1469
0.0755	0.5141		0.0755	0.1469
0.0755	0.3672		0.0755	0.2203
0.1255	0.3672		0.1255	0.2203
0.1255	0.1469		0.1255	0.3672
0.1755	0.1469		0.1755	0.3672
0.1755	0.1469		0.1755	0.2938
0.2255	0.1469		0.2255	0.2938
0.2255	0.2938		0.2255	0.2203
0.2755	0.2938		0.2755	0.2203
0.2755	0.1469		0.2755	0.0734
0.3255	0.1469		0.3255	0.0734
0.3255	0.3672		0.3255	0.0734
0.3755	0.3672		0.3755	0.0734
0.3755	0.2203		0.3755	0.3672
0.4255	0.2203		0.4255	0.3672
0.4255	0.0734		0.4255	0.5141
0.4755	0.0734		0.4755	0.5141
0.4755	0.5141		0.4755	0.3672
0.5255	0.5141		0.5255	0.3672
0.5255	0.2938		0.5255	0.2203
0.5755	0.2938		0.5755	0.2203
0.5755	0.0734		0.5755	0.2203
0.6255	0.0734		0.6255	0.2203
0.6255	0.3672		0.6255	0.3672
0.6755	0.3672		0.6755	0.3672
0.6755	0.2203		0.6755	0.1469
0.7255	0.2203		0.7255	0.1469
0.7255	0.2938		0.7255	0.1469
0.7755	0.2938		0.7755	0.1469
0.7755	0.5875		0.7755	0.5141
0.8255	0.5875		0.8255	0.5141
0.8255	0.2938		0.8255	0.2938
0.8755	0.2938		0.8755	0.2938
0.8755	0.2203		0.8755	0.1469
0.9255	0.2203		0.9255	0.1469
0.9255	0.5141		0.9255	0.0734
0.9755	0.5141		0.9755	0.0734
0.9755	0.6609		0.9755	0.0734
1.0255	0.6609		1.0255	0.0734
1.0255	0.0734		1.0255	0.1469
1.0755	0.0734		1.0755	0.1469
1.0755	0		1.0755	0.0734
1.1255	0		1.1255	0.0734
1.1255	0		1.1255	0.0734
1.1755	0		1.1755	0.0734
1.1755	0		1.1755	0.0734
1.2255	0		1.2255	0.0734
1.2255	0		1.2255	0.3672
1.2755	0		1.2755	0.3672
1.2755	0		1.2755	0.2938
1.3255	0		1.3255	0.2938
1.3255	0		1.3255	0.5875
1.3755	0		1.3755	0.5875
1.3755	0		1.3755	0.5875
1.4255	0		1.4255	0.5875
1.4255	0		1.4255	1.1016
1.4755	0		1.4755	1.1016
1.4755	0		1.4755	0.3672
1.5255	0		1.5255	0.3672
1.5255	0		1.5255	0.5141
1.5755	0		1.5755	0.5141
1.5755	0		1.5755	0.6609
1.6255	0		1.6255	0.6609
1.6255	0		1.6255	0.3672
1.6755	0		1.6755	0.3672
1.6755	0		1.6755	0.2203
1.7255	0		1.7255	0.2203
1.7255	0		1.7255	0.3672
1.7755	0		1.7755	0.3672
1.7755	0		1.7755	0.1469
1.8255	0		1.8255	0.1469
1.8255	0		1.8255	0.5875
1.8755	0		1.8755	0.5875
1.8755	0		1.8755	0.3672
1.9255	0		1.9255	0.3672
1.9255	0		1.9255	1.175
1.9755	0		1.9755	1.175
1.9755	0		1.9755	0.2938
2.0255	0		2.0255	0.2938
2.0255	0		2.0255	0.1469
2.0755	0		2.0755	0.1469
2.0755	0		2.0755	0.2938
2.1255	0		2.1255	0.2938
2.1255	0		2.1255	0.4406
2.1755	0		2.1755	0.4406
2.1755	0		2.1755	0.2938
2.2255	0		2.2255	0.2938
2.2255	0.0734		2.2255	0.2203
2.2755	0.0734		2.2755	0.2203
2.2755	0.0734		2.2755	0.0734
2.3255	0.0734		2.3255	0.0734
2.3255	0.1469		2.3255	0.1469
2.3755	0.1469		2.3755	0.1469
2.3755	0.5141		2.3755	0.1469
2.4255	0.5141		2.4255	0.1469
2.4255	0.0734		2.4255	0.2203
2.4755	0.0734		2.4755	0.2203
2.4755	0.3672		2.4755	0.2203
2.5255	0.3672		2.5255	0.2203
2.5255	0.1469		2.5255	0.1469
2.5755	0.1469		2.5755	0.1469
2.5755	0.0734		2.5755	0.4406
2.6255	0.0734		2.6255	0.4406
2.6255	0.1469		2.6255	0.0734
2.6755	0.1469		2.6755	0.0734
2.6755	0.6609		2.6755	0
2.7255	0.6609		2.7255	0
2.7255	0.2938		2.7255	0.4406
2.7755	0.2938		2.7755	0.4406
2.7755	0.2203		2.7755	0.3672
2.8255	0.2203		2.8255	0.3672
2.8255	0.4406		2.8255	0.1469
2.8755	0.4406		2.8755	0.1469
2.8755	0.3672		2.8755	0.6609
2.9255	0.3672		2.9255	0.6609
2.9255	0.6609		2.9255	0.1469
2.9755	0.6609		2.9755	0.1469
2.9755	0.4406		2.9755	0.3672
3.0255	0.4406		3.0255	0.3672
3.0255	0.3672		3.0255	0.2203
3.0755	0.3672		3.0755	0.2203
3.0755	0.5141		3.0755	0.1469
3.1255	0.5141		3.1255	0.1469
3.1255	0.2203		3.1255	0.0734
3.1755	0.2203		3.1755	0.0734
3.1755	0.0734		3.1755	0.4406
3.2255	0.0734		3.2255	0.4406
3.2255	0		3.2255	0.1469
3.2755	0		3.2755	0.1469
3.2755	0.4406		3.2755	0.1469
3.3255	0.4406		3.3255	0.1469
3.3255	0.1469		3.3255	0.0734
3.3755	0.1469		3.3755	0.0734
3.3755	0.3672		3.3755	0.1469
3.4255	0.3672		3.4255	0.1469
3.4255	0.6609		3.4255	0.0734
3.4755	0.6609		3.4755	0.0734
3.4755	0.0734		3.4755	0.0734
3.5255	0.0734		3.5255	0.0734
3.5255	0.2203		3.5255	0.0734
3.5755	0.2203		3.5755	0.0734
3.5755	0.5141		3.5755	0.4406
3.6255	0.5141		3.6255	0.4406
3.6255	0.3672		3.6255	0.2203
3.6755	0.3672		3.6755	0.2203
3.6755	0		3.6755	0.0734
3.7255	0		3.7255	0.0734
3.7255	0.3672		3.7255	0.2203
3.7755	0.3672		3.7755	0.2203
3.7755	0.4406		3.7755	0.4406
3.8255	0.4406		3.8255	0.4406
3.8255	0.2203		3.8255	0.4406
3.8755	0.2203		3.8755	0.4406
3.8755	0.2203		3.8755	0.2203
3.9255	0.2203		3.9255	0.2203
3.9255	0.0734		3.9255	0.2938
3.9755	0.0734		3.9755	0.2938
3.9755	0.3672		3.9755	0.3672
4.0255	0.3672		4.0255	0.3672
4.0255	0.2938		4.0255	0.4406
4.0755	0.2938		4.0755	0.4406
4.0755	0.4406		4.0755	0.1469
4.1255	0.4406		4.1255	0.1469
4.1255	0.2938		4.1255	0.4406
4.1755	0.2938		4.1755	0.4406
4.1755	0		4.1755	0.2203
4.2255	0		4.2255	0.2203
4.2255	0.1469		4.2255	0.5141
4.2755	0.1469		4.2755	0.5141
4.2755	0.2938		4.2755	0.2203
4.3255	0.2938		4.3255	0.2203
4.3255	0.1469		4.3255	0.3672
4.3755	0.1469		4.3755	0.3672
4.3755	0.2938		4.3755	0.2938
4.4255	0.2938		4.4255	0.2938
4.4255	0.4406		4.4255	0.3672
4.4755	0.4406		4.4755	0.3672
4.4755	0.2938		4.4755	0.2203
4.5255	0.2938		4.5255	0.2203
4.5255	0.1469		4.5255	0.2938
4.5755	0.1469		4.5755	0.2938
4.5755	0.0734		4.5755	0.2938
4.6255	0.0734		4.6255	0.2938
4.6255	0.1469		4.6255	0.4406
4.6755	0.1469		4.6755	0.4406
4.6755	0.2203		4.6755	0.0734
4.7255	0.2203		4.7255	0.0734
4.7255	0.1469		4.7255	0.3672
4.7755	0.1469		4.7755	0.3672
4.7755	0.2203		4.7755	0.2203
4.8255	0.2203		4.8255	0.2203

## Sheet: 2c
0.1395	0.0814		0.1386	0.0257
0.5504	0.3643		0.0873	0
7.7209	5.4884		0.8216	0.1643
0.3915	0.3488		0.3646	0
0.5659	0.5736		0.5494	0.0205
2.345	2.562		0.113	0
0.025	0		0.267	0
0.2292	0.0417		0.1027	0
0.1	0.2583		0.5962	0.1677
7.5042	4.3208		1.374	0.0838
0.1792	0.05		0.0512	0
0.0417	0		0.0699	0.0466
8.15	1.7208		0.0699	0.0792
0.4625	0.6333		0.6614	0.3214
4.8458	0.9792		0.1677	0.1258
0.1833	0.1125		5.007	1.034
1.1333	0.2417		4.4714	1.1691
3.6625	0.2042		0.7592	0.163
0.3833	0.0125		3.0601	0.0652
1.5827	0.252		7.6665	1.4578
1.2033	1.1762		0.7452	0.2096
1.5474	0.2466		0.6614	0.1863
3.3902	0.7236		1.0759	0.3586
0.7886	0.3388		3.6842	0.7871
0.8753	0.374		0.1723	0.0047
4.9892	6.3388		0.503	0.0605
0.8699	0.3198		0.2003	0
3.4743	0.1897		0.3214	0.177
1.2005	0.9539		0.1397	0.0419
0.8374	0.5691		0.1537	0.0326
9.3089	11.8726		0.0978	0.0279
5.6802	3.4661
2.1599	2.5068		1.7857	1.3587
			0.1941	0.0776
1.6604	0.8772		0.0776	0
0.2193	0		0.1165	0
0.094	0.094		0.8152	0.1553
0.188	0.3446		0.0776	0
8.1454	3.8221		1.2422	0.4658
0.9398	0.5326		0.1941	0
7.2055	3.6654		0	0.1165
1.2662	0.4506
0	0.0167
0	0
0.0325	0.0167
1.7208	0.931
6.7532	4.7161
0.6331	0.1984
5.211	5.5556
4.9351	2.4878
1.461	0.4426
1.039	0.1068
0.9253	2.2131
2.5812	1.4194
0.5195	0.351
1.3312	0.6868
0.5519	0.0305
0.0649	0.0763
0.9179	0.6422
0.5674	0.0313
0.3004	0.282
0.1836	0.0627
0.1502	0.0157
0.267	0.094
0.3171	0.2976
0.2503	0.0627
3.3712	1.2688
0.6842	0.0627
0.0334	0
0.0501	0
2.2818	0.5952
0.411	0.2907
0.7795	0
0.7086	0.0969
2.2676	0.5399
1.8424	1.3289
0.5527	0.0415
2.0975	0.7752
1.148	0.2769
0.6661	0.0969
0.3685	0.1107
0.7511	0.4568
1.6298	0.2492
0.5244	0.1523
0.3247	0.1623
0.8117	0.3247
1.0281	0.7035
0	0
1.0281	0.7576
0.7035	0.1082
0	0
1.0281	0.4329
0	0
0	0
0.3247	0
0.1082	0
1.2987	0
0.8658	0.1082
0.7035	0.1082
0.1623	1.8398
0.3788	0.3788
0.7035	0.2165
0.2165	0.0541
0	0
0.0541	0
0.1623	0.8117
0.1623	0.3247
1.2987	0
0.7035	0
0	0
0.2706	0.0541
0.2706	1.1905
0.8658	0
0.0541	0.7035
0.2706	0.2706
0.8117	0
0.0541	0
0.0541	0.0541
0.0541	0
0.0541	0.1082
0	0
0.974	0.0541
0.4329	0
0.3247	0
0.1082	0
6.2682	7.8416
0.3098	1.0287
0.2369	0.4464
0.3462	0.5047
0.4009	0.0194
3.4985	3.882
8.4184	10.1708
0.2187	0.0194
0.0182	0.2523
0.3827	0.8346
1.6582	0.5241
0.4191	0.0388
0.3827	0.0582
1.476	0.2329
0.8746	0.1941
0.2369	0.0194
0.492	0
1.3484	0.427
0.2551	0.0776
1.1297	0.1165
0.3827	0
0.164	0
0.6924	0.0388
0.3462	0.3882
0.4555	0.0582
0.4191	0.2135
0.7289	0.1359
1.4395	0.4658
0.2733	0.0194
0.3098	1.0287
0.2369	0.4464
0.3462	0.5047
3.4985	3.882
8.4184	10.1708
0.3827	0.8346
1.6582	0.5241
1.476	0.2329
0.8746	0.1941
1.3484	0.427
1.1297	0.1165
0.6924	0.0388
0.3462	0.3882
0.4555	0.0582
0.4191	0.2135
0.7289	0.1359
1.4395	0.4658
2.2818	0.5952
0.411	0.2907
0.7795	0
0.7086	0.0969
2.2676	0.5399
1.8424	1.3289
0.5527	0.0415
2.0975	0.7752
1.148	0.2769
0.6661	0.0969
0.3685	0.1107
0.7511	0.4568
1.6298	0.2492
0.5244	0.1523

## Sheet: 2d,top
bi_agouti sessid 78
0.175	140
0.175	140
0.14	140
0.14	140
0.245	139
0.245	139
0.21	139
0.21	139
1.68	138
1.68	138
1.645	138
1.645	138
0.14	138
0.14	138
0.105	138
0.105	138
0.21	137
0.21	137
0.175	137
0.175	137
-1.19	136
-1.19	136
-1.225	136
-1.225	136
4.41	136
4.41	136
4.375	136
4.375	136
0.28	135
0.28	135
0.245	135
0.245	135
0.07	134
0.07	134
0.035	134
0.035	134
0.455	133
0.455	133
0.42	133
0.42	133
0.28	132
0.28	132
0.245	132
0.245	132
1.435	131
1.435	131
1.4	131
1.4	131
0.245	131
0.245	131
0.21	131
0.21	131
4.515	130
4.515	130
0.21	130
0.21	130
0.175	130
0.175	130
0.21	129
0.21	129
0.175	129
0.175	129
0.245	128
0.245	128
0.21	128
0.21	128
0.245	127
0.245	127
0.21	127
0.21	127
0.245	126
0.245	126
0.21	126
0.21	126
0.245	125
0.245	125
0.21	125
0.21	125
0.245	124
0.245	124
0.21	124
0.21	124
0.21	123
0.21	123
0.175	123
0.175	123
-1.33	123
-1.33	123
-1.365	123
-1.365	123
0.315	122
0.315	122
0.28	122
0.28	122
3.78	121
3.78	121
3.745	121
3.745	121
0.105	119
0.105	119
0.07	119
0.07	119
0.28	118
0.28	118
0.245	118
0.245	118
0.28	117
0.28	117
0.245	117
0.245	117
0.49	116
0.49	116
0.455	116
0.455	116
0.56	115
0.56	115
0.525	115
0.525	115
0.28	114
0.28	114
0.245	114
0.245	114
0.175	112
0.175	112
0.14	112
0.14	112
0.525	110
0.525	110
0.21	109
0.21	109
0.175	109
0.175	109
3.325	108
3.325	108
5.075	106
5.075	106
5.04	106
5.04	106
-1.365	104
-1.365	104
-1.4	104
-1.4	104
0.105	104
0.105	104
0.07	104
0.07	104
0.175	103
0.175	103
0.14	103
0.14	103
3.605	102
3.605	102
3.64	102
3.64	102
0.245	101
0.245	101
0.21	101
0.21	101
-0.7	99
-0.7	99
-0.735	99
-0.735	99
0.805	99
0.805	99
0.77	99
0.77	99
0.21	98
0.21	98
0.175	98
0.175	98
-1.436	97
-1.436	97
0.21	97
0.21	97
0.175	97
0.175	97
3.885	96
3.885	96
3.85	96
3.85	96
0.21	96
0.21	96
0.175	96
0.175	96
-0.525	95
-0.525	95
-0.56	95
-0.56	95
0.14	93
0.14	93
0.105	93
0.105	93
-0.385	92
-0.385	92
-0.42	92
-0.42	92
0.42	91
0.42	91
0.385	91
0.385	91
0.315	90
0.315	90
-0.49	89
-0.49	89
-0.525	89
-0.525	89
0.315	88
0.315	88
0.28	88
0.28	88
0.315	87
0.315	87
0.28	87
0.28	87
0.07	86
0.07	86
0.035	86
0.035	86
0.35	85
0.35	85
0.315	85
0.315	85
0.84	84
0.84	84
-0.98	84
-0.98	84
2.73	84
2.73	84
2.695	84
2.695	84
0.28	83
0.28	83
0.245	83
0.245	83
0.315	82
0.315	82
0.28	82
0.28	82
0.35	81
0.35	81
0.245	80
0.245	80
0.21	80
0.21	80
0.35	79
0.35	79
0.28	78
0.28	78
0.245	78
0.245	78
0.315	77
0.315	77
0.28	77
0.28	77
0.105	76
0.105	76
0.07	76
0.07	76
0.245	75
0.245	75
0.21	75
0.21	75
1.89	74
1.89	74
1.855	74
1.855	74
3.815	74
3.815	74
3.78	74
3.78	74
0.455	74
0.455	74
0.42	74
0.42	74
3.29	72
3.29	72
3.255	72
3.255	72
1.47	72
1.47	72
-1.4	72
-1.4	72
-1.435	72
-1.435	72
0.28	72
0.28	72
0.245	72
0.245	72
0.35	71
0.35	71
0.315	71
0.315	71
0.245	70
0.245	70
0.21	70
0.21	70
0.14	69
0.14	69
0.175	68
0.175	68
0.14	68
0.14	68
2.31	67
2.31	67
2.275	67
2.275	67
0.245	67
0.245	67
0.21	67
0.21	67
-0.875	65
-0.875	65
2.205	65
2.205	65
2.17	65
2.17	65
4.865	64
4.865	64
4.83	64
4.83	64
0.105	64
0.105	64
0.07	64
0.07	64
4.62	63
4.62	63
0.07	63
0.07	63
0.035	63
0.035	63
0.315	62
0.315	62
0.28	62
0.28	62
-0.595	61
-0.595	61
-0.63	61
-0.63	61
1.365	60
1.365	60
0.105	59
0.105	59
0.07	59
0.07	59
0.245	58
0.245	58
0.21	58
0.21	58
0.175	57
0.175	57
1.89	56
1.89	56
1.855	56
1.855	56
0.21	56
0.21	56
0.175	56
0.175	56
0.175	55
0.175	55
0.14	55
0.14	55
0.245	54
0.245	54
0.21	54
0.21	54
-1.295	53
-1.295	53
-1.33	53
-1.33	53
0.21	53
0.21	53
0.14	52
0.14	52
0.105	52
0.105	52
0.735	51
0.735	51
-1.47	51
-1.47	51
0.14	50
0.14	50
0.105	50
0.105	50
0.175	49
0.175	49
0.14	49
0.14	49
0.245	47
0.245	47
0.21	47
0.21	47
0.245	46
0.245	46
0.21	46
0.21	46
-0.56	45
-0.56	45
-0.595	45
-0.595	45
0.245	44
0.245	44
0.21	44
0.21	44
0.07	43
0.07	43
0.035	43
0.035	43
0.175	42
0.175	42
0.14	42
0.14	42
0.245	41
0.245	41
0.21	41
0.21	41
0.21	40
0.21	40
0.175	40
0.175	40
0.385	39
0.385	39
0.35	39
0.35	39
0.21	38
0.21	38
2.275	37
2.275	37
0.28	37
0.28	37
0.245	37
0.245	37
0.315	36
0.315	36
0.28	36
0.28	36
0.105	35
0.105	35
5.495	34
5.495	34
5.46	34
5.46	34
0.245	34
0.245	34
0.21	34
0.21	34
0.07	29
0.07	29
0.035	29
0.035	29
4.515	28
4.515	28
4.48	28
4.48	28
0.175	28
0.175	28
0.14	28
0.14	28
4.515	27
4.515	27
4.48	27
4.48	27
0.21	27
0.21	27
0.175	27
0.175	27
0.875	26
0.875	26
0.385	25
0.385	25
0.35	25
0.35	25
1.54	24
1.54	24
1.505	24
1.505	24
0.28	24
0.28	24
0.245	24
0.245	24
0.21	23
0.21	23
0.175	23
0.175	23
3.64	21
3.64	21
3.605	21
3.605	21
0.035	21
0.035	21
0	21
0	21
0.14	20
0.14	20
0.105	20
0.105	20
0.175	17
0.175	17
0.14	17
0.14	17
4.585	16
4.585	16
4.55	16
4.55	16
0.21	16
0.21	16
0.175	16
0.175	16
-0.105	13
-0.105	13
-0.14	13
-0.14	13
5.32	12
5.32	12
5.285	12
5.285	12
0.21	11
0.21	11
0.175	11
0.175	11
0.315	10
0.315	10
0.28	10
0.28	10
5.25	9
5.25	9
0.21	8
0.21	8
0.175	8
0.175	8
0.315	6
0.315	6
0.28	6
0.28	6
4.375	4
4.375	4
4.34	4
4.34	4
2.38	4
2.38	4
2.345	4
2.345	4
-0.91	4
-0.91	4
-1.33	3
-1.33	3
0.245	2
0.245	2
0.21	2
0.21	2
-0.21	1
-0.21	1
-0.245	1
-0.245	1

## Sheet: 2d,bottom
black	-0.315	0.2433		-0.315	0.1866		-0.315	0.2149		red	-0.315	0.2587		-0.315	0.1883		-0.315	0.2235
	-0.315	0.2994		-0.315	0.2361		-0.315	0.2677			-0.315	0.2527		-0.315	0.1831		-0.315	0.2179
	-0.28	0.2994		-0.28	0.2361		-0.28	0.2677			-0.28	0.2527		-0.28	0.1831		-0.28	0.2179
	-0.28	0.3432		-0.28	0.2752		-0.28	0.3092			-0.28	0.2224		-0.28	0.1575		-0.28	0.19
	-0.245	0.3432		-0.245	0.2752		-0.245	0.3092			-0.245	0.2224		-0.245	0.1575		-0.245	0.19
	-0.245	0.3352		-0.245	0.2681		-0.245	0.3017			-0.245	0.2466		-0.245	0.178		-0.245	0.2123
	-0.21	0.3352		-0.21	0.2681		-0.21	0.3017			-0.21	0.2466		-0.21	0.178		-0.21	0.2123
	-0.21	0.3113		-0.21	0.2468		-0.21	0.279			-0.21	0.2103		-0.21	0.1473		-0.21	0.1788
	-0.175	0.3113		-0.175	0.2468		-0.175	0.279			-0.175	0.2103		-0.175	0.1473		-0.175	0.1788
	-0.175	0.2674		-0.175	0.2078		-0.175	0.2376			-0.175	0.2947		-0.175	0.2193		-0.175	0.257
	-0.14	0.2674		-0.14	0.2078		-0.14	0.2376			-0.14	0.2947		-0.14	0.2193		-0.14	0.257
	-0.14	0.3153		-0.14	0.2503		-0.14	0.2828			-0.14	0.3306		-0.14	0.2504		-0.14	0.2905
	-0.105	0.3153		-0.105	0.2503		-0.105	0.2828			-0.105	0.3306		-0.105	0.2504		-0.105	0.2905
	-0.105	0.3392		-0.105	0.2717		-0.105	0.3054			-0.105	0.2827		-0.105	0.2089		-0.105	0.2458
	-0.07	0.3392		-0.07	0.2717		-0.07	0.3054			-0.07	0.2827		-0.07	0.2089		-0.07	0.2458
	-0.07	0.3352		-0.07	0.2681		-0.07	0.3017			-0.07	0.3067		-0.07	0.2296		-0.07	0.2682
	-0.035	0.3352		-0.035	0.2681		-0.035	0.3017			-0.035	0.3067		-0.035	0.2296		-0.035	0.2682
	-0.035	0.3233		-0.035	0.2574		-0.035	0.2904			-0.035	0.3782		-0.035	0.2922		-0.035	0.3352
	0	0.3233		0	0.2574		0	0.2904			0	0.3782		0	0.2922		0	0.3352
	0	0.4777		0	0.3971		0	0.4374			0	0.5024		0	0.4026		0	0.4525
	0.035	0.4777		0.035	0.3971		0.035	0.4374			0.035	0.5024		0.035	0.4026		0.035	0.4525
	0.035	0.6309		0.035	0.538		0.035	0.5845			0.035	0.6433		0.035	0.53		0.035	0.5866
	0.07	0.6309		0.07	0.538		0.07	0.5845			0.07	0.6433		0.07	0.53		0.07	0.5866
	0.07	1.4581		0.07	1.3172		0.07	1.3877			0.07	1.4423		0.07	1.2729		0.07	1.3576
	0.105	1.4581		0.105	1.3172		0.105	1.3877			0.105	1.4423		0.105	1.2729		0.105	1.3576
	0.105	2.6189		0.105	2.434		0.105	2.5264			0.105	2.9		0.105	2.6645		0.105	2.7823
	0.14	2.6189		0.14	2.434		0.14	2.5264			0.14	2.9		0.14	2.6645		0.14	2.7823
	0.14	4.5561		0.14	4.3204		0.14	4.4382			0.14	4.6539		0.14	4.3633		0.14	4.5086
	0.175	4.5561		0.175	4.3204		0.175	4.4382			0.175	4.6539		0.175	4.3633		0.175	4.5086
	0.175	5.4898		0.175	5.2344		0.175	5.3621			0.175	5.5081		0.175	5.1964		0.175	5.3523
	0.21	5.4898		0.21	5.2344		0.21	5.3621			0.21	5.5081		0.21	5.1964		0.21	5.3523
	0.21	5.3988		0.21	5.1444		0.21	5.2716			0.21	5.2595		0.21	4.9533		0.21	5.1064
	0.245	5.3988		0.245	5.1444		0.245	5.2716			0.245	5.2595		0.245	4.9533		0.245	5.1064
	0.245	4.2139		0.245	3.9838		0.245	4.0989			0.245	4.0935		0.245	3.8175		0.245	3.9555
	0.28	4.2139		0.28	3.9838		0.28	4.0989			0.28	4.0935		0.28	3.8175		0.28	3.9555
	0.28	2.4931		0.28	2.311		0.28	2.402			0.28	2.3306		0.28	2.1165		0.28	2.2236
	0.315	2.4931		0.315	2.311		0.315	2.402			0.315	2.3306		0.315	2.1165		0.315	2.2236
	0.315	1.5199		0.315	1.3761		0.315	1.448			0.315	1.5346		0.315	1.3594		0.315	1.447
	0.35	1.5199		0.35	1.3761		0.35	1.448			0.35	1.5346		0.35	1.3594		0.35	1.447
	0.35	0.8613		0.35	0.7526		0.35	0.807			0.35	0.9577		0.35	0.819		0.35	0.8883
	0.385	0.8613		0.385	0.7526		0.385	0.807			0.385	0.9577		0.385	0.819		0.385	0.8883
	0.385	0.6309		0.385	0.538		0.385	0.5845			0.385	0.6667		0.385	0.5513		0.385	0.609
	0.42	0.6309		0.42	0.538		0.42	0.5845			0.42	0.6667		0.42	0.5513		0.42	0.609
	0.42	0.4777		0.42	0.3971		0.42	0.4374			0.42	0.4552		0.42	0.3605		0.42	0.4078
	0.455	0.4777		0.455	0.3971		0.455	0.4374			0.455	0.4552		0.455	0.3605		0.455	0.4078
	0.455	0.4264		0.455	0.3504		0.455	0.3884			0.455	0.3187		0.455	0.24		0.455	0.2793
	0.49	0.4264		0.49	0.3504		0.49	0.3884			0.49	0.3187		0.49	0.24		0.49	0.2793
	0.49	0.3033		0.49	0.2397		0.49	0.2715			0.49	0.2285		0.49	0.1626		0.49	0.1955
	0.525	0.3033		0.525	0.2397		0.525	0.2715			0.525	0.2285		0.525	0.1626		0.525	0.1955
	0.525	0.207		0.525	0.155		0.525	0.181			0.525	0.192		0.525	0.132		0.525	0.162

## Sheet: 2e,top
Dec_slice 20230302
0.7	139
0.7	139
4.165	138
4.165	138
4.13	138
4.13	138
3.36	138
3.36	138
3.325	138
3.325	138
-0.8201	136
-0.8201	136
-1.1588	135
-1.1588	135
2.1	134
2.1	134
2.065	134
2.065	134
0.56	133
0.56	133
0.525	133
0.525	133
5.3506	132
5.3506	132
5.3156	132
5.3156	132
-1.4249	131
-1.4249	131
2.205	131
2.205	131
2.17	131
2.17	131
4.4056	130
4.4056	130
-0.4643	130
-0.4643	130
-0.4878	130
-0.4878	130
4.4406	130
4.4406	130
3.115	129
3.115	129
0.875	128
0.875	128
0.84	128
0.84	128
-1.4534	127
-1.4534	127
5.0706	126
5.0706	126
3.535	126
3.535	126
1.12	125
1.12	125
1.33	123
1.33	123
1.295	123
1.295	123
1.05	122
1.05	122
1.015	122
1.015	122
3.045	121
3.045	121
1.085	120
1.085	120
0.91	119
0.91	119
0.875	119
0.875	119
-0.0561	118
-0.0561	118
0.84	117
0.84	117
0.245	116
0.245	116
-0.9219	116
-0.9219	116
-0.9569	116
-0.9569	116
0.49	115
0.49	115
4.5806	114
4.5806	114
4.5456	114
4.5456	114
2.03	113
2.03	113
1.995	113
1.995	113
0.805	112
0.805	112
0.77	112
0.77	112
0.595	111
0.595	111
0.56	111
0.56	111
0.84	109
0.84	109
0.805	109
0.805	109
-0.4878	108
-0.4878	108
-0.5228	108
-0.5228	108
0.77	107
0.77	107
1.33	106
1.33	106
1.295	106
1.295	106
-0.725	106
-0.725	106
-0.76	106
-0.76	106
0.21	105
0.21	105
0.175	105
0.175	105
1.085	104
1.085	104
-1.2638	104
-1.2638	104
3.255	103
3.255	103
3.22	103
3.22	103
1.435	103
1.435	103
1.4	103
1.4	103
-0.76	102
-0.76	102
-0.795	102
-0.795	102
-0.4643	101
-0.4643	101
-0.4878	101
-0.4878	101
1.19	100
1.19	100
1.155	100
1.155	100
-0.8551	99
-0.8551	99
-0.8805	99
-0.8805	99
2.205	98
2.205	98
1.19	97
1.19	97
1.155	97
1.155	97
0.175	96
0.175	96
0.14	96
0.14	96
-1.2288	95
-1.2288	95
-0.3711	95
-0.3711	95
-0.4061	95
-0.4061	95
1.05	94
1.05	94
1.015	94
1.015	94
-0.1261	93
-0.1261	93
-0.1611	93
-0.1611	93
0.42	92
0.42	92
0.385	92
0.385	92
0.35	91
0.35	91
4.7906	90
4.7906	90
3.535	90
3.535	90
3.5	90
3.5	90
0.7	90
0.7	90
0.665	90
0.665	90
-0.6519	90
-0.6519	90
-0.6656	90
-0.6656	90
-1.1588	89
-1.1588	89
0.49	88
0.49	88
5.1406	87
5.1406	87
0.035	86
0.035	86
0	86
0	86
-0.1611	85
-0.1611	85
-0.1961	85
-0.1961	85
-0.3011	83
-0.3011	83
-0.3361	83
-0.3361	83
2.135	82
2.135	82
2.1	82
2.1	82
-0.4878	77
-0.4878	77
-0.5228	77
-0.5228	77
1.26	76
1.26	76
1.19	74
1.19	74
5.2456	73
5.2456	73
5.2106	73
5.2106	73
0.945	73
0.945	73
0.91	73
0.91	73
-1.3899	73
-1.3899	73
-1.4249	73
-1.4249	73
-0.4061	72
-0.4061	72
3.15	71
3.15	71
3.115	71
3.115	71
2.205	71
2.205	71
1.295	71
1.295	71
0.21	71
0.21	71
0.175	71
0.175	71
-0.9219	71
-0.9219	71
-0.9569	71
-0.9569	71
0.42	70
0.42	70
0.385	70
0.385	70
1.085	69
1.085	69
1.05	69
1.05	69
4.7906	69
4.7906	69
4.7556	69
4.7556	69
5.3856	68
5.3856	68
3.71	68
3.71	68
2.975	67
2.975	67
2.94	67
2.94	67
0.28	66
0.28	66
-0.4643	65
-0.4643	65
-0.4878	65
-0.4878	65
0.315	64
0.315	64
0.28	64
0.28	64
2.205	63
2.205	63
2.17	63
2.17	63
1.54	63
1.54	63
0.91	63
0.91	63
0.875	63
0.875	63
-0.3011	62
-0.3011	62
-0.5578	60
-0.5578	60
4.4756	59
4.4756	59
4.4406	59
4.4406	59
1.75	59
1.75	59
1.715	59
1.715	59
0.56	59
0.56	59
0.525	59
0.525	59
3.08	58
3.08	58
0.455	58
0.455	58
0.42	58
0.42	58
2.485	57
2.485	57
2.45	57
2.45	57
1.68	56
1.68	56
1.645	56
1.645	56
2.065	55
2.065	55
2.03	55
2.03	55
0.77	54
0.77	54
2.45	51
2.45	51
2.415	51
2.415	51
0.105	50
0.105	50
1.47	48
1.47	48
1.435	48
1.435	48
1.015	46
1.015	46
0.98	46
0.98	46
-0.3361	45
-0.3361	45
-0.3711	45
-0.3711	45
1.295	44
1.295	44
1.26	44
1.26	44
2.695	43
2.695	43
2.66	43
2.66	43
-0.035	42
-0.035	42
1.61	40
1.61	40
1.575	40
1.575	40
1.645	38
1.645	38
4.27	35
4.27	35
4.235	35
4.235	35
-0.2311	34
-0.2311	34
0.63	33
0.63	33
0.595	33
0.595	33
0.945	32
0.945	32
0.91	32
0.91	32
1.61	31
1.61	31
1.575	31
1.575	31
3.955	30
3.955	30
3.92	30
3.92	30
1.085	17
1.085	17
1.05	17
1.05	17
0.035	10
0.035	10
0	10
0	10
3.29	10
3.29	10
3.255	10
3.255	10
-0.9219	9
-0.9219	9
-0.9569	9
-0.9569	9
3.115	8
3.115	8
3.08	8
3.08	8
1.54	8
1.54	8
1.505	8
1.505	8
3.43	7
3.43	7
-0.6169	6
-0.6169	6
4.8956	5
4.8956	5
4.8606	5
4.8606	5
0.7	4
0.7	4
5.4906	4
5.4906	4
5.4556	4
5.4556	4

## Sheet: 2e,bottom
-0.28	0.2743		-0.28	0.1241		-0.28	0.1992		-0.28	0.2648		-0.28	0.1591		-0.28	0.2119		-0.28	0.3043		-0.28	0.1725		-0.28	0.2384
-0.28	0.3409		-0.28	0.1713		-0.28	0.2561		-0.28	0.2648		-0.28	0.1591		-0.28	0.2119		-0.28	0.4279		-0.28	0.2689		-0.28	0.3484
-0.245	0.3409		-0.245	0.1713		-0.245	0.2561		-0.245	0.2648		-0.245	0.1591		-0.245	0.2119		-0.245	0.4279		-0.245	0.2689		-0.245	0.3484
-0.245	0.3741		-0.245	0.195		-0.245	0.2846		-0.245	0.2796		-0.245	0.1708		-0.245	0.2252		-0.245	0.3042		-0.245	0.1726		-0.245	0.2384
-0.21	0.3741		-0.21	0.195		-0.21	0.2846		-0.21	0.2796		-0.21	0.1708		-0.21	0.2252		-0.21	0.3042		-0.21	0.1726		-0.21	0.2384
-0.21	0.374		-0.21	0.1952		-0.21	0.2846		-0.21	0.2498		-0.21	0.1476		-0.21	0.1987		-0.21	0.2834		-0.21	0.1567		-0.21	0.2201
-0.175	0.374		-0.175	0.1952		-0.175	0.2846		-0.175	0.2498		-0.175	0.1476		-0.175	0.1987		-0.175	0.2834		-0.175	0.1567		-0.175	0.2201
-0.175	0.1707		-0.175	0.057		-0.175	0.1138		-0.175	0.2046		-0.175	0.1133		-0.175	0.159		-0.175	0.4279		-0.175	0.269		-0.175	0.3484
-0.14	0.1707		-0.14	0.057		-0.14	0.1138		-0.14	0.2046		-0.14	0.1133		-0.14	0.159		-0.14	0.4279		-0.14	0.269		-0.14	0.3484
-0.14	0.3079		-0.14	0.1474		-0.14	0.2277		-0.14	0.1895		-0.14	0.1019		-0.14	0.1457		-0.14	0.4279		-0.14	0.269		-0.14	0.3484
-0.105	0.3079		-0.105	0.1474		-0.105	0.2277		-0.105	0.1895		-0.105	0.1019		-0.105	0.1457		-0.105	0.4279		-0.105	0.269		-0.105	0.3484
-0.105	0.3409		-0.105	0.1713		-0.105	0.2561		-0.105	0.2348		-0.105	0.136		-0.105	0.1854		-0.105	0.3868		-0.105	0.2368		-0.105	0.3118
-0.07	0.3409		-0.07	0.1713		-0.07	0.2561		-0.07	0.2348		-0.07	0.136		-0.07	0.1854		-0.07	0.3868		-0.07	0.2368		-0.07	0.3118
-0.07	0.4067		-0.07	0.2194		-0.07	0.313		-0.07	0.3969		-0.07	0.2654		-0.07	0.3311		-0.07	0.3664		-0.07	0.2204		-0.07	0.2934
-0.035	0.4067		-0.035	0.2194		-0.035	0.313		-0.035	0.3969		-0.035	0.2654		-0.035	0.3311		-0.035	0.3664		-0.035	0.2204		-0.035	0.2934
-0.035	0.3738		-0.035	0.1953		-0.035	0.2846		-0.035	0.4549		-0.035	0.3134		-0.035	0.3841		-0.035	0.2412		-0.035	0.1256		-0.035	0.1834
0	0.3738		0	0.1953		0	0.2846		0	0.4549		0	0.3134		0	0.3841		0	0.2412		0	0.1256		0	0.1834
0	0.4393		0	0.2436		0	0.3415		0	0.397		0	0.2653		0	0.3311		0	0.2834		0	0.1567		0	0.2201
0.035	0.4393		0.035	0.2436		0.035	0.3415		0.035	0.397		0.035	0.2653		0.035	0.3311		0.035	0.2834		0.035	0.1567		0.035	0.2201
0.035	0.5043		0.035	0.2925		0.035	0.3984		0.035	0.3386		0.035	0.2178		0.035	0.2782		0.035	0.4279		0.035	0.269		0.035	0.3484
0.07	0.5043		0.07	0.2925		0.07	0.3984		0.07	0.3386		0.07	0.2178		0.07	0.2782		0.07	0.4279		0.07	0.269		0.07	0.3484
0.07	0.4718		0.07	0.2681		0.07	0.3699		0.07	0.4405		0.07	0.3012		0.07	0.3709		0.07	0.387		0.07	0.2366		0.07	0.3118
0.105	0.4718		0.105	0.2681		0.105	0.3699		0.105	0.4405		0.105	0.3012		0.105	0.3709		0.105	0.387		0.105	0.2366		0.105	0.3118
0.105	0.568		0.105	0.3427		0.105	0.4553		0.105	0.3824		0.105	0.2534		0.105	0.3179		0.105	0.4482		0.105	0.2853		0.105	0.3668
0.14	0.568		0.14	0.3427		0.14	0.4553		0.14	0.3824		0.14	0.2534		0.14	0.3179		0.14	0.4482		0.14	0.2853		0.14	0.3668
0.14	0.632		0.14	0.3924		0.14	0.5122		0.14	0.3679		0.14	0.2415		0.14	0.3047		0.14	0.3663		0.14	0.2206		0.14	0.2934
0.175	0.632		0.175	0.3924		0.175	0.5122		0.175	0.3679		0.175	0.2415		0.175	0.3047		0.175	0.3663		0.175	0.2206		0.175	0.2934
0.175	0.3742		0.175	0.195		0.175	0.2846		0.175	0.3386		0.175	0.2177		0.175	0.2782		0.175	0.4887		0.175	0.3182		0.175	0.4034
0.21	0.3742		0.21	0.195		0.21	0.2846		0.21	0.3386		0.21	0.2177		0.21	0.2782		0.21	0.4887		0.21	0.3182		0.21	0.4034
0.21	0.4069		0.21	0.2191		0.21	0.313		0.21	0.5414		0.21	0.3858		0.21	0.4636		0.21	0.4483		0.21	0.2852		0.21	0.3668
0.245	0.4069		0.245	0.2191		0.245	0.313		0.245	0.5414		0.245	0.3858		0.245	0.4636		0.245	0.4483		0.245	0.2852		0.245	0.3668
0.245	0.3079		0.245	0.1474		0.245	0.2277		0.245	0.5986		0.245	0.4346		0.245	0.5166		0.245	0.3664		0.245	0.2204		0.245	0.2934
0.28	0.3079		0.28	0.1474		0.28	0.2277		0.28	0.5986		0.28	0.4346		0.28	0.5166		0.28	0.3664		0.28	0.2204		0.28	0.2934
0.28	0.5682		0.28	0.3424		0.28	0.4553		0.28	0.7406		0.28	0.5575		0.28	0.649		0.28	0.5091		0.28	0.3345		0.28	0.4218
0.315	0.5682		0.315	0.3424		0.315	0.4553		0.315	0.7406		0.315	0.5575		0.315	0.649		0.315	0.5091		0.315	0.3345		0.315	0.4218
0.315	0.8514		0.315	0.5715		0.315	0.7114		0.315	0.8956		0.315	0.6939		0.315	0.7948		0.315	0.4483		0.315	0.2853		0.315	0.3668
0.35	0.8514		0.35	0.5715		0.35	0.7114		0.35	0.8956		0.35	0.6939		0.35	0.7948		0.35	0.4483		0.35	0.2853		0.35	0.3668
0.35	1.0371		0.35	0.7273		0.35	0.8822		0.35	0.9376		0.35	0.7313		0.35	0.8345		0.35	0.5091		0.35	0.3344		0.35	0.4218
0.385	1.0371		0.385	0.7273		0.385	0.8822		0.385	0.9376		0.385	0.7313		0.385	0.8345		0.385	0.5091		0.385	0.3344		0.385	0.4218
0.385	0.883		0.385	0.5968		0.385	0.7399		0.385	0.7545		0.385	0.5701		0.385	0.6623		0.385	0.6295		0.385	0.4342		0.385	0.5318
0.42	0.883		0.42	0.5968		0.42	0.7399		0.42	0.7545		0.42	0.5701		0.42	0.6623		0.42	0.6295		0.42	0.4342		0.42	0.5318
0.42	0.6		0.42	0.3676		0.42	0.4838		0.42	0.6412		0.42	0.4715		0.42	0.5563		0.42	0.8476		0.42	0.6195		0.42	0.7335
0.455	0.6		0.455	0.3676		0.455	0.4838		0.455	0.6412		0.455	0.4715		0.455	0.5563		0.455	0.8476		0.455	0.6195		0.455	0.7335
0.455	0.7256		0.455	0.4697		0.455	0.5976		0.455	0.5555		0.455	0.3982		0.455	0.4769		0.455	0.7091		0.455	0.5013		0.455	0.6052
0.49	0.7256		0.49	0.4697		0.49	0.5976		0.49	0.5555		0.49	0.3982		0.49	0.4769		0.49	0.7091		0.49	0.5013		0.49	0.6052
0.49	0.7259		0.49	0.4693		0.49	0.5976		0.49	0.6555		0.49	0.4837		0.49	0.5696		0.49	0.7289		0.49	0.5181		0.49	0.6235

## Sheet: 2f,top
Each bin is 23 trials			For LED on, each bin is 20 trials
0.0694	0.0395 0.0994
0.1228	0.0793 0.1663
0.2404	0.1985 0.2823
0.1765	0.1302 0.2227		0.1579	0.0742 0.2415
0.2308	0.1633 0.2982		0.16	0.1082 0.2118
0.1212	0.0644 0.1780		0.2121	0.1410 0.2833

## Sheet: 2f,middle
x	Black			Red
0.075	0.071	0.0676 0.0745
0.225	0.0768	0.0733 0.0803
0.375	0.0726	0.0690 0.0762
0.525	0.096	0.0915 0.1004		0.094	0.0873 0.1007
0.675	0.1079	0.1030 0.1128		0.0932	0.0864 0.0999
0.825	0.0883	0.0836 0.0930		0.0995	0.0925 0.1065

## Sheet: 2f,bottom
0.0719	0.0691 0.0747
0.0966	0.0935 0.0996
0.0947	0.0903 0.0991

## Sheet: 2g
0	0.2428	0.1425
0	0.0093	-0.0289
0	0.096	0.0772
0	0.0147	0.1333
0	0.1488	-0.0702
0	0.022	0.1236
0	0.1205	0.0944
0	0.3647	0.3832
0	0.0292	0.2508
0	0.3395	0.2056
