# Supplementary material for: Striatum supports fast learning but not memory recall
Source: Nature. 2025 May 7;643(8071):458–67. doi: 10.1038/s41586-025-08969-1 (PMC12244412; doi:10.1038/s41586-025-08969-1)
Supplement: Supplementary file 17 — Source Data Fig. 3 [file 41586_2025_8969_MOESM17_ESM.xlsx]

## Sheet: 3b
black days 1 to 7					black days 8 to 14					black days 15 to 20					red days 15 to 20					red days 8 to 14					red days 1 to 7
-0.35	0.1905	0.2664	0.2285		-0.35	0.1121	0.1866	0.1493		-0.35	0.1473	0.2739	0.2106		-0.35	0.1859	0.2703	0.2281		-0.35	0.1233	0.1832	0.1532		-0.35	0.1514	0.2127	0.182
-0.35	0.15	0.2181	0.184		-0.35	0.1451	0.2283	0.1867		-0.35	0.053	0.1385	0.0957		-0.35	0.1153	0.1837	0.1495		-0.35	0.1286	0.1897	0.1591		-0.35	0.1371	0.1958	0.1664
-0.315	0.15	0.2181	0.184		-0.315	0.1451	0.2283	0.1867		-0.315	0.053	0.1385	0.0957		-0.315	0.1153	0.1837	0.1495		-0.315	0.1286	0.1897	0.1591		-0.315	0.1371	0.1958	0.1664
-0.315	0.15	0.2181	0.184		-0.315	0.1869	0.2798	0.2334		-0.315	0.1637	0.2959	0.2298		-0.315	0.1575	0.2359	0.1967		-0.315	0.0968	0.1507	0.1238		-0.315	0.209	0.28	0.2445
-0.28	0.15	0.2181	0.184		-0.28	0.1869	0.2798	0.2334		-0.28	0.1637	0.2959	0.2298		-0.28	0.1575	0.2359	0.1967		-0.28	0.0968	0.1507	0.1238		-0.28	0.209	0.28	0.2445
-0.28	0.1905	0.2664	0.2285		-0.28	0.1617	0.249	0.2053		-0.28	0.2809	0.4468	0.3638		-0.28	0.2507	0.3472	0.2989		-0.28	0.15	0.2154	0.1827		-0.28	0.2331	0.3078	0.2705
-0.245	0.1905	0.2664	0.2285		-0.245	0.1617	0.249	0.2053		-0.245	0.2809	0.4468	0.3638		-0.245	0.2507	0.3472	0.2989		-0.245	0.15	0.2154	0.1827		-0.245	0.2331	0.3078	0.2705
-0.245	0.1557	0.225	0.1904		-0.245	0.1869	0.2798	0.2334		-0.245	0.2302	0.3826	0.3064		-0.245	0.2652	0.3641	0.3147		-0.245	0.1607	0.2282	0.1945		-0.245	0.2235	0.2967	0.2601
-0.21	0.1557	0.225	0.1904		-0.21	0.1869	0.2798	0.2334		-0.21	0.2302	0.3826	0.3064		-0.21	0.2652	0.3641	0.3147		-0.21	0.1607	0.2282	0.1945		-0.21	0.2235	0.2967	0.2601
-0.21	0.1789	0.2526	0.2158		-0.21	0.1785	0.2696	0.224		-0.21	0.2302	0.3826	0.3064		-0.21	0.2579	0.3557	0.3068		-0.21	0.2423	0.3235	0.2829		-0.21	0.1609	0.224	0.1925
-0.175	0.1789	0.2526	0.2158		-0.175	0.1785	0.2696	0.224		-0.175	0.2302	0.3826	0.3064		-0.175	0.2579	0.3557	0.3068		-0.175	0.2423	0.3235	0.2829		-0.175	0.1609	0.224	0.1925
-0.175	0.1905	0.2664	0.2285		-0.175	0.1785	0.2696	0.224		-0.175	0.2134	0.3611	0.2872		-0.175	0.2724	0.3726	0.3225		-0.175	0.2423	0.3235	0.2829		-0.175	0.1897	0.2576	0.2237
-0.14	0.1905	0.2664	0.2285		-0.14	0.1785	0.2696	0.224		-0.14	0.2134	0.3611	0.2872		-0.14	0.2724	0.3726	0.3225		-0.14	0.2423	0.3235	0.2829		-0.14	0.1897	0.2576	0.2237
-0.14	0.2197	0.3007	0.2602		-0.14	0.1368	0.2179	0.1773		-0.14	0.2639	0.4255	0.3447		-0.14	0.2797	0.3811	0.3304		-0.14	0.1932	0.2665	0.2298		-0.14	0.2477	0.3245	0.2861
-0.105	0.2197	0.3007	0.2602		-0.105	0.1368	0.2179	0.1773		-0.105	0.2639	0.4255	0.3447		-0.105	0.2797	0.3811	0.3304		-0.105	0.1932	0.2665	0.2298		-0.105	0.2477	0.3245	0.2861
-0.105	0.1615	0.232	0.1967		-0.105	0.1869	0.2798	0.2334		-0.105	0.4532	0.6575	0.5553		-0.105	0.2724	0.3726	0.3225		-0.105	0.2532	0.3361	0.2947		-0.105	0.2915	0.3743	0.3329
-0.07	0.1615	0.232	0.1967		-0.07	0.1869	0.2798	0.2334		-0.07	0.4532	0.6575	0.5553		-0.07	0.2724	0.3726	0.3225		-0.07	0.2532	0.3361	0.2947		-0.07	0.2915	0.3743	0.3329
-0.07	0.2963	0.3891	0.3427		-0.07	0.2122	0.3105	0.2614		-0.07	0.3493	0.5316	0.4404		-0.07	0.2724	0.3726	0.3225		-0.07	0.2477	0.3298	0.2888		-0.07	0.2526	0.33	0.2913
-0.035	0.2963	0.3891	0.3427		-0.035	0.2122	0.3105	0.2614		-0.035	0.3493	0.5316	0.4404		-0.035	0.2724	0.3726	0.3225		-0.035	0.2477	0.3298	0.2888		-0.035	0.2526	0.33	0.2913
-0.035	0.3023	0.3958	0.3491		-0.035	0.1534	0.2386	0.196		-0.035	0.2809	0.4468	0.3638		-0.035	0.3015	0.4064	0.354		-0.035	0.2642	0.3487	0.3065		-0.035	0.2526	0.33	0.2913
0	0.3023	0.3958	0.3491		0	0.1534	0.2386	0.196		0	0.2809	0.4468	0.3638		0	0.3015	0.4064	0.354		0	0.2642	0.3487	0.3065		0	0.2526	0.33	0.2913
0	0.3379	0.4364	0.3871		0	0.2122	0.3105	0.2614		0	0.2979	0.4681	0.383		0	0.4042	0.5241	0.4641		0	0.2041	0.2792	0.2416		0	0.272	0.3522	0.3121
0.035	0.3379	0.4364	0.3871		0.035	0.2122	0.3105	0.2614		0.035	0.2979	0.4681	0.383		0.035	0.4042	0.5241	0.4641		0.035	0.2041	0.2792	0.2416		0.035	0.272	0.3522	0.3121
0.035	0.3023	0.3958	0.3491		0.035	0.3319	0.4521	0.392		0.035	0.3665	0.5527	0.4596		0.035	0.5003	0.6325	0.5664		0.035	0.2204	0.2982	0.2593		0.035	0.2866	0.3687	0.3277
0.07	0.3023	0.3958	0.3491		0.07	0.3319	0.4521	0.392		0.07	0.3665	0.5527	0.4596		0.07	0.5003	0.6325	0.5664		0.07	0.2204	0.2982	0.2593		0.07	0.2866	0.3687	0.3277
0.07	0.2845	0.3755	0.33		0.07	0.3233	0.4421	0.3827		0.07	0.5935	0.8236	0.7085		0.07	0.5746	0.7155	0.6451		0.07	0.2752	0.3613	0.3182		0.07	0.2866	0.3687	0.3277
0.105	0.2845	0.3755	0.33		0.105	0.3233	0.4421	0.3827		0.105	0.5935	0.8236	0.7085		0.105	0.5746	0.7155	0.6451		0.105	0.2752	0.3613	0.3182		0.105	0.2866	0.3687	0.3277
0.105	0.3617	0.4633	0.4125		0.105	0.2376	0.3411	0.2894		0.105	0.6465	0.8855	0.766		0.105	0.4559	0.5825	0.5192		0.105	0.2477	0.3298	0.2888		0.105	0.209	0.28	0.2445
0.14	0.3617	0.4633	0.4125		0.14	0.2376	0.3411	0.2894		0.14	0.6465	0.8855	0.766		0.14	0.4559	0.5825	0.5192		0.14	0.2477	0.3298	0.2888		0.14	0.209	0.28	0.2445
0.14	0.3558	0.4566	0.4062		0.14	0.3492	0.4722	0.4107		0.14	0.8422	1.1111	0.9766		0.14	0.229	0.3217	0.2753		0.14	0.2862	0.3739	0.33		0.14	0.238	0.3134	0.2757
0.175	0.3558	0.4566	0.4062		0.175	0.3492	0.4722	0.4107		0.175	0.8422	1.1111	0.9766		0.175	0.229	0.3217	0.2753		0.175	0.2862	0.3739	0.33		0.175	0.238	0.3134	0.2757
0.175	0.3558	0.4566	0.4062		0.175	0.4535	0.5919	0.5227		0.175	1.0576	1.3552	1.2064		0.175	0.2146	0.3046	0.2596		0.175	0.2532	0.3361	0.2947		0.175	0.2428	0.3189	0.2809
0.21	0.3558	0.4566	0.4062		0.21	0.4535	0.5919	0.5227		0.21	1.0576	1.3552	1.2064		0.21	0.2146	0.3046	0.2596		0.21	0.2532	0.3361	0.2947		0.21	0.2428	0.3189	0.2809
0.21	0.3677	0.47	0.4189		0.21	0.5586	0.7108	0.6347		0.21	1.0937	1.3958	1.2447		0.21	0.2724	0.3726	0.3225		0.21	0.2095	0.2856	0.2475		0.21	0.2526	0.33	0.2913
0.245	0.3677	0.47	0.4189		0.245	0.5586	0.7108	0.6347		0.245	1.0937	1.3958	1.2447		0.245	0.2724	0.3726	0.3225		0.245	0.2095	0.2856	0.2475		0.245	0.2526	0.33	0.2913
0.245	0.4635	0.5774	0.5204		0.245	0.5147	0.6614	0.588		0.245	1.2021	1.5172	1.3596		0.245	0.3381	0.4486	0.3933		0.245	0.2807	0.3676	0.3241		0.245	0.2186	0.2911	0.2549
0.28	0.4635	0.5774	0.5204		0.28	0.5147	0.6614	0.588		0.28	1.2021	1.5172	1.3596		0.28	0.3381	0.4486	0.3933		0.28	0.2807	0.3676	0.3241		0.28	0.2186	0.2911	0.2549
0.28	0.4035	0.5104	0.4569		0.28	0.5586	0.7108	0.6347		0.28	1.2202	1.5374	1.3788		0.28	0.3381	0.4486	0.3933		0.28	0.3138	0.4052	0.3595		0.28	0.238	0.3134	0.2757
0.315	0.4035	0.5104	0.4569		0.315	0.5586	0.7108	0.6347		0.315	1.2202	1.5374	1.3788		0.315	0.3381	0.4486	0.3933		0.315	0.3138	0.4052	0.3595		0.315	0.238	0.3134	0.2757
0.315	0.3319	0.4296	0.3808		0.315	0.8238	1.0057	0.9147		0.315	1.1479	1.4565	1.3022		0.315	0.3308	0.4402	0.3855		0.315	0.3747	0.474	0.4243		0.315	0.2915	0.3743	0.3329
0.35	0.3319	0.4296	0.3808		0.35	0.8238	1.0057	0.9147		0.35	1.1479	1.4565	1.3022		0.35	0.3308	0.4402	0.3855		0.35	0.3747	0.474	0.4243		0.35	0.2915	0.3743	0.3329
0.35	0.3379	0.4364	0.3871		0.35	0.7528	0.9273	0.8401		0.35	1.184	1.4969	1.3405		0.35	0.4042	0.5241	0.4641		0.35	0.3193	0.4115	0.3654		0.35	0.2671	0.3466	0.3069
0.385	0.3379	0.4364	0.3871		0.385	0.7528	0.9273	0.8401		0.385	1.184	1.4969	1.3405		0.385	0.4042	0.5241	0.4641		0.385	0.3193	0.4115	0.3654		0.385	0.2671	0.3466	0.3069
0.385	0.3082	0.4026	0.3554		0.385	0.6026	0.7602	0.6814		0.385	1.0036	1.2944	1.149		0.385	0.5151	0.6491	0.5821		0.385	0.3858	0.4864	0.4361		0.385	0.3503	0.4403	0.3953
0.42	0.3082	0.4026	0.3554		0.42	0.6026	0.7602	0.6814		0.42	1.0036	1.2944	1.149		0.42	0.5151	0.6491	0.5821		0.42	0.3858	0.4864	0.4361		0.42	0.3503	0.4403	0.3953
0.42	0.2022	0.2801	0.2412		0.42	0.585	0.7405	0.6627		0.42	0.9318	1.213	1.0724		0.42	0.6717	0.823	0.7473		0.42	0.5086	0.6229	0.5658		0.42	0.3995	0.4952	0.4473

## Sheet: 3c
black	red
u: 0.0658	u: 0.0393
v: 1.0599	v: 0.1844
u: 0.0547	u: -0.0318
v: 0.0684	v: -0.4093
u: -0.1180	u: 0.2186
v: 0.1211	v: 0.6107
u: -0.0451	u: 0.0628
v: 1.0789	v: 0.3334
u: 0.0716	u: 0.0115
v: 0.2088	v: 0.1167
u: -0.4305	u: -0.2734
v: 0.7490	v: -0.1067
u: -0.1378	u: 0.0207
v: 0.2946	v: 0.2004
	u: 0.0702
	v: -0.0068
	u: -0.1791
	v: 0.0687

## Sheet: 3d
black					red					recovery red
1	0	0	0		1	0	0	0		1	-0.1362	0.1359	-0.0001
2	0.118	0.4009	0.2594		2	-0.0678	0.0847	0.0085		2	0.0769	0.4042	0.2406
3	0.0104	0.3668	0.1886		3	-0.0385	0.1215	0.0415		3	-0.1128	0.185	0.0361
4	0.0168	0.3338	0.1753		4	-0.149	0.1191	-0.015		4	0.0817	0.3362	0.2089
5	0.1949	0.5581	0.3765		5	-0.1637	0.1155	-0.0241		5	0.0813	0.3731	0.2272
6	0.2442	0.5822	0.4132		6	-0.155	0.1203	-0.0174		6	0.1238	0.4636	0.2937
7	0.4369	0.7447	0.5908		7	0.0068	0.211	0.1089		7	0.1044	0.5617	0.333
8	0.4239	0.6861	0.555		8	0.0634	0.2567	0.1601		8	0.0997	0.6348	0.3672
9	0.2914	0.5993	0.4453		9	-0.045	0.1654	0.0602		9	0.1774	0.6654	0.4214
10	0.332	0.6419	0.4869		10	-0.2801	0.0825	-0.0988		10	0.1849	0.6159	0.4004
11	0.396	0.7195	0.5578		11	0.1182	0.3021	0.2102		11	0.2431	0.6367	0.4399
12	0.3536	0.6797	0.5166		12	0.1027	0.306	0.2043		12	0.2526	0.6472	0.4499
13	0.437	0.739	0.588		13	-0.0712	0.2422	0.0855		13	0.2471	0.6873	0.4672
14	0.5707	0.8655	0.7181		14	0.0088	0.2587	0.1338		14	0.1998	0.683	0.4414
15	0.6363	0.8663	0.7513		15	-0.106	0.1698	0.0319		15	0.1095	0.6735	0.3915
16	0.6534	0.8813	0.7674		16	0.0205	0.2271	0.1238		16	0.0834	0.6195	0.3515
17	0.6627	0.8904	0.7766		17	-0.0458	0.1725	0.0633		17	0.2104	0.7346	0.4725
18	0.6698	0.8964	0.7831		18	0.0765	0.2901	0.1833		18	0.2799	0.902	0.5909
19	0.6524	0.8846	0.7685		19	-0.0169	0.2106	0.0969		19	0.2217	0.8512	0.5365
20	0.6372	0.8793	0.7582		20	0.092	0.3968	0.2444		20	0.2253	0.8511	0.5382

## Sheet: 3e,top
-2.875	0	0
-2.625	0	0
-2.625	0	0
-2.375	0	0
-2.375	0	0
-2.125	0	0
-2.125	0	0
-1.875	0	0
-1.875	0	0
-1.625	0	0
-1.625	0	0
-1.375	0	0
-1.375	0	0
-1.125	0	0
-1.125	0	0
-0.875	0	0
-0.875	0	0
-0.625	0	0
-0.625	0	6
-0.375	0	6
-0.375	0	10
-0.125	0	10
-0.125	0	9
0.125	0	9
0.125	3	16
0.375	3	16
0.375	15	10
0.625	15	10
0.625	8	3
0.875	8	3
0.875	10	0
1.125	10	0
1.125	6	0
1.375	6	0
1.375	0	0
1.625	0	0
1.625	0	0
1.875	0	0
1.875	0	0
2.125	0	0
2.125	0	0
2.375	0	0
2.375	0	0
2.625	0	0
2.625	0	0
2.875	0	0

## Sheet: 3e,bottom
-2.9375	0	0
-2.8125	0	0
-2.8125	0	0
-2.6875	0	0
-2.6875	0	0
-2.5625	0	0
-2.5625	0	0
-2.4375	0	0
-2.4375	0	0
-2.3125	0	0
-2.3125	0	0
-2.1875	0	0
-2.1875	0	0
-2.0625	0	0
-2.0625	0	0
-1.9375	0	0
-1.9375	0	0
-1.8125	0	0
-1.8125	0	0
-1.6875	0	0
-1.6875	0	0
-1.5625	0	0
-1.5625	0	0
-1.4375	0	0
-1.4375	0	0
-1.3125	0	0
-1.3125	0	0
-1.1875	0	0
-1.1875	0	0
-1.0625	0	0
-1.0625	0	0
-0.9375	0	0
-0.9375	0	0
-0.8125	0	0
-0.8125	0	0
-0.6875	0	0
-0.6875	1	0
-0.5625	1	0
-0.5625	1	1
-0.4375	1	1
-0.4375	1	0
-0.3125	1	0
-0.3125	1	1
-0.1875	1	1
-0.1875	1	0
-0.0625	1	0
-0.0625	2	1
0.0625	2	1
0.0625	1	1
0.1875	1	1
0.1875	4	3
0.3125	4	3
0.3125	3	1
0.4375	3	1
0.4375	2	1
0.5625	2	1
0.5625	6	0
0.6875	6	0
0.6875	6	0
0.8125	6	0
0.8125	3	0
0.9375	3	0
0.9375	1	0
1.0625	1	0
1.0625	0	0
1.1875	0	0
1.1875	2	0
1.3125	2	0
1.3125	2	0
1.4375	2	0
1.4375	1	0
1.5625	1	0
1.5625	1	0
1.6875	1	0
1.6875	0	0
1.8125	0	0
1.8125	0	0
1.9375	0	0
1.9375	0	0
2.0625	0	0
2.0625	0	0
2.1875	0	0
2.1875	0	0
2.3125	0	0
2.3125	0	0
2.4375	0	0
2.4375	0	0
2.5625	0	0
2.5625	0	0
2.6875	0	0
2.6875	0	0
2.8125	0	0
2.8125	0	0
2.9375	0	0
