# Supplementary material for: Striatum supports fast learning but not memory recall
Source: Nature. 2025 May 7;643(8071):458–67. doi: 10.1038/s41586-025-08969-1 (PMC12244412; doi:10.1038/s41586-025-08969-1)
Supplement: Supplementary file 18 — Source Data Fig. 4 [file 41586_2025_8969_MOESM18_ESM.xlsx]

## Sheet: 4a
cued success scatter			cued success cross			cued success mean			cued failure scatter			cued failure cross			cued failure mean			uncued success scatter			uncued success cross			uncued success mean			uncued failure scatter			uncued failure cross			uncued failure mean
0.0001	0.0918		x: [-0.0025 -0.0025]			x: -0.0025			-0.0116	-0.0296		x: [-0.0075 -0.0075]			x: -0.0075			0.0344	-0.0369		x: [0.0455 0.0455]			x: 0.0455			0.009	-0.005		x: [0.0130 0.0130]			x: 0.0130
-0.0056	0.0659		y: [0.0315 0.1089]			y: 0.0702			-0.0049	-0.0392		y: [-0.0343 0.0343]			y: -1.1102e-16			0.0506	-0.0688		y: [-0.0611 0.0075]			y: -0.0268			0.0153	0.0324		y: [-0.0109 0.0373]			y: 0.0132
-0.0016	0.0508		x: [-0.0103 0.0054]						-0.0118	-0.0226		x: [-0.0148 -2.7915e-04]						0.047	-0.0419		x: [0.0348 0.0562]						0.0157	-0.0096		x: [0.0076 0.0184]
-0.0023	0.0302		y: [0.0702 0.0702]						-0.0218	-0.0279		y: [4.7658e-17 4.7658e-17]						0.0606	-0.0805		y: [-0.0268 -0.0268]						0.0073	0.0269		y: [0.0132 0.0132]
-0.0076	0.0767								0.0022	0.0575								0.0645	-0.0654								0.0174	0.0383
0.0037	0.1037								-0.0183	0.0253								0.0574	-0.0218								0.0219	-0.0105
0.0022	0.0843								0.0001	0.0409								0.0404	-0.0487								0.0091	0.0274
0.0004	0.1069								-0.0149	0.0078								0.0568	-0.0034								0.021	0.0456
-0.0052	0.0724								-0.0109	0.0279								0.0451	-0.0101								0.0183	0.0265
-0.0018	0.0259								0.0013	-0.0078								0.0493	-0.0168								0.0115	0.0087
-0.001	0.0929								-0.006	0.0331								0.0487	0.0017								0.0074	0
-0.0085	0.1242								-0.0225	-0.0035								0.053	0.0067								0.0157	0.0278
-0.0118	0.041								-0.0024	-0.0226								0.0617	-0.1007								0.0105	0.01
-0.0008	0.1393								-0.0095	0.0618								0.0372	-0.0453								0.0066	0.0525
-0.012	0.0583								-0.0105	-0.0105								0.0438	-0.0537								0.0164	0.0338
-0.0015	0.0551								-0.0184	-0.0105								0.0489	-0.0369								0.0093	-0.0383
0.0078	0.1134								-0.0145	-0.0157								0.0606	-0.0386								0.0162	0.0141
-0.0026	0.0464								-0.0092	-0.0174								0.0286	-0.0755								0.0118	0.0296
0.0018	0.0378								-0.0023	0.0192								0.0583	-0.0185								0.0215	0.0474
0.0043	0.0583								0.0023	-0.0244								0.051	-0.005								0.0201	0.0388
-0.0148	0.1026								-0.0156	0.0253								0.0448	-0.0268								0.017	-0.016
-0.0208	0.0756								-0.0201	0.0044								0.0515	-0.0285								0.0077	-0.0073
-0.0091	0.0389								-0.0018	-0.0131								0.0408	-0.0168								0.0164	0.0114
0.0133	0.0735								-0.0083	0.0052								0.047	-0.0453								0.0039	-0.01
0.0007	0.1059								0.0031	0.0035								0.0638	0.0235								0.0063	-0.0055
-0.0059	0.0454								-0.0091	0.0026								0.0199	-0.0587								0.0032	-0.0036
-0.0161	0.1102								-0.0102	-0.0497								0.0331	-0.0587								0.0109	0.0005
-0.0045	0.0497								-0.0102	-0.0183								0.0459	-0.0453								0.0186	-0.0342
0.0016	0.081								-0.0094	-0.0139								0.019	-0.0285								0.0142	0.0424
0.0018	0.0497								-0.0202	-0.0366								0.0579	-0.0235								0.0253	-0.0169
0.001	0.0907								-0.0082	-0.0226								0.05	0.0168								0.0215	0.0164
-0.0148	0.0356								0.0004	0.074								0.047	-0.0554								0.01	0.0064
-0.0056	0.1242								-0.022	0.0183								0.0425	-0.0268								0.0125	0.0219
-0.0056	0.0194								-0.0085	0.0183								0.0446	-0.0084								0.0163	-0.0196
-0.0034	0.0583								-0.0084	0.0949								0.0579	-0.0218								0.0141	0.0333
-0.0158	0.0799								0.0008	-0.0122								0.0354	-0.0403								0.0034	0.0173
0.0016	0.0929								-0.0089	0.0322								0.0395	-0.0436								0.0102	0.0214
0.0092	0.0789								0.0022	-0.0401								0.0483	-0.0302								0.0173	0.0502
-0.0045	0.0151								-0.017	-0.0749								0.0589	-0.0067								0.0214	0.0306
-0.006	0.0853								-0.0136	-0.0078								0.0487	-0.0235								0.0161	-0.0424
0.0027	0.0724								-0.0085	0.088								0.0399	-0.0101								0.0181	0.0351
-0.006	0.014								-0.002	0.034								0.0495	-0.0252								0.0067	0.0497
0.0103	0.1329								-0.0074	-0.0322								0.0498	-0.0034								0.0097	0.0155
0.017	0.0184								-0.0133	-0.0409								0.0562	-0.0856								0.0128	0.0046
0.0026	0.0551								-0.0109	0.0488								0.0288	-0.0453								0.015	0.016
-0.0111	0.1134								-0.0098	-0.0139								0.0412	-0.0453								0.0237	0.0128
0.0007	0.0907								-0.0013	0.0392								0.0408	-0.0436								0.01	0.0155
-0.0088	0.0421								0.0159	0.0017								0.0461	0.0638								0.0102	0.0178
-0.0007	0.0972								0.0035	-0.0087								0.038	-0.0621								0.0118	-0.0251
0.0048	0.0961								-0.0193	0.0296								0.0495	-0.052								0.0138	0.021
-0.0158	0.0864								-0.0032	-0.0314								0.0517	-0.0822								0.0043	0.0552
0.0095	0.1437								0.005	0.0375								0.051	-0.0134								0.0168	-0.0064
-0.0016	0.0832								-0.0123	0.0314								0.0517	-0.0554								0.0117	0.0374
-0.0059	0.0778								-0.0161	0.0305								0.032	-0.0252								0.0181	0.0497
0.0073	0.0627								-0.0057	-0.034								0.0515	-0.0235								0.0173	-0.0187
-0.0099	0.0724								-0.0091	0.0209								0.0596	0.0134								0.0225	0.0556
-0.0098	0.0313								-0.0031	0.0166								0.0602	-0.0923								0.0122	0.0835
-0.0016	0.0961								-0.0058	0.0497								0.0478	-0.0034								0.0068	0.0251
-0.0085	0.0735								-0.0105	0.0357								0.048	-0.0654								0.0131	0.0169
-0.0069	0.0594								-0.0202	0.0131								0.0517	-0.0705								0.0266	0.0009
-0.0003	0.041								-0.0124	0.0488								0.0348	0.0151								0.0171	-0.016
-0.0033	0.0702								-0.0102	-0.0287								0.048	0.0017								0.0098	-0.0411
0.0078	0.1275								-0.0135	0.0174								0.029	-0.0822								0.025	0.0315
0.0023	0.0313								-0.0202	0.0166								0.0557	-0.0084								0.0139	-0.016
0.0016	0.1512								-0.0091	-0.0366								0.031	0.0017								0.0144	0.0566
-0.0047	0.1005								0.0031	-0.0226								0.0453	-0.057								0.014	0.0151
-0.0058	0.1048								-0.0144	-0.0192								0.0378	-0.0352								0.0232	-0.0333
-0.0136	0.0616								-0.0164	0.0436								0.0423	-0.0705								0.0118	0.0447
0.0065	0.0853								-0.0103	0.0618								0.0329	-0.0554								0.0073	0.021
0	0.0356								-0.0147	-0.0296								0.041	-0.0604								0.0073	-0.0082
-0.0014	0.1264								-0.0099	0.0044								0.0598	-0.0386								0.0108	0.0265
0.0044	0.0432								-0.0234	0.0035								0.0506	0.0235								0.0097	-0.0137
-0.0021	0.0432								-0.0059	0.0009								0.0421	0.0117								0.0183	0.0009
0.0012	0.0508								-0.0101	0.0035								0.0515	-0.0638								0.0107	0.0556
0.0106	0.0378								-0.0125	-0.0009								0.0547	0.0419								0.0192	0.0365
-0.0089	0.1512								-0.0129	0.0287								0.0354	0.0084								0.0116	0.0388
-0.0073	0.04								0.0084	-0.027								0.0295	-0.0336								0.023	-0.0091
-0.0048	0.1005								0.013	0.0009								0.047	-0.0705								0.0157	0.0046
0.0168	0.121								-0.0175	0.0244								0.0397	-0.0419								0.008	0.0155
0.0073	0.0573								-0.0058	-0.0366								0.0378	-0.0822								0.0038	0.0821
-0.014	-0.0032								-0.0133	0.0584								0.0331	-0.0235								0.0045	-0.0014
0.0025	0.1048								-0.0102	-0.0575								0.044	-0.052								0.0116	0.0625
-0.0213	0.0681								0.0017	0.0052								0.0431	-0.0017								0.006	0.0328
-0.0132	0.0778								0	-0.0148								0.0591	-0.0101								0.015	-0.0169
0.0087	0.1123								-0.004	0.0044								0.0515	0.0151								0.0161	0.0018
-0.0146	0.0821								-0.0134	-0.0192								0.0399	-0.052								0.0113	-0.0087
-0.0109	0.1156								-0.0103	0.0662								0.0399	-0.0872								0.0172	0.0483
-0.0184	0.0421								-0.016	0.0357								0.0448	0.005								0.0135	0.0201
0.0084	0.0756								-0.0157	0.0105								0.051	-0.0537								0.0116	0.0392
-0.0071	0.0518								-0.0053	-0.0035								0.034	-0.0134								0.0088	0.0082
-0.0016	0.0281								-0.0182	0.007								0.0278	-0.0084								0.0093	0.0356
-0.0052	0.0713								-0.011	-0.0122								0.0476	-0.0638								0.0095	-0.0132
-0.0048	0.0162								-0.0106	-0.0078								0.0333	0.0185								0.0178	-0.0132
-0.0118	0.1015								-0.0035	0.027								0.0461	-0.0403								0.0132	0.0324
-0.004	0.0951								-0.0091	-0.0261								0.0342	-0.0688								0.0127	0.0073
0.0084	0.0843								-0.0001	-0.0009								0.0429	-0.0218								0.0175	0.0255
-0.0132	0.0907								-0.0146	-0.0166								0.0472	-0.0101								0.0162	-0.0082
0.0016	0.081								-0.0182	-0.0192								0.0451	0.0101								0.0234	-0.0274
-0.0018	-0.0043								-0.0109	0.02								0.0581	-0.0201								0.0161	0.0059
0.007	0.0302								-0.0072	0.0174								0.0361	-0.0336								0.0119	0.0734

## Sheet: 4b
scatter			cross			mean
0.0031	0.015		x: [-0.0014 -0.0014]			x: -0.0014
-0.0039	-0.0056		y: [-0.0087 0.0106]			y: 9.3496e-04
-0.0024	-0.0047		x: [-0.0036 8.6286e-04]
-0.0008	0.0139		y: [9.3496e-04 9.3496e-04]
0.0041	-0.0021
-0.0004	-0.0076
-0.0048	-0.0037
-0.0007	0.0022
-0.0014	0.0105
0.0006	0.0004
-0.0027	-0.007
-0.0018	0.0127
-0.0024	-0.0044
-0.0058	0.0028
-0.0025	0.0019
-0.0004	-0.0016
-0.0019	0.004
-0.0032	-0.002
0.0015	-0.0112
0.0013	0.0048
0.0017	-0.0049
-0.0025	0.018
0.0013	0.007
-0.0046	0.0229
-0.0015	0.0032
0.0021	-0.0121
-0.0038	0.0121
0.0024	-0.0068
0.0001	0.006
-0.0012	-0.0173
-0.0042	0.0126
-0.0006	0.0127
0.0022	0.0072
0.0047	-0.0096
0.0029	0.0087
0.0019	-0.0003
-0.0016	0.0069
-0.0031	-0.0018
0.0004	-0.0084
-0.0007	-0.0006
-0.0049	0.0059
-0.0037	0.008
0.0014	0.0031
0.0009	0.0054
-0.002	0.0052
-0.001	-0.0001
-0.0041	-0.0103
-0.0006	-0.0008
-0.0014	0.0105
-0.0012	-0.0161
-0.0017	0.0082
0.0011	0.0105
0.0004	0.0013
0.0024	0.0075
0.0028	0.0088
-0.0057	-0.0015
-0.0002	-0.0174
-0.0017	0.0134
-0.002	-0.0079
-0.0002	0.0152
0.0021	0.0134
0	0.0047
-0.0014	0.0037
-0.0008	-0.0082
-0.0037	0.0008
0.001	-0.0054
0.0006	0.0042
0.0005	0.0058
-0.0003	0.006
-0.0013	0.0147
-0.0019	-0.0087
0.0007	0.011
0.0005	-0.0099
0.0007	0.0014
0.003	-0.0122
-0.0041	-0.0018
-0.0029	-0.0044
-0.001	-0.0088
-0.0024	0.0074
-0.0036	0
-0.002	-0.0042
-0.0004	0.0098
-0.0012	0.0056
-0.0006	0.002
-0.0044	-0.0042
-0.0013	-0.0062
-0.0017	-0.0107
0.004	-0.0099
-0.0059	0.0065
0.0019	-0.0014
-0.0053	0.0018
-0.0041	0.0085
-0.0014	-0.0074
-0.003	0.0021
-0.0023	-0.002
-0.0047	0.0011
-0.0029	0.0037
-0.0036	-0.0122
-0.0037	-0.009
0.0002	0.0175

## Sheet: 4c
cued success control scatter			cued success control cross			cued success control mean			cued success led scatter			cued success led cross			cued success led mean			cued failure control scatter			cued failure control cross			cued failure control mean			cued failure led scatter			cued failure led cross			cued failure led mean			uncued success control scatter				uncued success control cross			uncued success control mean				uncued success led scatter
-0.0196	0.2648		x: [-0.0133 -0.0133]			x: -0.0133			-0.061	-0.2254		x: [-0.0502 -0.0502]			x: -0.0502			0.0051	-0.2827		x: [-0.0096 -0.0096]			x: -0.0096			0.0207	-0.0246		x: [0.0094 0.0094]			x: 0.0094			0.1099	-0.0206			x: [0.0628 0.0628]			x: 0.0628				0.082	-0.29
-0.0024	0.0985		y: [-0.0045 0.2016]			y: 0.0985			-0.023	-0.1183		y: [-0.2035 -0.0331]			y: -0.1183			0.0026	-0.0959		y: [-0.2343 -0.0484]			y: -0.1413			0	-0.2217		y: [-0.1034 0.0640]			y: -0.0197			0.0602	-0.1028			y: [-0.1566 -0.0284]			y: -0.0925				0.0355	-0.1396
-0.0165	0.0431		x: [-0.0309 0.0043]						-0.0646	-0.2367		x: [-0.0666 -0.0338]						-0.0238	0.0252		x: [-0.0266 0.0073]						-0.0288	-0.197		x: [-0.0068 0.0256]						0.0759	-0.185			x: [0.0351 0.0905]							0.0055	-0.043
-0.0078	0.1786		y: [0.0985 0.0985]						-0.061	-0.1409		y: [-0.1183 -0.1183]						-0.0173	-0.2019		y: [-0.1413 -0.1413]						0.0069	-0.0591		y: [-0.0197 -0.0197]						0.0445	-0.0206			y: [-0.0925 -0.0925]							0.0478	-0.1182
-0.0157	0.0493								-0.0588	-0.2311								-0.0064	-0.1918								-0.015	0.0985								0.1112	-0.0617										0.0355	0.0322
-0.0337	0.0246								-0.0473	-0.1296								-0.0032	-0.101								-0.0019	-0.2562								-0.0235	-0.1233										0.0301	-0.3222
-0.0063	0.0123								-0.0387	-0.0789								0.0071	0.0353								0.0332	-0.0443								0.1177	-0.185										0.0506	-0.2148
-0.0282	0.1355								-0.0524	-0.0902								-0.0096	-0.2019								0.0157	-0.0099								0.0602	-0.0411										0.0629	0.043
0.0024	0.0924								-0.038	-0.1352								-0.0135	-0.2726								0	-0.0936								0.0366	-0.1131										0.041	-0.1611
0	-0.0062								-0.0739	-0.2536								-0.0411	-0.106								-0.0013	-0.0246								0.0641	-0.185										-0.0219	-0.1933
-0.0337	0.234								-0.0301	-0.1296								0.0289	-0.2625								0.0094	-0.0788								0.0484	0.0514										0.041	-0.0537
0.0008	-0.0062								-0.0366	-0.0169								-0.0122	0.0505								0.0031	-0.0887								0.0641	-0.0822										0.0055	-0.0322
-0.0259	0.1847								-0.0438	-0.1183								0.009	-0.0656								0.0345	0.0148								0.0719	-0.1028										0.0752	-0.0859
-0.0259	0.1355								-0.038	-0.1522								-0.0026	-0.1161								0.005	0.0148								0.068	-0.0822										0.0355	-0.0107
-0.0024	0.0739								-0.0531	-0.1296								-0.0154	-0.1212								0.0069	-0.1773								0.0733	-0.1747										0.0164	-0.0644
-0.0188	0.1478								-0.0538	-0.0394								0.0096	-0.0303								-0.0232	0.0443								0.0719	-0.0411										0.056	-0.043
-0.0031	0.0616								-0.028	-0.1127								0.0154	-0.313								0.0013	-0.0542								0.0706	-0.1439										0.0643	-0.2256
-0.0078	0.1539								-0.0559	-0.2705								-0.0296	-0.0707								-0.0251	0.0493								0.0249	0.0308										0.0219	-0.2363
-0.0266	0.1663								-0.0531	-0.2311								-0.0161	-0.0252								-0.0257	0.0493								0.0366	-0.0411										0.0014	-0.1504
-0.018	0.08								-0.0452	-0.0282								0.0045	-0.1413								0.0056	-0.0739								0.0641	-0.0822										0.015	-0.1289
-0.0227	0.2217								-0.0402	-0.0845								-0.0148	-0.2423								0.0038	-0.1626								0.0589	-0.1439										0.0465	-0.1396
-0.0149	0.0677								-0.0516	-0.1409								-0.0373	-0.0757								0.0125	-0.1084								0.0615	-0.1131										0.0328	-0.043
-0.0141	0.2278								-0.0567	-0.1634								0.0064	-0.0454								0.0182	0.0493								0.0824	-0.0308										0.0697	-0.0859
-0.0118	-0.0616								-0.0531	-0.1352								-0.0206	0.0151								0.0194	0.1576								0.0615	-0.0411										0.0424	-0.1504
0.0039	0.197								-0.0696	0.0451								-0.009	-0.2373								0.0132	-0.1281								0.0693	-0.0719										0.041	-0.247
-0.0094	0.0554								-0.0337	-0.1296								-0.0263	-0.2019								0.0282	-0.2118								0.0589	-0.1028										0.0287	-0.2363
-0.0525	0.0369								-0.0373	-0.1296								-0.0096	-0.0858								0.0364	0.069								0.1203	-0.1336										0.0875	-0.0967
0.0133	-0.0308								-0.0882	-0.0451								-0.0077	-0.1111								-0.0194	-0.0542								0.0353	-0.1028										0.0191	-0.2148
-0.0133	0.1847								-0.0775	-0.1352								-0.0263	-0.1817								0.0345	0.0739								0.0562	0.0206										0	-0.1933
0.0172	0.0493								-0.0452	-0.1465								-0.0122	-0.0858								0.0075	0								0.0615	-0.0411										0.0437	-0.1826
0.0063	-0.0123								-0.0445	-0.2311								-0.0006	-0.3332								0.0138	0.0739								0.0576	0.0514										0.0588	-0.1396
0.0157	0.0493								-0.0394	-0.1465								-0.0051	-0.1868								0.0226	-0.0739								0.0602	-0.2775										-0.0096	-0.1826
-0.0415	0.1909								-0.0617	-0.2198								-0.0289	-0.101								0.0176	0.1232								0.0916	-0.2569										0.0027	-0.1933
0.0298	0.1724								-0.0502	-0.0507								-0.0071	-0.1969								0.0157	-0.0246								0.0798	0										0.041	-0.3545
-0.0141	0.1847								-0.0265	-0.2536								-0.0321	-0.0606								0.0006	-0.0246								0.051	-0.1131										0.056	-0.0967
-0.0102	0.0369								-0.0538	-0.1296								-0.0482	-0.0808								0.0056	-0.1034								0.0589	-0.1644										0.0178	-0.1396
-0.0227	0.1663								-0.0531	-0.0225								-0.0527	-0.0303								0.0063	-0.0837								0.0628	-0.0411										-0.0027	0.0107
-0.0243	0.0369								-0.0545	-0.1409								-0.0148	-0.0404								0.037	-0.0591								0.0589	-0.0411										0.0834	-0.2578
-0.0353	0.2278								-0.0681	0.0394								-0.0128	-0.0252								0.0013	0.0099								0.0994	-0.2672										0.0478	-0.1719
-0.0031	0.0246								-0.043	-0.1014								0.0212	-0.0404								-0.0044	0.069								0.0562	-0.0103										0.0848	-0.1182
0.0008	0.3941								-0.0179	-0.0676								-0.0225	-0.1514								0.0006	-0.1084								0.0445	0.0103										0.0588	-0.1074
-0.0055	0.0185								-0.0868	-0.0789								0.0032	-0.0909								0.0182	0.0099								0.0654	-0.1542										0.0437	-0.2148
-0.0235	0.2094								-0.0294	-0.1014								0.0103	-0.0555								0.0019	0								0.1033	-0.1542										-0.0137	-0.0644
-0.011	0.1355								-0.0402	0.0056								-0.009	-0.1868								-0.0075	-0.064								0.0497	-0.2158										0.093	-0.0215
0.018	0.117								-0.0316	-0.1296								-0.0276	-0.0606								-0.0094	-0.0049								0.0955	-0.1233										0.0478	-0.1289
0.0008	0.3325								-0.0287	-0.0338								-0.0096	-0.1565								0.0082	0.2512								0.0667	-0.1233										0.0437	-0.1074
-0.0141	0.1847								-0.0696	0.0225								-0.0064	-0.2473								0.0013	0.0049								0.017	-0.0308										0.0287	-0.0967
-0.0196	0.2094								-0.0445	-0.0056								-0.0231	-0.1918								0.0063	0.0345								0.0288	-0.1542										-0.0041	-0.0322
-0.0031	0.1416								-0.0452	-0.0958								-0.027	-0.1918								0.0194	-0.0345								0.0837	-0.298										-0.0191	-0.0752
0.0016	0.1232								-0.0767	-0.2254								0.0013	-0.2221								0.0031	-0.1478								0.0144	-0.0411										-0.0109	-0.1289
-0.0235	-0.0185								-0.0689	0								0.0135	-0.1212								0.0019	-0.0394								0.0746	-0.0411										0.056	-0.1611
0.0125	0.0185								-0.0373	-0.1014								-0.0218	-0.2423								0.0464	0.0542								0.0824	-0.1028										0.0602	-0.0859
-0.0321	0.1478								-0.0481	-0.0282								-0.0109	-0.0353								0.0188	0.1232								0.1033	-0.1131										-0.0014	-0.0215
0.0008	0.1416								-0.0617	-0.0676								-0.0385	-0.2827								-0.0019	-0.0246								-0.0262	-0.1747										0.056	-0.0859
0.018	0.0123								-0.0416	-0.0394								-0.0141	-0.1413								0.027	-0.0197								0.0471	-0.1131										0.0027	-0.0107
-0.0086	0.1663								-0.0337	-0.1803								0.0122	-0.005								0.0031	-0.0739								0.0615	-0.1439										0.0178	-0.0967
-0.0031	0.2771								-0.0287	-0.1296								0.0186	-0.1868								-0.0069	0.0345								0.1282	-0.0206										0.0205	-0.1826
-0.0298	0.1293								-0.0323	-0.0958								0.0032	-0.1262								0.0082	-0.1527								0.0432	-0.0617										0.0396	-0.1396
-0.0478	0.1047								-0.0545	0.0282								-0.0026	-0.1212								0.0276	0.0443								0.0484	-0.1644										0.0383	-0.0644
-0.0251	0.0677								-0.0495	-0.0733								-0.009	-0.1565								0.0013	-0.0148								0.0536	-0.0719										0.0287	-0.0537
-0.0298	0.08								-0.0394	0.0169								-0.0212	-0.2776								0.042	-0.0542								0.0157	-0.0411										0.1148	0.0537
0.0047	0.1539								-0.0323	-0.0902								0.0064	-0.101								-0.0157	0.0394								0.0889	-0.1336										0.0451	-0.1504
0.0235	0.2463								-0.0531	-0.0676								0.0173	0.0454								-0.0232	0.0887								0.0719	-0.1644										0.0287	-0.1611
-0.0361	0								-0.043	-0.2254								-0.009	-0.0707								-0.0119	0.0887								0.0353	-0.1028										0.0246	-0.2041
-0.0235	0.0677								-0.043	-0.1127								0	-0.2019								-0.0295	-0.0148								0.0092	-0.1439										0.0766	-0.2256
-0.0008	0.2094								-0.0351	-0.2029								0.0212	-0.2827								0.0094	0.1429								0.034	-0.1028										0.0629	-0.1182
-0.0392	0.0308								-0.0674	-0.1296								0	-0.0757								0.0113	-0.133								0.0419	-0.0719										0.0342	-0.2041
-0.0259	0.117								-0.0473	0.0056								-0.0173	-0.1464								0.0031	-0.1084								0.0602	-0.1953										0.0178	-0.1826
-0.0204	0.0493								-0.0531	-0.2367								-0.0173	-0.101								0.0376	0.0542								0.0497	-0.0822										-0.0096	-0.1074
-0.0439	0.0924								-0.0753	-0.1578								-0.0051	-0.101								0.0075	-0.1429								0.0602	-0.1028										0.0848	-0.0215
-0.0212	0.0246								-0.0646	-0.1014								0.0186	-0.1262								-0.0176	0.0837								0.0366	-0.1542										0.0369	-0.0215
-0.0008	-0.0185								-0.0445	-0.1465								-0.0071	0.0252								0.015	-0.0296								0.0628	-0.1336										0.0109	-0.1933
-0.0118	0.1047								-0.0488	-0.2141								-0.0193	-0.1666								0.0038	-0.0985								0.1177	-0.1131										0.0711	-0.1933
-0.0455	0.0616								-0.0136	-0.1578								-0.0475	-0.1111								-0.0169	-0.1182								0.0837	-0.1644										0.0547	-0.1074
-0.0321	0.1847								-0.0409	-0.1296								-0.0173	-0.0303								0.0163	0.0936								0.068	-0.2364										0.0643	-0.1719
-0.0086	0.1108								-0.0602	-0.0789								-0.0071	-0.1817								-0.0075	0.0493								0.0903	-0.2158										0.015	-0.0859
-0.0525	0.0246								-0.0646	-0.0733								0.0385	-0.1413								0.0276	0.0148								0.0301	-0.0822										0.0219	-0.1504
0.0008	0.1293								-0.0595	-0.0169								-0.0148	-0.0303								0.0056	-0.0099								0.0013	-0.0617										-0.0014	-0.0107
0.0071	-0.0185								-0.0359	-0.0056								-0.0084	-0.1918								0.0332	-0.0296								0.0366	-0.0617										0.0109	-0.0967
-0.0071	0.0431								-0.0151	-0.0845								0.0167	-0.1111								-0.0063	-0.0493								-0.0092	-0.0925										-0.0055	-0.1182
-0.0149	0.0924								-0.0574	-0.1578								-0.0276	-0.0555								-0.0157	-0.1034								0.0562	-0.0103										0.0164	-0.0644
-0.0086	0.3202								-0.0151	-0.1747								-0.0565	-0.1565								0.0088	-0.0985								0.0419	-0.0308										0	0.0537
0.0039	0.0862								-0.0531	-0.0282								-0.0283	-0.1161								0.0245	0.0049								0.0772	-0.0103										0.0738	-0.1719
-0.0078	0.1478								-0.0689	-0.1522								-0.0206	-0.0959								0.0082	0.0443								0.0366	-0.1644										0.0451	-0.1074
-0.0321	0.0924								-0.066	-0.1409								-0.0013	-0.0404								0.0508	0.0493								0.0641	-0.1542										-0.0109	-0.0859
-0.0157	0.2094								-0.0739	-0.2254								-0.0161	-0.1615								0.0038	-0.0887								0.1046	-0.0308										0.0875	-0.0107
0.0227	0.2709								-0.0631	-0.2198								0.0116	-0.0858								0	0								0.0916	-0.1336										0.0574	-0.1504
-0.0188	0.1232								-0.0172	0.0056								-0.045	-0.0707								-0.0125	-0.0788								0.0746	-0.1028										0.0219	-0.2256
-0.0306	0.1047								-0.0531	0.0958								0.0032	-0.1312								0.0038	-0.0049								0.0484	-0.1542										0.0519	-0.1289
0.0227	-0.1478								-0.0839	-0.1465								-0.0173	-0.2625								0.0144	-0.0493								0.0641	-0.0308										0.0697	-0.1933
-0.0251	-0.0616								-0.0746	-0.1747								-0.0039	-0.2675								-0.0326	-0.0148								0.0811	-0.0617										0.0752	-0.0322
-0.0157	0.0677								-0.0402	-0.0733								-0.0051	-0.2221								0.0207	-0.0197								0.0667	-0.0617										0.0191	-0.0107
-0.0008	0.0431								-0.0423	0.0056								0.0026	-0.2373								-0.0063	0.0345								0.0824	0.0103										0.0615	-0.2256
-0.0368	0.3017								-0.0495	0.0676								-0.018	-0.0505								0.0063	-0.064								0.1046	-0.1028										0.067	-0.2256
-0.0251	-0.0739								-0.0337	-0.2198								-0.0071	0.005								-0.0063	-0.0049								0.0916	-0.0206										0.0451	-0.1289
-0.0008	0.0862								-0.0488	-0.1465								-0.0276	-0.2978								0.0201	-0.0591								0.0562	-0.1131										-0.015	-0.1074
0.0031	0.1601								-0.0387	-0.1352								-0.0116	-0.101								0.0163	0.1034								0.102	-0.1747										0.0793	-0.1289
-0.0141	0.0062								-0.0373	-0.0056								-0.0045	-0.2625								0.0107	-0.0443								0.0798	-0.0206										0.0519	0
-0.0172	0.0616								-0.0667	0.0338								-0.0302	-0.0656								-0.0094	-0.1576								0.0536	-0.0617										0.0889	-0.1611
-0.0431	0.0739								-0.0567	-0.1183								-0.0193	0.0252								0.0019	0.0099								0.0602	-0.1131										0.0766	-0.1074
[truncated: 10 more columns]

## Sheet: 4d
control scatter			control cross		control mean		led scatter			led cross		led mean
-0.0155	0.0557		x: [-0.0080 -0.0080]		x: -0.0080		-0.0031	0.0047		x: [0.0012 0.0012]		x: 0.0012
-0.0068	0.0342		y: [-0.0228 0.0388]		y: 0.0080		0.0021	0		y: [-0.0271 0.0383]		y: 0.0056
-0.0123	0.0104		x: [-0.0146 -0.0014]				-0.0103	-0.0495		x: [-0.0060 0.0084]
-0.0094	0.0111		y: [0.0080 0.0080]				-0.0017	-0.0299		y: [0.0056 0.0056]
-0.003	0.0326						-0.0014	0.0187
0.0039	0.0064						0.0023	-0.0373
-0.0092	-0.0151						-0.0058	0.0075
-0.0034	0.0263						-0.0052	0.043
-0.0123	-0.0127						0.0108	0.0131
-0.0009	0.0239						0.0082	0.0112
-0.0108	0						-0.0093	-0.0103
-0.0142	0.0565						-0.0048	-0.0401
-0.0097	0.0454						0.0058	-0.0019
-0.0054	-0.0088						-0.0026	-0.0187
-0.0177	0.0526						-0.007	-0.0392
-0.0203	0.051						0.0001	-0.042
-0.004	0.0629						0.0042	0.0308
-0.0083	-0.0064						-0.0018	-0.0271
-0.0019	-0.0406						0.0008	0.0327
-0.0037	-0.0191						0.001	0.0458
-0.0019	0.0072						0.0102	0.0121
-0.0133	-0.0311						0.0019	0.0794
-0.002	-0.0573						-0.0007	0.0308
-0.0039	0.0135						-0.0004	-0.0196
-0.0046	0.0223						0.0001	-0.0131
-0.0066	0.0167						0.0125	-0.0131
-0.0104	-0.0597						-0.001	-0.0056
0.0044	-0.0271						0.0059	0.0093
-0.0028	-0.0088						0.0025	0.0093
-0.0138	-0.0016						-0.0071	0.0196
-0.0071	0.0104						-0.004	0.0233
-0.0104	0.0279						0.0078	0.0327
-0.0029	-0.0342						0.0088	0.0205
-0.0089	0.0414						0.0065	0.0205
-0.0102	0.0438						0.0099	-0.0075
-0.0106	-0.0167						-0.0033	-0.0084
-0.0062	0.0374						0.0015	0.0654
-0.0162	-0.0088						-0.0033	0.0392
-0.0018	0.0271						-0.003	-0.0131
-0.0147	0.0541						0.0099	0.0401
-0.0252	0.0088						-0.0008	0.0411
-0.0024	-0.0438						-0.0031	-0.0019
-0.0132	0.0016						-0.0038	-0.07
-0.0041	0.0111						-0.0146	-0.0271
-0.0099	0.0271						0.0105	-0.0345
-0.0095	0.0358						-0.0062	-0.0392
-0.0089	-0.0271						0.0076	-0.085
-0.0192	-0.0008						-0.0017	0.0205
-0.0048	0.0048						0.0207	-0.0019
0.0043	-0.0223						0.009	-0.0224
-0.0125	0.0207						0.0045	-0.0159
-0.0013	-0.0303						-0.0058	0.0252
-0.0036	-0.0295						0.0052	0.0271
-0.0095	0.0159						0.012	-0.0103
-0.0129	0.0271						0.0125	-0.0112
-0.0061	-0.0303						-0.0132	0.0177
-0.0172	0.0175						0.0017	0.0308
-0.0072	0.0382						0.0052	0.0598
-0.0075	0.0111						0.0025	-0.0364
-0.0033	-0.0358						0	0.0149
-0.0096	0.0701						0.0139	0.0355
-0.0043	0.0207						-0.0031	0.0261
-0.0013	-0.0303						-0.0027	0.0579
-0.0036	-0.0175						0.0006	0.0084
-0.0153	0.0422						0.004	-0.0177
-0.0147	0.0613						-0.0152	-0.0317
0.007	0.0311						-0.0102	-0.0644
-0.0071	0.035						-0.0012	-0.0131
-0.0163	0.0191						-0.0095	0.0065
-0.022	0.0119						0.0081	-0.0467
-0.0207	0.0557						0.0097	0.0009
-0.0168	0.0048						-0.0019	-0.0355
0.0116	0.0032						-0.0063	0.0299
-0.0156	0.0247						0.0107	-0.0009
-0.0112	-0.0255						0.005	-0.042
0.0093	0.0295						0.0023	0.0448
-0.0073	0						-0.0116	0.0149
-0.0198	-0.0454						0.0031	0.028
-0.0121	0.0016						0.0102	0.0093
-0.0105	0.0175						-0.0045	0.0243
-0.0097	0.0573						0.0012	0.0243
-0.0136	-0.0398						0.0114	-0.0383
-0.0167	-0.004						-0.0012	0.0317
-0.0015	-0.0024						0.0158	0.0196
-0.0104	0						-0.0023	-0.0691
-0.0032	-0.0247						0.0007	-0.0187
-0.0228	0.0374						0.0029	0.0187
-0.0049	0.0764						-0.0023	-0.0261
-0.0152	0.0104						0.0058	-0.0336
0.0012	-0.0446						-0.01	0.0037
-0.0223	-0.0104						0.0121	0.0131
-0.0073	0.0143						0.001	0.0532
-0.0061	-0.0565						-0.0076	-0.0093
-0.0137	-0.035						-0.0013	0.0299
-0.0043	-0.0215						-0.0015	-0.0177
0.008	-0.0231						-0.0093	0.0317
-0.017	0.0008						-0.0008	-0.0149
0.0032	0.0119						0.0042	-0.0205
-0.0148	-0.0295						-0.009	0.0028
-0.0043	-0.0223						-0.003	0.0093

## Sheet: 4e,left
control lines			red lines
x: [1 1]			x: [1 1]
y: [0.3400 0.5540]			y: [0.2720 0.4829]
x: [0.9000 0.9000]			x: [0.9000 0.9000]
y: [0.2700 0.4621]			y: [0.2300 0.4602]
x: [0.8000 0.8000]			x: [0.8000 0.8000]
y: [0.1300 0.3221]			y: [0.2000 0.4421]
x: [0.7000 0.7000]			x: [0.7000 0.7000]
y: [0.0400 0.2380]			y: [0.2200 0.4480]
x: [0.6000 0.6000]			x: [0.6000 0.6000]
y: [0 0.1980]			y: [0.1800 0.4208]
x: [0.5000 0.5000]			x: [0.5000 0.5000]
y: [-0.0200 0.1780]			y: [0.1700 0.3821]
x: [0.4000 0.4000]			x: [0.4000 0.4000]
y: [-0.0500 0.1552]			y: [0.2000 0.4202]
x: [0.3000 0.3000]			x: [0.3000 0.3000]
y: [-0.0600 0.1310]			y: [0.2400 0.4680]
x: [0.2000 0.2000]			x: [0.2000 0.2000]
y: [0 0.1703]			y: [0.2200 0.4676]
x: [0.1000 0.1000]			x: [0.1000 0.1000]
y: [-0.0200 0.1921]			y: [0.2600 0.5084]
x: [0 0]			x: [0 0]
y: [-0.1200 0.1067]			y: [0.2700 0.5200]
x: [-0.1000 -0.1000]			x: [-0.1000 -0.1000]
y: [-0.1500 0.0702]			y: [0.2500 0.5202]
x: [-0.2000 -0.2000]			x: [-0.2000 -0.2000]
y: [-0.3000 -0.0579]			y: [0.2600 0.5856]
x: [-0.3000 -0.3000]			x: [-0.3000 -0.3000]
y: [-0.3400 -0.0135]			y: [0.1700 0.5590]
x: [-0.4000 -0.4000]			x: [-0.4000 -0.4000]
y: [-0.5500 -0.1439]			y: [0.2700 0.7799]

## Sheet: 4e,middle
control lines			red lines
x: [0.75 0.75]			x: [0.75 0.75]
y: [0.1800 0.4684]			y: [0.2400 0.4835]
x: [0.5 0.5]			x: [0.5 0.5]
y: [0.2600 0.5263]			y: [0.0500 0.3614]
x: [0.4 0.4]			x: [0.4 0.4]
y: [0.1800 0.4160]			y: [-0.5200 -0.1564]
x: [0.3 0.3]			x: [0.3 0.3]
y: [0.3600 0.6181]			y: [-0.9400 -0.4973]
x: [0.2 0.2]			x: [0.2 0.2]
y: [0.4700 0.8121]			y: [-0.3500 0.3000]

## Sheet: 4e,right
control lines			red lines
x: [1.5 1.5]			x: [1.5 1.5]
y: [0.2300 0.4760]			y: [0.1600 0.5773]
x: [1.1 1.1]			x: [1.1 1.1]
y: [0.3100 0.5541]			y: [-0.0700 0.2066]
x: [1 1]			x: [1 1]
y: [0.2000 0.4247]			y: [-0.2200 0.0020]
x: [0.5 0.5]			x: [0.5 0.5]
y: [0.2600 0.5346]			y: [-0.3100 -0.0127]
x: [0.4 0.4]			x: [0.4 0.4]
y: [0.1800 0.4160]			y: [-0.4400 -0.1479]
x: [0.3 0.3]			x: [0.3 0.3]
y: [0.3600 0.6181]			y: [-0.2900 0.1136]
x: [0.275 0.275]			x: [0.275 0.275]
y: [0.3200 0.5840]			y: [-0.3100 0.1382]
x: [0.25 0.25]			x: [0.25 0.25]
y: [0.3800 0.6463]			y: [-0.3100 0.1242]
x: [0.225 0.225]			x: [0.225 0.225]
y: [0.3600 0.6740]			y: [0.0800 0.6317]
x: [0.2 0.2]			x: [0.2 0.2]
y: [0.4700 0.7741]			y: [0.1100 0.6476]

## Sheet: 4f
x	y
-0.25	-0.39
-0.35	-0.28
-0.45	-0.22
-0.55	-0.3
-0.65	-0.25
-0.75	-0.19
-0.85	-0.18
-0.95	-0.18
-1.05	-0.07
-1.15	0.04
-1.25	0.068
0.05	0.82
-0.05	1.3
-0.15	0.7
-0.25	0.21
-0.5	-0.06
0.35	0.36
0.325	0.28
0.3	0.69
0.275	0.63
0.25	0.65
0.15	0.62
0.05	0.57
-0.45	0.42
-0.55	0.38
-0.95	0.07
-1.05	-0.45
