# Supplementary material for: Striatum supports fast learning but not memory recall
Source: Nature. 2025 May 7;643(8071):458–67. doi: 10.1038/s41586-025-08969-1 (PMC12244412; doi:10.1038/s41586-025-08969-1)
Supplement: Supplementary file 19 — Source Data Fig. 5 [file 41586_2025_8969_MOESM19_ESM.xlsx]

## Sheet: 5a
cue aligned no reach (gray)					cued aligned followed by success (black)					cued success (green)					cued failure (dark pink)					uncued success (dark green)					uncued failure (light pink)
-0.4953	-0.0179	0.0187	0.0004		-0.4955	-0.0134	0.0134	0		-1.9932	-0.0157	0.0147	-0.0005		-1.9971	-0.0165	0.0149	-0.0008		-1.9948	-0.0163	0.0148	-0.0008		-1.9948	-0.0091	0.0095	0.0002
-0.4853	-0.0176	0.019	0.0007		-0.4855	-0.0129	0.0139	0.0005		-1.9832	-0.0153	0.0153	0		-1.9871	-0.0155	0.0159	0.0002		-1.9848	-0.0159	0.0151	-0.0004		-1.9848	-0.009	0.0095	0.0002
-0.4753	-0.0176	0.0188	0.0006		-0.4755	-0.0126	0.0141	0.0008		-1.9732	-0.0158	0.0145	-0.0007		-1.9771	-0.0165	0.0149	-0.0008		-1.9748	-0.0155	0.0155	0		-1.9748	-0.0092	0.0092	0
-0.4653	-0.0178	0.0184	0.0003		-0.4655	-0.0125	0.0141	0.0008		-1.9632	-0.0157	0.0145	-0.0006		-1.9671	-0.0162	0.0155	-0.0004		-1.9648	-0.0154	0.0156	0.0001		-1.9648	-0.0094	0.0088	-0.0003
-0.4553	-0.0181	0.0181	0		-0.4555	-0.0126	0.014	0.0007		-1.9532	-0.0151	0.015	-0.0001		-1.9571	-0.0154	0.0164	0.0005		-1.9548	-0.0156	0.0154	-0.0001		-1.9548	-0.0095	0.0085	-0.0005
-0.4453	-0.0181	0.018	0		-0.4455	-0.0127	0.0139	0.0006		-1.9432	-0.0141	0.016	0.0009		-1.9471	-0.0159	0.0159	0		-1.9448	-0.016	0.0149	-0.0005		-1.9448	-0.0099	0.0081	-0.0009
-0.4353	-0.0179	0.0179	0		-0.4355	-0.0128	0.0139	0.0006		-1.9332	-0.0161	0.0143	-0.0009		-1.9371	-0.0145	0.0177	0.0016		-1.9348	-0.016	0.0148	-0.0006		-1.9348	-0.0101	0.0078	-0.0011
-0.4253	-0.0178	0.018	0.0001		-0.4255	-0.0128	0.0139	0.0005		-1.9232	-0.0155	0.0148	-0.0003		-1.9271	-0.0137	0.019	0.0027		-1.9248	-0.0156	0.0152	-0.0002		-1.9248	-0.0101	0.0077	-0.0012
-0.4153	-0.0177	0.018	0.0001		-0.4155	-0.013	0.0137	0.0004		-1.9132	-0.0149	0.0154	0.0003		-1.9171	-0.0098	0.0238	0.007		-1.9148	-0.015	0.0158	0.0004		-1.9148	-0.01	0.0075	-0.0012
-0.4053	-0.0176	0.0181	0.0002		-0.4055	-0.0127	0.0139	0.0006		-1.9032	-0.0145	0.0157	0.0006		-1.9071	-0.01	0.0235	0.0067		-1.9048	-0.0147	0.0161	0.0007		-1.9048	-0.01	0.0075	-0.0012
-0.3953	-0.0173	0.0184	0.0005		-0.3955	-0.0122	0.0143	0.0011		-1.8932	-0.0118	0.018	0.0031		-1.8971	-0.0089	0.0247	0.0079		-1.8948	-0.0147	0.0161	0.0007		-1.8948	-0.0099	0.0074	-0.0012
-0.3853	-0.0172	0.0185	0.0007		-0.3855	-0.0118	0.0147	0.0015		-1.8832	-0.0112	0.0186	0.0037		-1.8871	-0.0069	0.0266	0.0099		-1.8848	-0.0149	0.0159	0.0005		-1.8848	-0.0099	0.0073	-0.0013
-0.3753	-0.0173	0.0184	0.0006		-0.3755	-0.0114	0.015	0.0018		-1.8732	-0.0103	0.0194	0.0045		-1.8771	-0.0061	0.0276	0.0107		-1.8748	-0.0147	0.0161	0.0007		-1.8748	-0.0098	0.0073	-0.0013
-0.3653	-0.0176	0.018	0.0002		-0.3655	-0.0112	0.0154	0.0021		-1.8632	-0.0096	0.02	0.0052		-1.8671	-0.0048	0.0289	0.0121		-1.8648	-0.0141	0.0166	0.0013		-1.8648	-0.0098	0.0073	-0.0012
-0.3553	-0.0181	0.0174	-0.0004		-0.3555	-0.0109	0.0158	0.0024		-1.8532	-0.0093	0.0203	0.0055		-1.8571	-0.0037	0.0301	0.0132		-1.8548	-0.0136	0.0171	0.0017		-1.8548	-0.0097	0.0073	-0.0012
-0.3453	-0.0187	0.0166	-0.001		-0.3455	-0.0106	0.0162	0.0028		-1.8432	-0.0082	0.0213	0.0066		-1.8471	-0.0025	0.0313	0.0144		-1.8448	-0.0134	0.0172	0.0019		-1.8448	-0.0099	0.0072	-0.0013
-0.3353	-0.0192	0.016	-0.0016		-0.3355	-0.0104	0.0164	0.003		-1.8332	-0.0083	0.0212	0.0065		-1.8371	-0.001	0.0326	0.0158		-1.8348	-0.0132	0.0173	0.0021		-1.8348	-0.0102	0.0068	-0.0017
-0.3253	-0.0197	0.0153	-0.0022		-0.3255	-0.0102	0.0165	0.0032		-1.8232	-0.0121	0.0176	0.0027		-1.8271	-0.003	0.0306	0.0138		-1.8248	-0.0131	0.0176	0.0022		-1.8248	-0.0103	0.0067	-0.0018
-0.3153	-0.0204	0.0146	-0.0029		-0.3155	-0.01	0.0166	0.0033		-1.8132	-0.0118	0.018	0.0031		-1.8171	-0.0028	0.0308	0.014		-1.8148	-0.0128	0.0179	0.0025		-1.8148	-0.0104	0.0066	-0.0019
-0.3053	-0.021	0.014	-0.0035		-0.3055	-0.0098	0.0167	0.0035		-1.8032	-0.0112	0.0186	0.0037		-1.8071	-0.0014	0.0323	0.0154		-1.8048	-0.0127	0.0181	0.0027		-1.8048	-0.0106	0.0064	-0.0021
-0.2953	-0.0214	0.0137	-0.0039		-0.2955	-0.0098	0.0167	0.0034		-1.7932	-0.0089	0.0208	0.006		-1.7971	-0.0008	0.0329	0.0161		-1.7948	-0.0127	0.018	0.0026		-1.7948	-0.0107	0.0062	-0.0022
-0.2853	-0.0221	0.0132	-0.0044		-0.2855	-0.0097	0.0168	0.0035		-1.7832	-0.0083	0.0213	0.0065		-1.7871	-0.0003	0.0334	0.0166		-1.7848	-0.0125	0.0181	0.0028		-1.7848	-0.0106	0.0063	-0.0021
-0.2753	-0.0227	0.0129	-0.0049		-0.2755	-0.0093	0.0172	0.004		-1.7732	-0.0078	0.0218	0.007		-1.7771	0.0013	0.0349	0.0181		-1.7748	-0.0123	0.0183	0.003		-1.7748	-0.0104	0.0065	-0.002
-0.2653	-0.023	0.0131	-0.0049		-0.2655	-0.0088	0.0177	0.0045		-1.7632	-0.0071	0.0224	0.0077		-1.7671	0.0015	0.0353	0.0184		-1.7648	-0.0121	0.0186	0.0033		-1.7648	-0.0105	0.0064	-0.002
-0.2553	-0.0235	0.0129	-0.0053		-0.2555	-0.0085	0.0181	0.0048		-1.7532	-0.0047	0.0249	0.0101		-1.7571	0.0018	0.0356	0.0187		-1.7548	-0.0116	0.019	0.0037		-1.7548	-0.0106	0.0062	-0.0022
-0.2453	-0.0246	0.0117	-0.0065		-0.2455	-0.0082	0.0185	0.0051		-1.7432	-0.004	0.0256	0.0108		-1.7471	0.0023	0.0364	0.0193		-1.7448	-0.0114	0.0191	0.0039		-1.7448	-0.0109	0.0059	-0.0025
-0.2353	-0.0259	0.01	-0.0079		-0.2355	-0.008	0.0188	0.0054		-1.7332	-0.0031	0.0265	0.0117		-1.7371	0.0039	0.038	0.021		-1.7348	-0.0114	0.019	0.0038		-1.7348	-0.0109	0.0058	-0.0026
-0.2253	-0.0276	0.0081	-0.0097		-0.2255	-0.008	0.0188	0.0054		-1.7232	-0.0015	0.0279	0.0132		-1.7271	0.0058	0.0399	0.0229		-1.7248	-0.0113	0.019	0.0038		-1.7248	-0.011	0.0057	-0.0027
-0.2153	-0.028	0.0076	-0.0102		-0.2155	-0.0082	0.0187	0.0053		-1.7132	-0.0003	0.029	0.0144		-1.7171	0.0056	0.0399	0.0227		-1.7148	-0.0118	0.0185	0.0033		-1.7148	-0.0114	0.0052	-0.0031
-0.2053	-0.0285	0.0071	-0.0107		-0.2055	-0.0081	0.0189	0.0054		-1.7032	0.0005	0.0298	0.0151		-1.7071	0.0068	0.041	0.0239		-1.7048	-0.0126	0.0178	0.0026		-1.7048	-0.0116	0.005	-0.0033
-0.1953	-0.0291	0.0065	-0.0113		-0.1955	-0.0078	0.0193	0.0057		-1.6932	0.0022	0.0315	0.0168		-1.6971	0.0076	0.0419	0.0247		-1.6948	-0.0131	0.0173	0.0021		-1.6948	-0.0119	0.0048	-0.0036
-0.1853	-0.0295	0.0061	-0.0117		-0.1855	-0.0072	0.02	0.0064		-1.6832	0.004	0.0333	0.0187		-1.6871	0.0086	0.0432	0.0259		-1.6848	-0.0134	0.017	0.0018		-1.6848	-0.0121	0.0045	-0.0038
-0.1753	-0.0294	0.0062	-0.0116		-0.1755	-0.0064	0.021	0.0073		-1.6732	0.0047	0.0341	0.0194		-1.6771	0.0094	0.0441	0.0267		-1.6748	-0.0132	0.0172	0.002		-1.6748	-0.0123	0.0043	-0.004
-0.1653	-0.029	0.0064	-0.0113		-0.1655	-0.0056	0.0219	0.0081		-1.6632	0.0046	0.0339	0.0193		-1.6671	0.0072	0.0426	0.0249		-1.6648	-0.0127	0.0175	0.0024		-1.6648	-0.0125	0.0041	-0.0042
-0.1553	-0.0286	0.0066	-0.011		-0.1555	-0.0049	0.0227	0.0089		-1.6532	0.005	0.0341	0.0196		-1.6571	0.0078	0.0435	0.0256		-1.6548	-0.0125	0.0174	0.0025		-1.6548	-0.0126	0.004	-0.0043
-0.1453	-0.0285	0.0064	-0.0111		-0.1455	-0.004	0.0236	0.0098		-1.6432	0.0037	0.0326	0.0181		-1.6471	0.0081	0.044	0.0261		-1.6448	-0.0128	0.0171	0.0021		-1.6448	-0.0125	0.0041	-0.0042
-0.1353	-0.0288	0.0058	-0.0115		-0.1355	-0.0034	0.0244	0.0105		-1.6332	0.0043	0.0331	0.0187		-1.6371	0.0074	0.0435	0.0255		-1.6348	-0.0132	0.0166	0.0017		-1.6348	-0.0124	0.0043	-0.0041
-0.1253	-0.0289	0.0054	-0.0118		-0.1255	-0.003	0.0249	0.011		-1.6232	0.0049	0.0336	0.0192		-1.6271	0.0074	0.0437	0.0256		-1.6248	-0.0135	0.0162	0.0014		-1.6248	-0.0123	0.0044	-0.004
-0.1153	-0.0292	0.005	-0.0121		-0.1155	-0.0028	0.0252	0.0112		-1.6132	0.0055	0.0342	0.0198		-1.6171	0.0079	0.0443	0.0261		-1.6148	-0.0137	0.0159	0.0011		-1.6148	-0.0122	0.0045	-0.0039
-0.1053	-0.0294	0.0047	-0.0124		-0.1055	-0.0026	0.0255	0.0114		-1.6032	0.0063	0.0349	0.0206		-1.6071	0.0078	0.0444	0.0261		-1.6048	-0.0137	0.0159	0.0011		-1.6048	-0.0122	0.0046	-0.0038
-0.0953	-0.0297	0.0042	-0.0128		-0.0955	-0.002	0.0261	0.012		-1.5932	0.0072	0.0358	0.0215		-1.5971	0.0128	0.05	0.0314		-1.5948	-0.0134	0.0162	0.0014		-1.5948	-0.0122	0.0046	-0.0038
-0.0853	-0.0302	0.0035	-0.0133		-0.0855	-0.0013	0.027	0.0129		-1.5832	0.0081	0.0365	0.0223		-1.5871	0.0131	0.0505	0.0318		-1.5848	-0.013	0.0165	0.0018		-1.5848	-0.0122	0.0046	-0.0038
-0.0753	-0.0304	0.0032	-0.0136		-0.0755	-0.0007	0.0277	0.0135		-1.5732	0.0076	0.0357	0.0216		-1.5771	0.0132	0.0508	0.032		-1.5748	-0.0125	0.0169	0.0022		-1.5748	-0.0123	0.0046	-0.0039
-0.0653	-0.0308	0.0025	-0.0141		-0.0655	-0.0002	0.0282	0.014		-1.5632	0.0082	0.0362	0.0222		-1.5671	0.0119	0.0495	0.0307		-1.5648	-0.0121	0.0172	0.0026		-1.5648	-0.0121	0.0047	-0.0037
-0.0553	-0.0317	0.0014	-0.0151		-0.0555	0.0003	0.0288	0.0146		-1.5532	0.0086	0.0367	0.0227		-1.5571	0.0122	0.0499	0.0311		-1.5548	-0.0119	0.0172	0.0026		-1.5548	-0.012	0.0049	-0.0036
-0.0453	-0.0324	0.0005	-0.016		-0.0455	0.0009	0.0294	0.0151		-1.5432	0.0092	0.0374	0.0233		-1.5471	0.0124	0.0504	0.0314		-1.5448	-0.0118	0.0172	0.0027		-1.5448	-0.0121	0.0048	-0.0036
-0.0353	-0.0329	-0.0001	-0.0165		-0.0355	0.0016	0.0302	0.0159		-1.5332	0.0099	0.0382	0.0241		-1.5371	0.0129	0.0512	0.032		-1.5348	-0.0117	0.0172	0.0027		-1.5348	-0.0123	0.0046	-0.0038
-0.0253	-0.0332	-0.0005	-0.0169		-0.0255	0.0023	0.031	0.0167		-1.5232	0.0189	0.0497	0.0343		-1.5271	0.0134	0.052	0.0327		-1.5248	-0.0116	0.017	0.0027		-1.5248	-0.0126	0.0042	-0.0042
-0.0153	-0.0334	-0.0008	-0.0171		-0.0155	0.0031	0.0318	0.0175		-1.5132	0.0191	0.05	0.0345		-1.5171	0.0145	0.0532	0.0339		-1.5148	-0.0117	0.0168	0.0025		-1.5148	-0.0131	0.0038	-0.0046
-0.0053	-0.0435	-0.0115	-0.0275		-0.0055	0.0052	0.0331	0.0192		-1.5032	0.0191	0.0499	0.0345		-1.5071	0.0152	0.0541	0.0346		-1.5048	-0.0115	0.0167	0.0026		-1.5048	-0.0133	0.0036	-0.0048
0.0047	-0.0438	-0.0118	-0.0278		0.0045	0.0062	0.0342	0.0202		-1.4932	0.0193	0.0501	0.0347		-1.4971	0.0153	0.0542	0.0347		-1.4948	-0.0111	0.0169	0.0029		-1.4948	-0.0134	0.0034	-0.005
0.0147	-0.0442	-0.0122	-0.0282		0.0145	0.0072	0.0352	0.0212		-1.4832	0.0198	0.0506	0.0352		-1.4871	0.016	0.0552	0.0356		-1.4848	-0.0106	0.0171	0.0033		-1.4848	-0.0136	0.0033	-0.0051
0.0247	-0.0443	-0.0124	-0.0283		0.0245	0.008	0.0361	0.0221		-1.4732	0.0203	0.051	0.0357		-1.4771	0.0165	0.0559	0.0362		-1.4748	-0.0104	0.017	0.0033		-1.4748	-0.0137	0.0031	-0.0053
0.0347	-0.0442	-0.0123	-0.0282		0.0345	0.0085	0.0367	0.0226		-1.4632	0.0208	0.0514	0.0361		-1.4671	0.0171	0.0568	0.0369		-1.4648	-0.0105	0.0168	0.0031		-1.4648	-0.014	0.0028	-0.0056
0.0447	-0.044	-0.0121	-0.0281		0.0445	0.009	0.0373	0.0231		-1.4532	0.0212	0.0516	0.0364		-1.4571	0.018	0.0579	0.038		-1.4548	-0.011	0.0162	0.0026		-1.4547	-0.0143	0.0025	-0.0059
0.0547	-0.0436	-0.0116	-0.0276		0.0545	0.0096	0.038	0.0238		-1.4432	0.0213	0.0516	0.0364		-1.4471	0.0187	0.0588	0.0388		-1.4448	-0.0114	0.0156	0.0021		-1.4447	-0.0144	0.0023	-0.0061
0.0647	-0.0432	-0.0112	-0.0272		0.0645	0.0106	0.0391	0.0248		-1.4332	0.0214	0.0517	0.0365		-1.4371	0.0191	0.0595	0.0393		-1.4348	-0.0115	0.0154	0.0019		-1.4347	-0.0145	0.0022	-0.0062
0.0747	-0.0432	-0.011	-0.0271		0.0745	0.0118	0.0404	0.0261		-1.4232	0.0218	0.052	0.0369		-1.4271	0.0197	0.0604	0.04		-1.4248	-0.0116	0.0152	0.0018		-1.4247	-0.0147	0.0021	-0.0063
0.0847	-0.043	-0.0109	-0.0269		0.0845	0.0129	0.0415	0.0272		-1.4132	0.0224	0.0526	0.0375		-1.4171	0.0201	0.061	0.0406		-1.4148	-0.0119	0.0148	0.0015		-1.4147	-0.0149	0.0019	-0.0065
0.0947	-0.0428	-0.0108	-0.0268		0.0945	0.014	0.0425	0.0283		-1.4032	0.023	0.0531	0.0381		-1.4071	0.0203	0.0614	0.0409		-1.4048	-0.0124	0.0143	0.001		-1.4047	-0.0151	0.0016	-0.0068
0.1047	-0.0428	-0.0108	-0.0268		0.1045	0.0152	0.0437	0.0295		-1.3932	0.0235	0.0536	0.0385		-1.3971	0.0206	0.0619	0.0412		-1.3948	-0.0128	0.0138	0.0005		-1.3947	-0.0154	0.0014	-0.007
0.1147	-0.0427	-0.0108	-0.0268		0.1145	0.0163	0.0448	0.0306		-1.3832	0.024	0.0541	0.0391		-1.3871	0.0207	0.0623	0.0415		-1.3848	-0.0128	0.0137	0.0004		-1.3847	-0.0155	0.0012	-0.0071
0.1247	-0.0425	-0.0107	-0.0266		0.1245	0.0173	0.0458	0.0315		-1.3732	0.0247	0.0548	0.0397		-1.3771	0.0207	0.0627	0.0417		-1.3748	-0.0125	0.0137	0.0006		-1.3747	-0.0156	0.001	-0.0073
0.1347	-0.0424	-0.0109	-0.0267		0.1345	0.0181	0.0467	0.0324		-1.3632	0.0253	0.0554	0.0403		-1.3671	0.0211	0.0632	0.0422		-1.3648	-0.0124	0.0136	0.0006		-1.3647	-0.016	0.0006	-0.0077
0.1447	-0.0423	-0.0113	-0.0268		0.1445	0.0189	0.0475	0.0332		-1.3532	0.0258	0.0557	0.0407		-1.3571	0.022	0.0643	0.0431		-1.3548	-0.0129	0.013	0		-1.3547	-0.0165	0.0003	-0.0081
0.1547	-0.0419	-0.0112	-0.0266		0.1545	0.0198	0.0484	0.0341		-1.3432	0.026	0.0559	0.041		-1.3471	0.0234	0.0658	0.0446		-1.3448	-0.0133	0.0125	-0.0004		-1.3447	-0.0169	0	-0.0084
0.1647	-0.0416	-0.0112	-0.0264		0.1645	0.0206	0.0491	0.0349		-1.3332	0.0264	0.0561	0.0413		-1.3371	0.0243	0.067	0.0457		-1.3348	-0.0132	0.0124	-0.0004		-1.3347	-0.017	-0.0001	-0.0086
0.1747	-0.0417	-0.0116	-0.0266		0.1745	0.0214	0.0499	0.0357		-1.3232	0.0267	0.0564	0.0416		-1.3271	0.0249	0.0678	0.0464		-1.3248	-0.0133	0.0123	-0.0005		-1.3247	-0.017	-0.0001	-0.0085
0.1847	-0.0419	-0.0119	-0.0269		0.1845	0.0226	0.0511	0.0368		-1.3132	0.0271	0.0567	0.0419		-1.3171	0.0254	0.0685	0.047		-1.3148	-0.0132	0.0123	-0.0005		-1.3147	-0.0169	0	-0.0085
0.1947	-0.0421	-0.0122	-0.0271		0.1945	0.0242	0.0529	0.0385		-1.3032	0.0277	0.0573	0.0425		-1.3071	0.026	0.0694	0.0477		-1.3048	-0.013	0.0124	-0.0003		-1.3047	-0.017	0	-0.0085
0.2047	-0.0422	-0.0124	-0.0273		0.2045	0.0258	0.0546	0.0402		-1.2932	0.0291	0.0587	0.0439		-1.2971	0.0267	0.0705	0.0486		-1.2948	-0.0128	0.0124	-0.0002		-1.2947	-0.0171	-0.0001	-0.0086
0.2147	-0.0423	-0.0126	-0.0275		0.2145	0.027	0.0559	0.0415		-1.2832	0.0305	0.06	0.0453		-1.2871	0.0273	0.0713	0.0493		-1.2848	-0.0129	0.0123	-0.0003		-1.2847	-0.0173	-0.0003	-0.0088
0.2247	-0.0426	-0.0129	-0.0277		0.2245	0.0281	0.0571	0.0426		-1.2732	0.0317	0.0613	0.0465		-1.2771	0.0279	0.0721	0.05		-1.2748	-0.013	0.0121	-0.0005		-1.2747	-0.0175	-0.0004	-0.009
0.2347	-0.0428	-0.013	-0.0279		0.2345	0.029	0.0581	0.0435		-1.2632	0.033	0.0626	0.0478		-1.2671	0.0287	0.0732	0.0509		-1.2648	-0.0136	0.0115	-0.0011		-1.2647	-0.0175	-0.0004	-0.009
0.2447	-0.0429	-0.0131	-0.028		0.2445	0.0298	0.0591	0.0444		-1.2532	0.0345	0.0643	0.0494		-1.2571	0.0296	0.0744	0.052		-1.2548	-0.0146	0.0106	-0.002		-1.2547	-0.0173	-0.0002	-0.0088
0.2547	-0.0431	-0.0133	-0.0282		0.2545	0.0307	0.0601	0.0454		-1.2432	0.0358	0.0658	0.0508		-1.2471	0.0301	0.0751	0.0526		-1.2448	-0.015	0.0101	-0.0024		-1.2447	-0.0171	0	-0.0085
0.2647	-0.0433	-0.0137	-0.0285		0.2645	0.0319	0.0614	0.0466		-1.2332	0.0371	0.0673	0.0522		-1.2371	0.0304	0.0755	0.0529		-1.2348	-0.0151	0.01	-0.0026		-1.2347	-0.0172	-0.0001	-0.0086
0.2747	-0.043	-0.0136	-0.0283		0.2745	0.033	0.0626	0.0478		-1.2232	0.0383	0.0688	0.0535		-1.2271	0.0308	0.0761	0.0534		-1.2248	-0.0152	0.0099	-0.0027		-1.2247	-0.0177	-0.0006	-0.0091
0.2847	-0.0426	-0.0133	-0.0279		0.2845	0.0342	0.0638	0.049		-1.2132	0.0395	0.0704	0.055		-1.2171	0.0311	0.0765	0.0538		-1.2148	-0.0152	0.01	-0.0026		-1.2147	-0.0184	-0.0013	-0.0099
0.2947	-0.0427	-0.0135	-0.0281		0.2945	0.0354	0.0651	0.0502		-1.2032	0.0407	0.0718	0.0562		-1.2071	0.0313	0.0769	0.0541		-1.2048	-0.0148	0.0103	-0.0022		-1.2047	-0.019	-0.0019	-0.0105
0.3047	-0.043	-0.014	-0.0285		0.3045	0.0367	0.0664	0.0515		-1.1932	0.0414	0.0725	0.057		-1.1971	0.0314	0.0769	0.0541		-1.1948	-0.0143	0.0108	-0.0017		-1.1947	-0.0194	-0.0024	-0.0109
0.3147	-0.043	-0.0142	-0.0286		0.3145	0.0379	0.0678	0.0528		-1.1832	0.0421	0.0732	0.0576		-1.1871	0.0325	0.078	0.0553		-1.1848	-0.0142	0.0108	-0.0017		-1.1847	-0.02	-0.003	-0.0115
0.3247	-0.043	-0.0141	-0.0285		0.3245	0.0393	0.0692	0.0542		-1.1732	0.0429	0.0741	0.0585		-1.1771	0.0333	0.079	0.0562		-1.1748	-0.0149	0.0098	-0.0026		-1.1747	-0.0207	-0.0036	-0.0121
0.3347	-0.0429	-0.0141	-0.0285		0.3345	0.0405	0.0704	0.0555		-1.1632	0.0437	0.0749	0.0593		-1.1671	0.0337	0.0795	0.0566		-1.1648	-0.0161	0.0083	-0.0039		-1.1647	-0.021	-0.0039	-0.0124
0.3447	-0.0429	-0.0141	-0.0285		0.3445	0.0416	0.0716	0.0566		-1.1532	0.0444	0.0755	0.06		-1.1571	0.034	0.0799	0.0569		-1.1548	-0.0173	0.007	-0.0051		-1.1547	-0.0212	-0.004	-0.0126
0.3547	-0.0431	-0.0143	-0.0287		0.3545	0.0429	0.073	0.058		-1.1432	0.0452	0.0763	0.0608		-1.1471	0.034	0.0799	0.0569		-1.1448	-0.0178	0.0065	-0.0057		-1.1447	-0.0214	-0.0042	-0.0128
0.3647	-0.043	-0.0141	-0.0286		0.3645	0.0446	0.0749	0.0597		-1.1332	0.0458	0.0769	0.0614		-1.1371	0.0339	0.0797	0.0568		-1.1348	-0.0178	0.0064	-0.0057		-1.1347	-0.0219	-0.0046	-0.0132
0.3747	-0.0429	-0.014	-0.0284		0.3745	0.0464	0.0769	0.0616		-1.1232	0.0466	0.0778	0.0622		-1.1271	0.034	0.0799	0.057		-1.1248	-0.0179	0.0063	-0.0058		-1.1247	-0.0223	-0.0049	-0.0136
0.3847	-0.0433	-0.0144	-0.0288		0.3845	0.0485	0.0791	0.0638		-1.1132	0.0479	0.0792	0.0636		-1.1171	0.0343	0.0801	0.0572		-1.1148	-0.0181	0.006	-0.0061		-1.1147	-0.0227	-0.0051	-0.0139
0.3947	-0.0439	-0.0152	-0.0296		0.3945	0.0506	0.0813	0.066		-1.1032	0.0492	0.0805	0.0649		-1.1071	0.0345	0.0804	0.0575		-1.1048	-0.0183	0.0058	-0.0063		-1.1047	-0.023	-0.0054	-0.0142
0.4047	-0.0444	-0.016	-0.0302		0.4045	0.0526	0.0834	0.068		-1.0932	0.0504	0.0819	0.0662		-1.0971	0.0346	0.0805	0.0576		-1.0948	-0.0186	0.0055	-0.0066		-1.0947	-0.0234	-0.0056	-0.0145
0.4147	-0.0448	-0.0164	-0.0306		0.4145	0.0546	0.0856	0.0701		-1.0832	0.0513	0.083	0.0671		-1.0871	0.0346	0.0806	0.0576		-1.0848	-0.019	0.0051	-0.007		-1.0847	-0.0247	-0.0067	-0.0157
0.4247	-0.0452	-0.0168	-0.031		0.4245	0.0565	0.0876	0.0721		-1.0732	0.0519	0.0837	0.0678		-1.0771	0.0344	0.0803	0.0574		-1.0748	-0.0193	0.0048	-0.0072		-1.0747	-0.0249	-0.0068	-0.0159
0.4347	-0.0457	-0.0174	-0.0316		0.4345	0.0582	0.0893	0.0737		-1.0632	0.0525	0.0844	0.0685		-1.0671	0.0336	0.0793	0.0564		-1.0648	-0.0195	0.0047	-0.0074		-1.0647	-0.0253	-0.0071	-0.0162
0.4447	-0.0462	-0.0181	-0.0322		0.4445	0.0597	0.0909	0.0753		-1.0532	0.0531	0.0851	0.0691		-1.0571	0.0326	0.0781	0.0554		-1.0548	-0.0201	0.0041	-0.008		-1.0547	-0.0258	-0.0075	-0.0166
0.4547	-0.0469	-0.0188	-0.0328		0.4545	0.0613	0.0926	0.0769		-1.0432	0.0541	0.0861	0.0701		-1.0471	0.032	0.0774	0.0547		-1.0448	-0.0209	0.0034	-0.0088		-1.0447	-0.0264	-0.008	-0.0172
0.4647	-0.0475	-0.0195	-0.0335		0.4645	0.0632	0.0947	0.0789		-1.0332	0.055	0.0871	0.0711		-1.0371	0.0318	0.077	0.0544		-1.0348	-0.0215	0.003	-0.0093		-1.0347	-0.0269	-0.0084	-0.0177
0.4747	-0.0482	-0.0203	-0.0343		0.4745	0.0655	0.0972	0.0813		-1.0232	0.0558	0.088	0.0719		-1.0271	0.0316	0.0767	0.0542		-1.0248	-0.022	0.0026	-0.0097		-1.0247	-0.0274	-0.0088	-0.0181
0.4847	-0.049	-0.0213	-0.0351		0.4845	0.068	0.0999	0.084		-1.0132	0.0565	0.0888	0.0727		-1.0171	0.0321	0.0771	0.0546		-1.0148	-0.0226	0.002	-0.0103		-1.0147	-0.0281	-0.0094	-0.0187
0.4947	-0.0498	-0.0224	-0.0361		0.4945	0.0704	0.1025	0.0864		-1.0032	0.0571	0.0896	0.0734		-1.0071	0.0327	0.0776	0.0552		-1.0048	-0.0232	0.0015	-0.0108		-1.0046	-0.029	-0.0102	-0.0196
0.5047	-0.0506	-0.0232	-0.0369		0.5045	0.0724	0.1045	0.0885		-0.9932	0.0578	0.0904	0.0741		-0.9971	0.0329	0.0776	0.0553		-0.9948	-0.0238	0.0009	-0.0115		-0.9946	-0.0299	-0.0111	-0.0205
0.5147	-0.051	-0.0238	-0.0374		0.5145	0.0741	0.1063	0.0902		-0.9832	0.0585	0.0912	0.0749		-0.9871	0.0333	0.078	0.0557		-0.9848	-0.0247	0.0001	-0.0123		-0.9846	-0.0309	-0.012	-0.0215
0.5247	-0.0517	-0.0246	-0.0382		0.5245	0.0761	0.1081	0.0921		-0.9732	0.0592	0.092	0.0756		-0.9771	0.0341	0.0788	0.0564		-0.9748	-0.0256	-0.0008	-0.0132		-0.9746	-0.0318	-0.0128	-0.0223
0.5347	-0.0528	-0.0258	-0.0393		0.5345	0.078	0.1101	0.094		-0.9632	0.0601	0.093	0.0766		-0.9671	0.0348	0.0793	0.057		-0.9648	-0.0265	-0.0016	-0.014		-0.9646	-0.0324	-0.0134	-0.0229
0.5447	-0.0542	-0.0273	-0.0408		0.5445	0.0798	0.112	0.0959		-0.9532	0.061	0.0941	0.0775		-0.9571	0.0354	0.0798	0.0576		-0.9547	-0.0271	-0.0021	-0.0146		-0.9546	-0.0331	-0.014	-0.0236
0.5547	-0.0555	-0.0286	-0.042		0.5545	0.0815	0.1139	0.0977		-0.9432	0.0617	0.0948	0.0783		-0.9526	0.0361	0.0803	0.0582		-0.9447	-0.0274	-0.0022	-0.0148		-0.9446	-0.0337	-0.0146	-0.0242
0.5647	-0.0565	-0.0296	-0.0431		0.5645	0.0831	0.1155	0.0993		-0.9332	0.0623	0.0956	0.079		-0.9481	0.0361	0.0803	0.0582		-0.9347	-0.0275	-0.0021	-0.0148		-0.9346	-0.0342	-0.0151	-0.0246
0.5747	-0.0573	-0.0304	-0.0438		0.5745	0.0845	0.117	0.1007		-0.9232	0.0627	0.0962	0.0795		-0.9381	0.0358	0.08	0.0579		-0.9247	-0.028	-0.0024	-0.0152		-0.9246	-0.0345	-0.0153	-0.0249
0.5847	-0.0578	-0.0309	-0.0444		0.5845	0.0859	0.1184	0.1021		-0.9132	0.0631	0.0966	0.0798		-0.9281	0.0357	0.0799	0.0578		-0.9147	-0.0287	-0.003	-0.0159		-0.9146	-0.0348	-0.0156	-0.0252
0.5947	-0.0585	-0.0317	-0.0451		0.5945	0.0871	0.1197	0.1034		-0.9032	0.0633	0.0969	0.0801		-0.9181	0.0361	0.0801	0.0581		-0.9047	-0.0299	-0.0041	-0.017		-0.9046	-0.0353	-0.016	-0.0257
0.6047	-0.0594	-0.0328	-0.0461		0.6045	0.0883	0.121	0.1047		-0.8932	0.0635	0.0972	0.0804		-0.9081	0.0365	0.0803	0.0584		-0.8947	-0.0313	-0.0053	-0.0183		-0.8946	-0.0359	-0.0165	-0.0262
0.6147	-0.0601	-0.0336	-0.0468		0.6145	0.0897	0.1224	0.106		-0.8832	0.0638	0.0976	0.0807		-0.8981	0.0367	0.0803	0.0585		-0.8847	-0.0323	-0.0061	-0.0192		-0.8846	-0.0365	-0.0171	-0.0268
0.6247	-0.0602	-0.0339	-0.047		0.6245	0.0909	0.1237	0.1073		-0.8732	0.064	0.098	0.081		-0.8881	0.0367	0.0801	0.0584		-0.8747	-0.0331	-0.0066	-0.0198		-0.8746	-0.0371	-0.0176	-0.0274
0.6347	-0.0605	-0.0343	-0.0474		0.6345	0.0925	0.1252	0.1088		-0.8632	0.0643	0.0983	0.0813		-0.8781	0.0365	0.0799	0.0582		-0.8647	-0.0335	-0.0069	-0.0202		-0.8646	-0.0378	-0.0183	-0.0281
0.6447	-0.0608	-0.0348	-0.0478		0.6445	0.0942	0.1269	0.1105		-0.8532	0.0644	0.0986	0.0815		-0.8681	0.0363	0.0796	0.0579		-0.8547	-0.0337	-0.0069	-0.0203		-0.8546	-0.0387	-0.019	-0.0289
0.6547	-0.0612	-0.0352	-0.0482		0.6545	0.0956	0.1284	0.112		-0.8432	0.0647	0.0989	0.0818		-0.8581	0.0358	0.079	0.0574		-0.8447	-0.0337	-0.0069	-0.0203		-0.8446	-0.0394	-0.0196	-0.0295
0.6647	-0.0617	-0.0358	-0.0487		0.6645	0.0969	0.1298	0.1133		-0.8332	0.0649	0.0992	0.082		-0.8481	0.0354	0.0785	0.057		-0.8347	-0.0337	-0.0068	-0.0203		-0.8346	-0.04	-0.0201	-0.0301
0.6747	-0.0621	-0.0363	-0.0492		0.6745	0.098	0.1311	0.1145		-0.8232	0.0649	0.0992	0.082		-0.8381	0.0349	0.0777	0.0563		-0.8247	-0.0337	-0.0068	-0.0202		-0.8246	-0.0404	-0.0204	-0.0304
0.6847	-0.0627	-0.0369	-0.0498		0.6845	0.0988	0.132	0.1154		-0.8132	0.0649	0.0992	0.082		-0.8281	0.0345	0.0771	0.0558		-0.8147	-0.0339	-0.0069	-0.0204		-0.8146	-0.0406	-0.0205	-0.0306
0.6947	-0.0638	-0.0381	-0.051		0.6945	0.0997	0.133	0.1164		-0.8032	0.065	0.0995	0.0823		-0.8181	0.0344	0.0767	0.0555		-0.8047	-0.0343	-0.0071	-0.0207		-0.8046	-0.0408	-0.0207	-0.0308
0.7047	-0.0653	-0.0397	-0.0525		0.7045	0.1004	0.1337	0.1171		-0.7932	0.0652	0.0997	0.0825		-0.8081	0.0343	0.0763	0.0553		-0.7947	-0.0347	-0.0074	-0.021		-0.7946	-0.0411	-0.0209	-0.031
0.7147	-0.0665	-0.0409	-0.0537		0.7145	0.1008	0.1341	0.1175		-0.7832	0.0654	0.1	0.0827		-0.7981	0.0344	0.0762	0.0553		-0.7847	-0.0351	-0.0078	-0.0214		-0.7846	-0.0414	-0.0212	-0.0313
0.7247	-0.0678	-0.0424	-0.0551		0.7245	0.1014	0.1347	0.1181		-0.7732	0.0655	0.1002	0.0829		-0.7881	0.0346	0.0762	0.0554		-0.7747	-0.0357	-0.0082	-0.022		-0.7746	-0.042	-0.0217	-0.0318
0.7347	-0.0695	-0.0441	-0.0568		0.7345	0.1019	0.1351	0.1185		-0.7632	0.0657	0.1004	0.083		-0.7781	0.0345	0.076	0.0552		-0.7647	-0.0361	-0.0085	-0.0223		-0.7646	-0.0427	-0.0224	-0.0325
0.7447	-0.0709	-0.0455	-0.0582		0.7445	0.1023	0.1354	0.1188		-0.7532	0.0659	0.1006	0.0832		-0.768	0.0345	0.0757	0.0551		-0.7547	-0.0362	-0.0085	-0.0223		-0.7546	-0.0433	-0.0228	-0.0331
0.7547	-0.0725	-0.0471	-0.0598		0.7545	0.1029	0.136	0.1195		-0.7432	0.0661	0.1008	0.0835		-0.758	0.0349	0.0757	0.0553		-0.7447	-0.0361	-0.0082	-0.0222		-0.7446	-0.0438	-0.0232	-0.0335
0.7647	-0.0745	-0.0491	-0.0618		0.7645	0.1039	0.137	0.1205		-0.7332	0.0663	0.101	0.0836		-0.748	0.0351	0.0757	0.0554		-0.7347	-0.0363	-0.0082	-0.0222		-0.7346	-0.0445	-0.0238	-0.0341
0.7747	-0.0764	-0.0509	-0.0636		0.7745	0.1047	0.1379	0.1213		-0.7232	0.0661	0.1008	0.0835		-0.738	0.0347	0.0751	0.0549		-0.7247	-0.0367	-0.0084	-0.0225		-0.7246	-0.045	-0.0242	-0.0346
0.7847	-0.0777	-0.0522	-0.0649		0.7845	0.1057	0.139	0.1223		-0.7208	0.0662	0.1009	0.0836		-0.728	0.0344	0.0745	0.0544		-0.7147	-0.0372	-0.0086	-0.0229		-0.7146	-0.0452	-0.0243	-0.0348
0.7947	-0.0793	-0.0538	-0.0666		0.7945	0.1068	0.1401	0.1235		-0.7184	0.0665	0.1013	0.0839		-0.718	0.0345	0.0744	0.0544		-0.7047	-0.0378	-0.0091	-0.0234		-0.7046	-0.0454	-0.0244	-0.0349
0.8047	-0.0814	-0.056	-0.0687		0.8045	0.1077	0.141	0.1244		-0.7084	0.0669	0.1017	0.0843		-0.708	0.0342	0.074	0.0541		-0.6947	-0.0382	-0.0093	-0.0237		-0.6946	-0.0457	-0.0246	-0.0352
0.8147	-0.0833	-0.058	-0.0707		0.8145	0.1085	0.1419	0.1252		-0.6984	0.0674	0.1023	0.0849		-0.698	0.0338	0.0733	0.0536		-0.6847	-0.0383	-0.0092	-0.0237		-0.6846	-0.046	-0.0249	-0.0354
0.8247	-0.0855	-0.0603	-0.0729		0.8245	0.1097	0.1431	0.1264		-0.6884	0.0682	0.1031	0.0856		-0.688	0.0336	0.073	0.0533		-0.6747	-0.0384	-0.0092	-0.0238		-0.6746	-0.0465	-0.0252	-0.0359
0.8347	-0.0878	-0.0627	-0.0752		0.8345	0.111	0.1446	0.1278		-0.6784	0.069	0.104	0.0865		-0.678	0.0338	0.073	0.0534		-0.6647	-0.0387	-0.0093	-0.024		-0.6646	-0.0469	-0.0256	-0.0363
0.8447	-0.0895	-0.0644	-0.0769		0.8445	0.1121	0.1458	0.129		-0.6684	0.0699	0.1048	0.0873		-0.668	0.0335	0.0725	0.053		-0.6547	-0.0387	-0.0092	-0.0239		-0.6546	-0.0472	-0.0259	-0.0366
0.8547	-0.0908	-0.0658	-0.0783		0.8545	0.113	0.1466	0.1298		-0.6584	0.0703	0.1054	0.0879		-0.658	0.0331	0.072	0.0526		-0.6446	-0.0386	-0.009	-0.0238		-0.6446	-0.0473	-0.026	-0.0367
0.8647	-0.0923	-0.0673	-0.0798		0.8645	0.1139	0.1476	0.1308		-0.6484	0.0707	0.1059	0.0883		-0.648	0.0328	0.0717	0.0522		-0.6346	-0.0384	-0.0087	-0.0235		-0.6346	-0.0475	-0.0262	-0.0369
0.8747	-0.0937	-0.0688	-0.0813		0.8745	0.115	0.1487	0.1319		-0.6384	0.0713	0.1066	0.0889		-0.638	0.0324	0.0713	0.0519		-0.6246	-0.0379	-0.0081	-0.023		-0.6246	-0.0479	-0.0265	-0.0372
0.8847	-0.0957	-0.0708	-0.0832		0.8845	0.1162	0.1498	0.133		-0.6284	0.0717	0.1072	0.0895		-0.628	0.0323	0.0709	0.0516		-0.6146	-0.0377	-0.0077	-0.0227		-0.6146	-0.0483	-0.0268	-0.0375
0.8947	-0.0978	-0.073	-0.0854		0.8945	0.1172	0.1507	0.134		-0.6184	0.0721	0.1076	0.0899		-0.618	0.0322	0.0705	0.0513		-0.6046	-0.0376	-0.0075	-0.0226		-0.6046	-0.0486	-0.027	-0.0378
0.9047	-0.0996	-0.0747	-0.0871		0.9045	0.1182	0.1515	0.1349		-0.6084	0.0723	0.1079	0.0901		-0.608	0.0318	0.0699	0.0509		-0.5946	-0.0378	-0.0076	-0.0227		-0.5946	-0.0489	-0.0273	-0.0381
0.9147	-0.1008	-0.076	-0.0884		0.9145	0.1191	0.1525	0.1358		-0.5984	0.0722	0.1078	0.09		-0.598	0.0313	0.0692	0.0502		-0.5846	-0.0379	-0.0076	-0.0228		-0.5846	-0.0492	-0.0275	-0.0384
0.9247	-0.1021	-0.0774	-0.0897		0.9245	0.12	0.1534	0.1367		-0.5884	0.0714	0.1071	0.0893		-0.588	0.0309	0.0685	0.0497		-0.5746	-0.038	-0.0075	-0.0227		-0.5746	-0.0494	-0.0277	-0.0385
0.9347	-0.1035	-0.0789	-0.0912		0.9345	0.1208	0.1542	0.1375		-0.5784	0.0713	0.1071	0.0892		-0.578	0.0303	0.0674	0.0489		-0.5646	-0.038	-0.0074	-0.0227		-0.5646	-0.0496	-0.0278	-0.0387
0.9447	-0.1051	-0.0806	-0.0928		0.9445	0.1214	0.1549	0.1382		-0.5684	0.0716	0.1075	0.0895		-0.568	0.0292	0.0656	0.0474		-0.5546	-0.038	-0.0072	-0.0226		-0.5546	-0.0498	-0.0279	-0.0388
0.9547	-0.1065	-0.082	-0.0942		0.9545	0.1222	0.1557	0.1389		-0.5584	0.0722	0.1083	0.0902		-0.558	0.028	0.0639	0.0459		-0.5446	-0.0381	-0.0073	-0.0227		-0.5446	-0.05	-0.028	-0.039
0.9647	-0.1074	-0.0829	-0.0952		0.9645	0.1229	0.1565	0.1397		-0.5484	0.0728	0.109	0.0909		-0.548	0.0275	0.0631	0.0453		-0.5345	-0.0386	-0.0077	-0.0231		-0.5346	-0.0505	-0.0283	-0.0394
0.9747	-0.1086	-0.0841	-0.0964		0.9745	0.1235	0.1572	0.1403		-0.5384	0.0733	0.1096	0.0914		-0.538	0.0275	0.0631	0.0453		-0.5245	-0.0383	-0.0073	-0.0228		-0.5245	-0.051	-0.0288	-0.0399
0.9847	-0.1106	-0.0862	-0.0984		0.9845	0.124	0.1576	0.1408		-0.5284	0.0739	0.1102	0.0921		-0.528	0.0275	0.0631	0.0453		-0.5144	-0.0386	-0.0075	-0.0231		-0.5143	-0.0514	-0.029	-0.0402
0.9947	-0.1131	-0.0887	-0.1009		0.9945	0.1238	0.1573	0.1405		-0.5184	0.0747	0.1111	0.0929		-0.518	0.0273	0.0629	0.0451		-0.5044	-0.039	-0.0078	-0.0234		-0.5042	-0.0518	-0.0294	-0.0406
1.0047	-0.1154	-0.0911	-0.1032		1.0045	0.1233	0.1569	0.1401		-0.5076	0.0758	0.1123	0.094		-0.5074	0.0273	0.063	0.0452		-0.4944	-0.0392	-0.0078	-0.0235		-0.4942	-0.0524	-0.0299	-0.0412
1.0147	-0.1172	-0.0929	-0.1051		1.0145	0.1232	0.1569	0.14		-0.4968	0.077	0.1138	0.0954		-0.4968	0.028	0.0636	0.0458		-0.4844	-0.0393	-0.0078	-0.0235		-0.4842	-0.0532	-0.0306	-0.0419
1.0247	-0.1184	-0.0941	-0.1063		1.0245	0.1234	0.1573	0.1404		-0.4868	0.0781	0.115	0.0965		-0.4868	0.029	0.0644	0.0467		-0.4744	-0.0404	-0.0088	-0.0246		-0.4742	-0.0541	-0.0312	-0.0426
1.0347	-0.1195	-0.0952	-0.1073		1.0345	0.1243	0.1583	0.1413		-0.4768	0.079	0.1161	0.0976		-0.4768	0.03	0.0654	0.0477		-0.4644	-0.0413	-0.0095	-0.0254		-0.4642	-0.0546	-0.0316	-0.0431
1.0447	-0.1207	-0.0965	-0.1086		1.0445	0.1255	0.1596	0.1426		-0.4668	0.0799	0.1171	0.0985		-0.4668	0.0311	0.0664	0.0487		-0.4544	-0.0411	-0.0091	-0.0251		-0.4542	-0.0549	-0.0319	-0.0434
1.0547	-0.1226	-0.0983	-0.1104		1.0545	0.1263	0.1604	0.1434		-0.4568	0.0809	0.1181	0.0995		-0.4568	0.0307	0.0657	0.0482		-0.4444	-0.0409	-0.0088	-0.0249		-0.4442	-0.0554	-0.0322	-0.0438
1.0647	-0.125	-0.1007	-0.1129		1.0645	0.1271	0.1613	0.1442		-0.4468	0.0823	0.1196	0.1009		-0.4468	0.0314	0.0662	0.0488		-0.4344	-0.0407	-0.0084	-0.0246		-0.4342	-0.0558	-0.0325	-0.0442
1.0747	-0.1277	-0.1035	-0.1156		1.0745	0.1278	0.162	0.1449		-0.4368	0.0838	0.1212	0.1025		-0.4368	0.0312	0.0659	0.0486		-0.4244	-0.0401	-0.0078	-0.0239		-0.4242	-0.0563	-0.0329	-0.0446
1.0847	-0.1304	-0.1062	-0.1183		1.0845	0.128	0.1623	0.1451		-0.4268	0.0853	0.1228	0.1041		-0.4268	0.0311	0.0656	0.0483		-0.4144	-0.0392	-0.0069	-0.023		-0.4142	-0.0566	-0.0331	-0.0449
1.0947	-0.1327	-0.1086	-0.1206		1.0945	0.128	0.1622	0.1451		-0.4168	0.0865	0.1242	0.1054		-0.4168	0.0317	0.066	0.0488		-0.4044	-0.0386	-0.0064	-0.0225		-0.4042	-0.0569	-0.0333	-0.0451
1.1047	-0.1348	-0.1108	-0.1228		1.1045	0.1279	0.1622	0.1451		-0.4068	0.0874	0.1252	0.1063		-0.4068	0.0322	0.0665	0.0494		-0.3944	-0.0383	-0.0059	-0.0221		-0.3942	-0.0573	-0.0335	-0.0454
1.1147	-0.1368	-0.1129	-0.1249		1.1145	0.1281	0.1624	0.1452		-0.3968	0.0881	0.1259	0.107		-0.3968	0.0326	0.067	0.0498		-0.3844	-0.0377	-0.0052	-0.0214		-0.3842	-0.0576	-0.0338	-0.0457
1.1247	-0.1385	-0.1147	-0.1266		1.1245	0.1283	0.1627	0.1455		-0.3868	0.0889	0.1267	0.1078		-0.3868	0.0334	0.0678	0.0506		-0.3744	-0.0373	-0.0047	-0.021		-0.3742	-0.0583	-0.0344	-0.0463
1.1347	-0.1401	-0.1165	-0.1283		1.1345	0.1285	0.163	0.1458		-0.3768	0.0901	0.1279	0.109		-0.3768	0.0339	0.0682	0.0511		-0.3644	-0.0343	-0.0013	-0.0178		-0.3642	-0.0583	-0.0343	-0.0463
1.1447	-0.1419	-0.1183	-0.1301		1.1445	0.1291	0.1635	0.1463		-0.3668	0.0911	0.1288	0.11		-0.3668	0.0341	0.0685	0.0513		-0.3544	-0.0333	-0.0003	-0.0168		-0.3542	-0.0583	-0.0342	-0.0462
1.1547	-0.1435	-0.1199	-0.1317		1.1545	0.1294	0.1639	0.1467		-0.3568	0.0918	0.1294	0.1106		-0.3568	0.0348	0.0692	0.052		-0.3444	-0.0323	0.0008	-0.0157		-0.3442	-0.0582	-0.034	-0.0461
1.1647	-0.1452	-0.1216	-0.1334		1.1645	0.129	0.1635	0.1463		-0.3468	0.0923	0.13	0.1112		-0.3468	0.0356	0.07	0.0528		-0.3344	-0.0314	0.002	-0.0147		-0.3342	-0.0582	-0.0339	-0.0461
1.1747	-0.1467	-0.1231	-0.1349		1.1745	0.1283	0.1628	0.1456		-0.3368	0.0927	0.1304	0.1116		-0.3368	0.0366	0.0709	0.0538		-0.3244	-0.0309	0.0028	-0.0141		-0.3242	-0.0583	-0.0339	-0.0461
1.1847	-0.1481	-0.1245	-0.1363		1.1845	0.1277	0.1622	0.145		-0.3268	0.0934	0.1311	0.1122		-0.3268	0.0378	0.072	0.0549		-0.3144	-0.0302	0.0037	-0.0133		-0.3142	-0.0584	-0.034	-0.0462
1.1947	-0.1495	-0.126	-0.1377		1.1945	0.1273	0.1617	0.1445		-0.3168	0.0941	0.1319	0.113		-0.3168	0.0384	0.0726	0.0555		-0.3044	-0.0296	0.0046	-0.0125		-0.3042	-0.0585	-0.034	-0.0463
1.2047	-0.1509	-0.1275	-0.1392		1.2045	0.1269	0.1614	0.1441		-0.3068	0.0948	0.1327	0.1137		-0.3068	0.0387	0.073	0.0559		-0.2944	-0.0291	0.0054	-0.0119		-0.2942	-0.0587	-0.0342	-0.0465
1.2147	-0.1525	-0.1291	-0.1408		1.2145	0.1265	0.161	0.1437		-0.2968	0.0957	0.1336	0.1146		-0.2968	0.0395	0.0737	0.0566		-0.2844	-0.0283	0.0064	-0.0109		-0.2842	-0.0589	-0.0343	-0.0466
1.2247	-0.1541	-0.1307	-0.1424		1.2245	0.1259	0.1605	0.1432		-0.2868	0.0965	0.1345	0.1155		-0.2868	0.0401	0.0745	0.0573		-0.2744	-0.0273	0.0077	-0.0098		-0.2742	-0.0591	-0.0343	-0.0467
1.2347	-0.1556	-0.1323	-0.1439		1.2345	0.1253	0.16	0.1426		-0.2768	0.0976	0.1356	0.1166		-0.2768	0.0398	0.0746	0.0572		-0.2644	-0.0266	0.0087	-0.0089		-0.2642	-0.0592	-0.0343	-0.0467
1.2447	-0.157	-0.1337	-0.1454		1.2445	0.1247	0.1594	0.1421		-0.2668	0.0986	0.1367	0.1177		-0.2668	0.0348	0.0709	0.0529		-0.2544	-0.026	0.0095	-0.0083		-0.2542	-0.0589	-0.034	-0.0465
1.2547	-0.1583	-0.135	-0.1466		1.2545	0.1244	0.159	0.1417		-0.2568	0.0995	0.1376	0.1186		-0.2568	0.0355	0.0717	0.0536		-0.2444	-0.0255	0.0103	-0.0076		-0.2442	-0.0584	-0.0334	-0.0459
1.2647	-0.1592	-0.136	-0.1476		1.2645	0.1242	0.1588	0.1415		-0.2468	0.1004	0.1385	0.1195		-0.2468	0.0357	0.0723	0.054		-0.2344	-0.0246	0.0114	-0.0066		-0.2342	-0.0581	-0.033	-0.0455
1.2747	-0.1599	-0.1367	-0.1483		1.2745	0.124	0.1588	0.1414		-0.2368	0.1014	0.1395	0.1204		-0.2368	0.0351	0.0724	0.0537		-0.2244	-0.0237	0.0125	-0.0056		-0.2242	-0.0583	-0.0332	-0.0457
1.2847	-0.1608	-0.1377	-0.1493		1.2845	0.1239	0.1588	0.1414		-0.2268	0.1027	0.1408	0.1218		-0.2268	0.0347	0.0724	0.0536		-0.2144	-0.0229	0.0135	-0.0047		-0.2142	-0.0585	-0.0333	-0.0459
1.2947	-0.1618	-0.1388	-0.1503		1.2945	0.1238	0.1587	0.1413		-0.2168	0.1039	0.1421	0.123		-0.2168	0.035	0.0728	0.0539		-0.2044	-0.0222	0.0145	-0.0039		-0.2042	-0.0585	-0.0333	-0.0459
1.3047	-0.1627	-0.1398	-0.1513		1.3045	0.1239	0.1588	0.1413		-0.2068	0.1052	0.1434	0.1243		-0.2068	0.035	0.0729	0.054		-0.1944	-0.0212	0.0157	-0.0028		-0.1942	-0.0586	-0.0332	-0.0459
1.3147	-0.1635	-0.1407	-0.1521		1.3145	0.1239	0.1589	0.1414		-0.1968	0.1063	0.1445	0.1254		-0.1968	0.0346	0.0727	0.0536		-0.1844	-0.0201	0.0171	-0.0015		-0.1842	-0.0587	-0.0332	-0.0459
1.3247	-0.164	-0.1413	-0.1527		1.3245	0.1239	0.1589	0.1414		-0.1868	0.1076	0.1458	0.1267		-0.1868	0.0348	0.0729	0.0538		-0.1744	-0.0188	0.0186	-0.0001		-0.1742	-0.0588	-0.0331	-0.046
1.3347	-0.1643	-0.1416	-0.153		1.3345	0.124	0.1591	0.1415		-0.1768	0.109	0.1474	0.1282		-0.1768	0.0355	0.0737	0.0546		-0.1644	-0.0175	0.02	0.0012		-0.1642	-0.0589	-0.033	-0.046
1.3447	-0.1646	-0.142	-0.1533		1.3445	0.124	0.159	0.1415		-0.1668	0.1102	0.1487	0.1295		-0.1668	0.0365	0.0747	0.0556		-0.1544	-0.0162	0.0214	0.0026		-0.1542	-0.0585	-0.0325	-0.0455
1.3547	-0.165	-0.1424	-0.1537		1.3545	0.1238	0.1586	0.1412		-0.1568	0.1113	0.1499	0.1306		-0.1568	0.0375	0.0758	0.0567		-0.1444	-0.0146	0.023	0.0042		-0.1442	-0.0579	-0.0317	-0.0448
1.3647	-0.1653	-0.1427	-0.154		1.3645	0.1236	0.1582	0.1409		-0.1468	0.1127	0.1514	0.1321		-0.1468	0.0384	0.0768	0.0576		-0.1344	-0.0132	0.0246	0.0057		-0.1342	-0.0576	-0.0313	-0.0444
1.3747	-0.1655	-0.1429	-0.1542		1.3745	0.1234	0.1577	0.1406		-0.1368	0.1142	0.1532	0.1337		-0.1368	0.0393	0.0778	0.0586		-0.1244	-0.0117	0.0262	0.0072		-0.1242	-0.0575	-0.0311	-0.0443
1.3847	-0.1656	-0.143	-0.1543		1.3845	0.1233	0.1574	0.1404		-0.1268	0.1162	0.1554	0.1358		-0.1268	0.0404	0.0791	0.0597		-0.1144	-0.0098	0.0282	0.0092		-0.1142	-0.0574	-0.0309	-0.0441
1.3947	-0.1653	-0.1427	-0.154		1.3945	0.1234	0.1574	0.1404		-0.1168	0.1188	0.1581	0.1385		-0.1168	0.0413	0.08	0.0607		-0.1044	-0.0081	0.0299	0.0109		-0.1042	-0.0574	-0.0308	-0.0441
1.4047	-0.165	-0.1423	-0.1536		1.4045	0.1231	0.1569	0.14		-0.1068	0.1209	0.1605	0.1407		-0.1068	0.0421	0.0809	0.0615		-0.0944	-0.0066	0.0316	0.0125		-0.0942	-0.0577	-0.031	-0.0444
1.4147	-0.1645	-0.1417	-0.1531		1.4145	0.1221	0.1557	0.1389		-0.0968	0.1232	0.163	0.1431		-0.0968	0.0431	0.0821	0.0626		-0.0844	-0.0053	0.0332	0.014		-0.0842	-0.0578	-0.0309	-0.0443
1.4247	-0.1643	-0.1413	-0.1528		1.4245	0.1211	0.1545	0.1378		-0.0868	0.1257	0.1656	0.1457		-0.0868	0.0445	0.0835	0.064		-0.0744	-0.0037	0.035	0.0156		-0.0742	-0.0573	-0.0303	-0.0438
1.4347	-0.1643	-0.1412	-0.1527		1.4345	0.1206	0.1539	0.1372		-0.0768	0.1281	0.1683	0.1482		-0.0768	0.046	0.0851	0.0656		-0.0644	-0.0015	0.0373	0.0179		-0.0642	-0.057	-0.0298	-0.0434
1.4447	-0.164	-0.1407	-0.1523		1.4445	0.1204	0.1536	0.137		-0.0668	0.1302	0.1706	0.1504		-0.0668	0.0476	0.0867	0.0671		-0.0544	0.0008	0.0398	0.0203		-0.0542	-0.0568	-0.0296	-0.0432
1.4547	-0.1637	-0.1402	-0.152		1.4545	0.1198	0.153	0.1364		-0.0568	0.132	0.1725	0.1523		-0.0568	0.0493	0.0884	0.0689		-0.0444	0.0027	0.042	0.0224		-0.0442	-0.0567	-0.0293	-0.043
1.4647	-0.1637	-0.14	-0.1519		1.4645	0.1194	0.1526	0.136		-0.0468	0.1333	0.1741	0.1537		-0.0468	0.0513	0.0906	0.0709		-0.0344	0.0047	0.0444	0.0245		-0.0342	-0.0564	-0.0288	-0.0426
1.4747	-0.1635	-0.1396	-0.1516		1.4745	0.119	0.1522	0.1356		-0.0368	0.1349	0.1757	0.1553		-0.0368	0.0532	0.0927	0.0729		-0.0244	0.0069	0.047	0.0269		-0.0242	-0.0527	-0.0241	-0.0384
1.4847	-0.163	-0.1389	-0.151		1.4845	0.1187	0.1518	0.1352		-0.0268	0.1369	0.1779	0.1574		-0.0268	0.0547	0.0943	0.0745		-0.0144	0.0083	0.0486	0.0285		-0.0142	-0.0536	-0.0248	-0.0392
1.4947	-0.1626	-0.1382	-0.1504		1.4945	0.1186	0.1516	0.1351		-0.0168	0.1392	0.1803	0.1598		-0.0168	0.0563	0.096	0.0761		-0.0044	0.01	0.0508	0.0304		-0.0042	-0.0534	-0.0244	-0.0389
1.5047	-0.1624	-0.1379	-0.1502		1.5045	0.1184	0.1514	0.1349		-0.0068	0.148	0.1887	0.1683		-0.0068	0.0566	0.0956	0.0761		0.0056	0.0116	0.0529	0.0322		0.0058	-0.0535	-0.0244	-0.0389
1.5147	-0.1624	-0.1378	-0.1501		1.5145	0.1184	0.1512	0.1348		0.0032	0.1501	0.1909	0.1705		0.0032	0.0584	0.0975	0.0779		0.0156	0.0135	0.0553	0.0344		0.0158	-0.0538	-0.0245	-0.0391
1.5247	-0.1624	-0.1377	-0.15		1.5245	0.1183	0.151	0.1347		0.0132	0.1518	0.1928	0.1723		0.0132	0.0597	0.0989	0.0793		0.0256	0.0157	0.0583	0.037		0.0258	-0.0539	-0.0244	-0.0391
1.5347	-0.1621	-0.1372	-0.1497		1.5345	0.1183	0.151	0.1347		0.0232	0.1534	0.1945	0.174		0.0232	0.0608	0.1001	0.0804		0.0356	0.0176	0.0607	0.0392		0.0358	-0.0538	-0.0241	-0.039
1.5447	-0.1617	-0.1364	-0.1491		1.5445	0.1185	0.1511	0.1348		0.0332	0.1552	0.1965	0.1759		0.0332	0.0619	0.1013	0.0816		0.0456	0.0195	0.0628	0.0411		0.0458	-0.0534	-0.0235	-0.0384
1.5547	-0.1613	-0.1358	-0.1485		1.5545	0.1184	0.1508	0.1346		0.0432	0.1574	0.1991	0.1782		0.0432	0.0634	0.103	0.0832		0.0556	0.0218	0.0653	0.0435		0.0558	-0.0529	-0.0229	-0.0379
1.5647	-0.161	-0.1352	-0.1481		1.5645	0.1179	0.1503	0.1341		0.0532	0.1598	0.2019	0.1809		0.0532	0.0654	0.1051	0.0852		0.0656	0.0244	0.0683	0.0463		0.0658	-0.0527	-0.0225	-0.0376
1.5747	-0.1607	-0.1349	-0.1478		1.5745	0.1173	0.1497	0.1335		0.0632	0.1621	0.2045	0.1833		0.0632	0.0678	0.1077	0.0877		0.0756	0.0272	0.0713	0.0492		0.0758	-0.0525	-0.0222	-0.0373
1.5847	-0.1607	-0.1348	-0.1477		1.5845	0.1167	0.149	0.1329		0.0732	0.1641	0.2067	0.1854		0.0732	0.0701	0.1102	0.0901		0.0856	0.0295	0.0738	0.0517		0.0858	-0.0521	-0.0216	-0.0369
1.5947	-0.1607	-0.1348	-0.1477		1.5945	0.1162	0.1484	0.1323		0.0832	0.1664	0.2091	0.1878		0.0832	0.0724	0.1128	0.0926		0.0956	0.0317	0.0761	0.0539		0.0958	-0.0516	-0.0208	-0.0362
1.6047	-0.1605	-0.1345	-0.1475		1.6045	0.1157	0.1479	0.1318		0.0932	0.1691	0.2119	0.1905		0.0932	0.0746	0.1152	0.0949		0.1056	0.0341	0.0788	0.0564		0.1058	-0.0511	-0.02	-0.0355
1.6147	-0.16	-0.1341	-0.1471		1.6145	0.1154	0.1475	0.1314		0.1032	0.1716	0.2145	0.1931		0.1032	0.0763	0.117	0.0967		0.1156	0.0366	0.0815	0.059		0.1158	-0.0504	-0.0192	-0.0348
1.6247	-0.1595	-0.1336	-0.1466		1.6245	0.115	0.1469	0.131		0.1132	0.1741	0.2171	0.1956		0.1132	0.0778	0.1186	0.0982		0.1256	0.0387	0.0839	0.0613		0.1258	-0.0498	-0.0184	-0.0341
1.6347	-0.1591	-0.1332	-0.1462		1.6345	0.1147	0.1464	0.1305		0.1232	0.177	0.2201	0.1986		0.1232	0.079	0.12	0.0995		0.1356	0.0408	0.0863	0.0635		0.1358	-0.0492	-0.0177	-0.0335
1.6447	-0.1589	-0.1331	-0.146		1.6445	0.1146	0.1461	0.1303		0.1332	0.1801	0.2235	0.2018		0.1332	0.0807	0.1219	0.1013		0.1456	0.0435	0.0892	0.0664		0.1458	-0.0488	-0.0172	-0.033
1.6547	-0.1589	-0.1331	-0.146		1.6545	0.1146	0.146	0.1303		0.1432	0.1832	0.2268	0.205		0.1432	0.0832	0.1246	0.1039		0.1556	0.0469	0.093	0.0699		0.1558	-0.048	-0.0163	-0.0321
1.6647	-0.159	-0.1332	-0.1461		1.6645	0.1149	0.146	0.1304		0.1532	0.1866	0.2303	0.2085		0.1532	0.0857	0.1274	0.1066		0.1656	0.0506	0.0971	0.0738		0.1658	-0.0468	-0.0149	-0.0308
1.6747	-0.1589	-0.1332	-0.146		1.6745	0.1152	0.146	0.1306		0.1632	0.1901	0.234	0.212		0.1632	0.0883	0.1303	0.1093		0.1756	0.0542	0.1013	0.0777		0.1758	-0.0456	-0.0137	-0.0297
1.6847	-0.1585	-0.1327	-0.1456		1.6845	0.1154	0.1461	0.1307		0.1732	0.1937	0.2378	0.2158		0.1732	0.091	0.1334	0.1122		0.1856	0.0581	0.1055	0.0818		0.1858	-0.0443	-0.0123	-0.0283
1.6947	-0.1581	-0.1322	-0.1452		1.6945	0.1155	0.1459	0.1307		0.1832	0.1949	0.2396	0.2172		0.1832	0.0918	0.1344	0.1131		0.1956	0.0626	0.1103	0.0865		0.1958	-0.0429	-0.0106	-0.0268
1.7047	-0.1577	-0.1317	-0.1447		1.7045	0.1151	0.1454	0.1302		0.1932	0.1991	0.2441	0.2216		0.1932	0.094	0.1369	0.1154		0.2056	0.0677	0.1158	0.0918		0.2058	-0.042	-0.0095	-0.0257
1.7147	-0.1572	-0.1312	-0.1442		1.7145	0.1149	0.145	0.13		0.2032	0.2033	0.2487	0.226		0.2032	0.0964	0.1397	0.118		0.2156	0.073	0.1215	0.0973		0.2158	-0.0412	-0.0084	-0.0248
1.7247	-0.1567	-0.1307	-0.1437		1.7245	0.1151	0.1451	0.1301		0.2132	0.2086	0.2544	0.2315		0.2132	0.0989	0.1426	0.1208		0.2256	0.0783	0.1275	0.1029		0.2258	-0.0403	-0.0072	-0.0238
1.7347	-0.1564	-0.1304	-0.1434		1.7345	0.1151	0.145	0.1301		0.2232	0.2143	0.2605	0.2374		0.2232	0.1013	0.1454	0.1233		0.2356	0.083	0.1326	0.1078		0.2358	-0.0393	-0.006	-0.0227
1.7447	-0.1559	-0.1299	-0.1429		1.7445	0.1149	0.1447	0.1298		0.2332	0.2194	0.2662	0.2428		0.2332	0.1034	0.1479	0.1257		0.2456	0.0873	0.1372	0.1123		0.2458	-0.0383	-0.0046	-0.0214
1.7547	-0.155	-0.1291	-0.1421		1.7545	0.1146	0.1443	0.1294		0.2432	0.2251	0.2726	0.2488		0.2432	0.1052	0.1501	0.1277		0.2556	0.0923	0.1425	0.1174		0.2558	-0.0369	-0.0029	-0.0199
1.7647	-0.1541	-0.1282	-0.1411		1.7645	0.1144	0.144	0.1292		0.2532	0.2317	0.28	0.2558		0.2532	0.1068	0.152	0.1294		0.2656	0.0975	0.1483	0.1229		0.2658	-0.0356	-0.0012	-0.0184
1.7747	-0.153	-0.1271	-0.1401		1.7745	0.1145	0.144	0.1293		0.2632	0.2384	0.2877	0.263		0.2632	0.1085	0.154	0.1313		0.2756	0.1025	0.1537	0.1281		0.2758	-0.035	-0.0003	-0.0177
1.7847	-0.1521	-0.1262	-0.1391		1.7845	0.1147	0.144	0.1293		0.2732	0.2443	0.2946	0.2694		0.2732	0.1103	0.1561	0.1332		0.2856	0.1083	0.16	0.1341		0.2858	-0.0348	0	-0.0174
1.7947	-0.1514	-0.1255	-0.1385		1.7945	0.1145	0.1436	0.1291		0.2832	0.2494	0.3005	0.2749		0.2832	0.1119	0.158	0.1349		0.2956	0.1155	0.1679	0.1417		0.2958	-0.0347	0.0003	-0.0172
1.8047	-0.1509	-0.125	-0.138		1.8045	0.114	0.143	0.1285		0.2932	0.2542	0.3059	0.2801		0.2932	0.1133	0.1598	0.1366		0.3056	0.1235	0.1767	0.1501		0.3058	-0.0346	0.0005	-0.0171
1.8147	-0.1502	-0.1243	-0.1373		1.8145	0.1133	0.142	0.1277		0.3032	0.2582	0.3103	0.2842		0.3032	0.115	0.1618	0.1384		0.3156	0.1318	0.1864	0.1591		0.3158	-0.0346	0.0006	-0.017
1.8247	-0.1492	-0.1233	-0.1363		1.8245	0.1125	0.141	0.1268		0.3132	0.2614	0.3138	0.2876		0.3132	0.117	0.164	0.1405		0.3256	0.1401	0.1964	0.1683		0.3258	-0.0349	0.0005	-0.0172
1.8347	-0.1482	-0.1224	-0.1353		1.8345	0.1125	0.1408	0.1267		0.3232	0.265	0.3177	0.2913		0.3232	0.1193	0.1664	0.1428		0.3356	0.1472	0.205	0.1761		0.3358	-0.0351	0.0005	-0.0173
1.8447	-0.1473	-0.1215	-0.1344		1.8445	0.113	0.1412	0.1271		0.3332	0.269	0.3221	0.2956		0.3332	0.1216	0.1688	0.1452		0.3456	0.153	0.2116	0.1823		0.3458	-0.0355	0.0005	-0.0175
1.8547	-0.1463	-0.1206	-0.1335		1.8545	0.113	0.141	0.127		0.3432	0.2736	0.3271	0.3004		0.3432	0.1233	0.1707	0.147		0.3556	0.1585	0.2178	0.1881		0.3558	-0.036	0.0003	-0.0178
1.8647	-0.1453	-0.1196	-0.1324		1.8645	0.1129	0.1408	0.1268		0.3532	0.2789	0.3329	0.3059		0.3532	0.1251	0.1726	0.1488		0.3656	0.1644	0.2245	0.1945		0.3658	-0.0361	0.0006	-0.0177
1.8747	-0.1443	-0.1187	-0.1315		1.8745	0.113	0.1407	0.1268		0.3632	0.285	0.3397	0.3124		0.3632	0.1271	0.1746	0.1509		0.3756	0.1709	0.2317	0.2013		0.3758	-0.0363	0.0009	-0.0177
1.8847	-0.1435	-0.1178	-0.1307		1.8845	0.1129	0.1406	0.1268		0.3732	0.2914	0.3464	0.3189		0.3732	0.1287	0.1762	0.1524		0.3856	0.178	0.2395	0.2088		0.3858	-0.037	0.0005	-0.0182
1.8947	-0.1427	-0.117	-0.1298		1.8945	0.1128	0.1403	0.1266		0.3832	0.297	0.3523	0.3247		0.3832	0.1299	0.1773	0.1536		0.3956	0.1856	0.248	0.2168		0.3958	-0.0377	0.0001	-0.0188
1.9047	-0.1419	-0.1162	-0.1291		1.9045	0.1126	0.14	0.1263		0.3932	0.3023	0.358	0.3301		0.3932	0.1311	0.1786	0.1548		0.4056	0.1928	0.2561	0.2245		0.4058	-0.0385	-0.0005	-0.0195
1.9147	-0.1413	-0.1155	-0.1284		1.9145	0.1126	0.1399	0.1263		0.4032	0.3077	0.3637	0.3357		0.4032	0.1325	0.1799	0.1562		0.4156	0.1989	0.2631	0.231		0.4158	-0.0395	-0.0012	-0.0203
1.9247	-0.1404	-0.1145	-0.1275		1.9245	0.113	0.1403	0.1266		0.4132	0.3135	0.3698	0.3417		0.4132	0.1339	0.1814	0.1576		0.4256	0.2043	0.2694	0.2369		0.4258	-0.0406	-0.0019	-0.0212
1.9347	-0.1397	-0.1138	-0.1267		1.9345	0.1135	0.1406	0.1271		0.4232	0.3201	0.3769	0.3485		0.4232	0.1353	0.1828	0.1591		0.4356	0.2096	0.2752	0.2424		0.4358	-0.0419	-0.0029	-0.0224
1.9447	-0.1392	-0.1133	-0.1262		1.9445	0.1139	0.1409	0.1274		0.4332	0.3268	0.3842	0.3555		0.4332	0.1368	0.1844	0.1606		0.4456	0.215	0.2812	0.2481		0.4458	-0.0433	-0.0039	-0.0236
1.9547	-0.1385	-0.1125	-0.1255		1.9545	0.1141	0.1411	0.1276		0.4432	0.3325	0.3904	0.3614		0.4432	0.1384	0.186	0.1622		0.4556	0.2206	0.2872	0.2539		0.4558	-0.0448	-0.005	-0.0249
1.9647	-0.1379	-0.1118	-0.1248		1.9645	0.1136	0.1405	0.1271		0.4532	0.338	0.3962	0.3671		0.4532	0.1401	0.1877	0.1639		0.4656	0.2257	0.2928	0.2592		0.4658	-0.0461	-0.006	-0.0261
1.9747	-0.1374	-0.1114	-0.1244		1.9745	0.113	0.1397	0.1263		0.4632	0.3446	0.403	0.3738		0.4632	0.1418	0.1893	0.1655		0.4756	0.2308	0.2981	0.2645		0.4758	-0.0473	-0.0069	-0.0271
1.9847	-0.1367	-0.1106	-0.1237		1.9845	0.1128	0.1394	0.1261		0.4732	0.3519	0.4106	0.3813		0.4732	0.1431	0.1908	0.167		0.4856	0.2366	0.304	0.2703		0.4858	-0.0485	-0.0078	-0.0281
1.9947	-0.1358	-0.1097	-0.1228		1.9945	0.1123	0.139	0.1257		0.4832	0.3523	0.4126	0.3825		0.4832	0.1447	0.1925	0.1686		0.4956	0.2429	0.3104	0.2766		0.4958	-0.0498	-0.009	-0.0294
										0.4932	0.3599	0.4207	0.3903		0.4932	0.1466	0.1944	0.1705		0.5056	0.2487	0.3165	0.2826		0.5058	-0.0514	-0.0103	-0.0308
										0.5032	0.3676	0.4289	0.3983		0.5032	0.1483	0.1962	0.1722		0.5156	0.2539	0.3219	0.2879		0.5158	-0.0524	-0.0111	-0.0318
										0.5132	0.3745	0.4362	0.4053		0.5132	0.1497	0.1978	0.1738		0.5256	0.2591	0.3274	0.2932		0.5258	-0.0535	-0.0119	-0.0327
										0.5232	0.3806	0.4428	0.4117		0.5232	0.1511	0.1995	0.1753		0.5356	0.2645	0.333	0.2987		0.5358	-0.0552	-0.0134	-0.0343
										0.5332	0.387	0.4494	0.4182		0.5332	0.1526	0.201	0.1768		0.5456	0.2697	0.3382	0.3039		0.5458	-0.0569	-0.0147	-0.0358
										0.5432	0.3938	0.4562	0.425		0.5432	0.1533	0.2017	0.1775		0.5556	0.2752	0.3437	0.3094		0.5558	-0.0588	-0.0163	-0.0375
										0.5532	0.4002	0.4626	0.4314		0.5532	0.1536	0.202	0.1778		0.5656	0.2811	0.3498	0.3155		0.5658	-0.0611	-0.0182	-0.0396
										0.5632	0.407	0.4695	0.4382		0.5632	0.1542	0.2027	0.1785		0.5756	0.2866	0.3554	0.321		0.5758	-0.0634	-0.02	-0.0417
										0.5732	0.4144	0.4771	0.4458		0.5732	0.1544	0.2031	0.1787		0.5856	0.292	0.3608	0.3264		0.5858	-0.0658	-0.022	-0.0439
										0.5832	0.4223	0.4851	0.4537		0.5832	0.1541	0.2029	0.1785		0.5956	0.2984	0.3676	0.333		0.5958	-0.0685	-0.0242	-0.0463
										0.5932	0.4312	0.494	0.4626		0.5932	0.1539	0.2029	0.1784		0.6056	0.3049	0.3746	0.3398		0.6058	-0.0711	-0.0263	-0.0487
										0.6032	0.4397	0.5025	0.4711		0.6032	0.153	0.2022	0.1776		0.6156	0.3103	0.3803	0.3453		0.6158	-0.0733	-0.028	-0.0506
										0.6132	0.4473	0.5101	0.4787		0.6132	0.1518	0.2012	0.1765		0.6256	0.3155	0.3857	0.3506		0.6258	-0.0756	-0.0298	-0.0527
										0.6232	0.4549	0.5179	0.4864		0.6232	0.151	0.2005	0.1757		0.6356	0.3215	0.3922	0.3569		0.6358	-0.0785	-0.0321	-0.0553
										0.6332	0.4633	0.5266	0.495		0.6332	0.1501	0.1997	0.1749		0.6456	0.3285	0.3996	0.364		0.6458	-0.081	-0.0341	-0.0576
										0.6432	0.4723	0.536	0.5041		0.6432	0.1491	0.1987	0.1739		0.6556	0.3336	0.405	0.3693		0.6558	-0.083	-0.0358	-0.0594
										0.6532	0.4809	0.5451	0.513		0.6532	0.148	0.1977	0.1729		0.6656	0.3413	0.4128	0.3771		0.6658	-0.0847	-0.0373	-0.061
										0.6632	0.4891	0.5538	0.5214		0.6632	0.147	0.1967	0.1719		0.6756	0.3503	0.422	0.3862		0.6758	-0.0868	-0.039	-0.0629
										0.6732	0.4977	0.5627	0.5302		0.6732	0.1456	0.1953	0.1705		0.6856	0.3586	0.4305	0.3945		0.6858	-0.0894	-0.0411	-0.0653
										0.6832	0.5064	0.5716	0.539		0.6832	0.1437	0.1935	0.1686		0.6956	0.3655	0.4376	0.4016		0.6958	-0.0922	-0.0435	-0.0679
										0.6932	0.5144	0.5798	0.5471		0.6932	0.1422	0.1922	0.1672		0.7056	0.3719	0.4441	0.408		0.7058	-0.0956	-0.0463	-0.0709
										0.7032	0.5221	0.5877	0.5549		0.7032	0.141	0.1913	0.1662		0.7156	0.378	0.4502	0.4141		0.7158	-0.0992	-0.0495	-0.0743
										0.7132	0.5296	0.5954	0.5625		0.7132	0.1397	0.1902	0.1649		0.7256	0.3838	0.4561	0.4199		0.7258	-0.103	-0.0528	-0.0779
										0.7232	0.537	0.6029	0.57		0.7232	0.1386	0.1892	0.1639		0.7356	0.3889	0.4612	0.4251		0.7358	-0.1067	-0.056	-0.0813
										0.7332	0.5443	0.6104	0.5774		0.7332	0.1378	0.1885	0.1631		0.7456	0.3938	0.4659	0.4298		0.7458	-0.1096	-0.0587	-0.0841
										0.7432	0.551	0.6172	0.5841		0.7432	0.1369	0.1878	0.1623		0.7556	0.3993	0.4712	0.4352		0.7558	-0.1124	-0.0611	-0.0867
										0.7532	0.5575	0.6239	0.5907		0.7532	0.1357	0.1869	0.1613		0.7656	0.4061	0.4778	0.442		0.7658	-0.1158	-0.0643	-0.09
										0.7632	0.564	0.6305	0.5972		0.7632	0.1334	0.1849	0.1592		0.7756	0.413	0.4846	0.4488		0.7758	-0.1198	-0.0682	-0.094
										0.7732	0.5695	0.6362	0.6029		0.7732	0.1306	0.1822	0.1564		0.7856	0.4192	0.4906	0.4549		0.7858	-0.1241	-0.0725	-0.0983
										0.7832	0.5744	0.6413	0.6078		0.7832	0.1276	0.1796	0.1536		0.7956	0.426	0.4973	0.4616		0.7958	-0.1287	-0.077	-0.1028
										0.7932	0.5792	0.6462	0.6127		0.7932	0.1249	0.1772	0.151		0.8056	0.4326	0.504	0.4683		0.8058	-0.1335	-0.0816	-0.1075
										0.8032	0.5843	0.6512	0.6178		0.8032	0.1226	0.175	0.1488		0.8156	0.4378	0.5096	0.4737		0.8158	-0.1389	-0.0867	-0.1128
										0.8132	0.5892	0.6561	0.6226		0.8132	0.12	0.1725	0.1463		0.8256	0.4419	0.514	0.478		0.8258	-0.1445	-0.0919	-0.1182
										0.8232	0.5934	0.6602	0.6268		0.8232	0.1171	0.1698	0.1435		0.8356	0.4452	0.5175	0.4814		0.8358	-0.1502	-0.0971	-0.1237
										0.8332	0.5969	0.6638	0.6303		0.8332	0.1141	0.167	0.1405		0.8456	0.4489	0.5214	0.4852		0.8458	-0.1561	-0.1026	-0.1293
										0.8432	0.6003	0.6671	0.6337		0.8432	0.1106	0.1638	0.1372		0.8556	0.4531	0.5259	0.4895		0.8558	-0.1619	-0.1079	-0.1349
										0.8532	0.6034	0.6699	0.6366		0.8532	0.1069	0.1604	0.1336		0.8656	0.4558	0.5287	0.4922		0.8658	-0.1671	-0.1125	-0.1398
										0.8632	0.6065	0.6728	0.6396		0.8632	0.1032	0.1569	0.1301		0.8756	0.4569	0.5299	0.4934		0.8758	-0.172	-0.117	-0.1445
										0.8732	0.6103	0.6765	0.6434		0.8732	0.0995	0.1534	0.1265		0.8856	0.4579	0.5308	0.4944		0.8858	-0.177	-0.1215	-0.1492
										0.8832	0.6136	0.6797	0.6467		0.8832	0.0962	0.1503	0.1232		0.8956	0.4588	0.5316	0.4952		0.8958	-0.1814	-0.1256	-0.1535
										0.8932	0.6163	0.6823	0.6493		0.8932	0.0923	0.1469	0.1196		0.9056	0.4599	0.5324	0.4961		0.9058	-0.1856	-0.1295	-0.1576
										0.9032	0.6191	0.685	0.652		0.9032	0.0878	0.1428	0.1153		0.9156	0.4616	0.5339	0.4978		0.9158	-0.19	-0.1337	-0.1619
										0.9132	0.621	0.6867	0.6539		0.9132	0.0835	0.1387	0.1111		0.9256	0.4633	0.5354	0.4994		0.9258	-0.1946	-0.138	-0.1663
										0.9232	0.6217	0.6873	0.6545		0.9232	0.0796	0.135	0.1073		0.9356	0.4635	0.5353	0.4994		0.9358	-0.1997	-0.1429	-0.1713
										0.9332	0.6217	0.6873	0.6545		0.9332	0.0757	0.1313	0.1035		0.9456	0.463	0.5344	0.4987		0.9458	-0.2054	-0.1484	-0.1769
										0.9432	0.6217	0.6875	0.6546		0.9432	0.0716	0.1274	0.0995		0.9556	0.4627	0.534	0.4984		0.9558	-0.2109	-0.1539	-0.1824
										0.9532	0.6223	0.6881	0.6552		0.9532	0.0681	0.1241	0.0961		0.9656	0.4622	0.5334	0.4978		0.9658	-0.2161	-0.1592	-0.1876
										0.9632	0.6231	0.6887	0.6559		0.9632	0.0648	0.1211	0.093		0.9756	0.4613	0.5326	0.4969		0.9758	-0.2215	-0.1645	-0.193
										0.9732	0.6235	0.689	0.6562		0.9732	0.0603	0.117	0.0886		0.9856	0.4611	0.5323	0.4967		0.9858	-0.2267	-0.1697	-0.1982
										0.9832	0.6238	0.6893	0.6565		0.9832	0.0545	0.1117	0.0831		0.9956	0.461	0.5321	0.4965		0.9958	-0.2314	-0.1744	-0.2029
										0.9932	0.6236	0.6893	0.6564		0.9932	0.0491	0.1067	0.0779		1.0056	0.4594	0.5303	0.4948		1.0058	-0.2363	-0.1793	-0.2078
										1.0032	0.6224	0.6883	0.6553		1.0032	0.044	0.1019	0.0729		1.0156	0.4568	0.5273	0.492		1.0158	-0.2418	-0.1847	-0.2132
										1.0132	0.6208	0.6871	0.6539		1.0132	0.0386	0.0968	0.0677		1.0256	0.4547	0.525	0.4898		1.0258	-0.2469	-0.1897	-0.2183
										1.0232	0.6194	0.686	0.6527		1.0232	0.0339	0.0922	0.0631		1.0356	0.4531	0.5232	0.4882		1.0358	-0.2517	-0.1945	-0.2231
										1.0332	0.6185	0.6851	0.6518		1.0332	0.029	0.0873	0.0581		1.0456	0.4517	0.5216	0.4866		1.0458	-0.2569	-0.1997	-0.2283
										1.0432	0.6178	0.6846	0.6512		1.0432	0.0229	0.081	0.0519		1.0556	0.4502	0.5202	0.4852		1.0558	-0.2623	-0.205	-0.2336
										1.0532	0.6174	0.6842	0.6508		1.0532	0.0166	0.0745	0.0455		1.0656	0.4483	0.5181	0.4832		1.0658	-0.2675	-0.2103	-0.2389
										1.0632	0.6168	0.6837	0.6503		1.0632	0.0101	0.0677	0.0389		1.0756	0.4457	0.5151	0.4804		1.0758	-0.2731	-0.2158	-0.2445
										1.0732	0.6154	0.6823	0.6489		1.0732	0.0035	0.061	0.0322		1.0856	0.4419	0.5109	0.4764		1.0858	-0.2784	-0.2211	-0.2498
										1.0832	0.6139	0.6809	0.6474		1.0832	-0.0021	0.0551	0.0265		1.0956	0.4371	0.5058	0.4715		1.0958	-0.2836	-0.2263	-0.2549
										1.0932	0.6123	0.6793	0.6458		1.0932	-0.0077	0.0494	0.0208		1.1056	0.4327	0.5012	0.467		1.1058	-0.2887	-0.2315	-0.2601
										1.1032	0.6085	0.6757	0.6421		1.1032	-0.0139	0.0432	0.0147		1.1156	0.4288	0.4973	0.463		1.1158	-0.2934	-0.2362	-0.2648
										1.1132	0.6032	0.6706	0.6369		1.1132	-0.0196	0.0374	0.0089		1.1256	0.4244	0.4931	0.4588		1.1258	-0.2981	-0.2409	-0.2695
										1.1232	0.5981	0.6656	0.6319		1.1232	-0.0249	0.0321	0.0036		1.1356	0.4197	0.4887	0.4542		1.1358	-0.3032	-0.2461	-0.2746
										1.1332	0.5933	0.661	0.6271		1.1332	-0.0305	0.0265	-0.002		1.1456	0.4146	0.4837	0.4492		1.1458	-0.3089	-0.2517	-0.2803
										1.1432	0.5885	0.6562	0.6223		1.1432	-0.0364	0.0207	-0.0079		1.1556	0.4085	0.4776	0.443		1.1558	-0.3145	-0.2571	-0.2858
										1.1532	0.5827	0.6506	0.6167		1.1532	-0.0427	0.0144	-0.0142		1.1656	0.402	0.4713	0.4366		1.1658	-0.3195	-0.2621	-0.2908
										1.1632	0.5772	0.6453	0.6113		1.1632	-0.0496	0.0074	-0.0211		1.1756	0.3969	0.4663	0.4316		1.1758	-0.3248	-0.2674	-0.2961
										1.1732	0.5722	0.6404	0.6063		1.1732	-0.0564	0.0006	-0.0279		1.1856	0.3916	0.461	0.4263		1.1858	-0.3306	-0.2732	-0.3019
										1.1832	0.5663	0.6346	0.6005		1.1832	-0.0629	-0.0061	-0.0345		1.1956	0.3852	0.4548	0.42		1.1958	-0.3364	-0.279	-0.3077
										1.1932	0.5603	0.6288	0.5946		1.1932	-0.0696	-0.013	-0.0413		1.2056	0.3783	0.4483	0.4133		1.2058	-0.3423	-0.2848	-0.3136
										1.2032	0.5542	0.6228	0.5885		1.2032	-0.0757	-0.0194	-0.0476		1.2156	0.372	0.4424	0.4072		1.2158	-0.348	-0.2904	-0.3192
										1.2132	0.5478	0.6167	0.5822		1.2132	-0.0818	-0.0256	-0.0537		1.2256	0.3662	0.4369	0.4016		1.2258	-0.3535	-0.2959	-0.3247
										1.2232	0.5415	0.6108	0.5761		1.2232	-0.0884	-0.0322	-0.0603		1.2356	0.3596	0.4305	0.395		1.2358	-0.3594	-0.3016	-0.3305
										1.2332	0.5354	0.605	0.5702		1.2332	-0.095	-0.0388	-0.0669		1.2456	0.3531	0.4242	0.3886		1.2458	-0.365	-0.307	-0.336
										1.2432	0.5285	0.5986	0.5636		1.2432	-0.1017	-0.0454	-0.0735		1.2556	0.3471	0.4185	0.3828		1.2558	-0.3702	-0.3121	-0.3412
										1.2532	0.5205	0.5912	0.5559		1.2532	-0.1083	-0.0519	-0.0801		1.2656	0.3403	0.4119	0.3761		1.2658	-0.3756	-0.3174	-0.3465
										1.2632	0.5132	0.5842	0.5487		1.2632	-0.1151	-0.0586	-0.0868		1.2756	0.3325	0.4042	0.3683		1.2758	-0.3806	-0.3224	-0.3515
										1.2732	0.5067	0.5782	0.5425		1.2732	-0.1215	-0.065	-0.0933		1.2856	0.3248	0.3968	0.3608		1.2858	-0.3851	-0.3272	-0.3561
										1.2832	0.5	0.5721	0.536		1.2832	-0.1279	-0.0713	-0.0996		1.2956	0.3175	0.3898	0.3537		1.2958	-0.3895	-0.3318	-0.3607
										1.2932	0.4935	0.566	0.5298		1.2932	-0.1344	-0.0778	-0.1061		1.3056	0.3095	0.3819	0.3457		1.3058	-0.3935	-0.3361	-0.3648
										1.3032	0.487	0.5598	0.5234		1.3032	-0.1401	-0.0836	-0.1118		1.3156	0.3007	0.3733	0.337		1.3158	-0.3974	-0.3402	-0.3688
										1.3132	0.48	0.553	0.5165		1.3132	-0.1456	-0.0891	-0.1174		1.3256	0.2924	0.3652	0.3288		1.3258	-0.4012	-0.3441	-0.3727
										1.3232	0.4724	0.5456	0.509		1.3232	-0.1516	-0.0951	-0.1234		1.3356	0.2845	0.3576	0.321		1.3358	-0.4047	-0.3478	-0.3762
										1.3332	0.4637	0.5371	0.5004		1.3332	-0.1577	-0.1011	-0.1294		1.3456	0.2774	0.351	0.3142		1.3458	-0.4084	-0.3517	-0.3801
										1.3432	0.4546	0.528	0.4913		1.3432	-0.1636	-0.1069	-0.1353		1.3556	0.2707	0.3447	0.3077		1.3558	-0.4126	-0.3562	-0.3844
										1.3532	0.4447	0.5181	0.4814		1.3532	-0.1698	-0.1129	-0.1414		1.3656	0.2632	0.3373	0.3002		1.3658	-0.4166	-0.3605	-0.3885
										1.3632	0.4342	0.5074	0.4708		1.3632	-0.1758	-0.1188	-0.1473		1.3756	0.2558	0.3297	0.2928		1.3758	-0.4202	-0.3643	-0.3922
										1.3732	0.4245	0.4976	0.4611		1.3732	-0.1808	-0.1237	-0.1522		1.3856	0.2489	0.3227	0.2858		1.3858	-0.4235	-0.3678	-0.3956
										1.3832	0.4158	0.4887	0.4523		1.3832	-0.1857	-0.1285	-0.1571		1.3956	0.2412	0.3146	0.2779		1.3958	-0.4263	-0.3709	-0.3986
										1.3932	0.4067	0.4796	0.4432		1.3932	-0.1908	-0.1336	-0.1622		1.4056	0.2331	0.3063	0.2697		1.4058	-0.4293	-0.3742	-0.4018
										1.4032	0.3972	0.4703	0.4338		1.4032	-0.196	-0.1387	-0.1674		1.4156	0.2257	0.299	0.2623		1.4158	-0.4333	-0.3783	-0.4058
										1.4132	0.3881	0.4612	0.4246		1.4132	-0.2016	-0.1441	-0.1728		1.4256	0.2179	0.2912	0.2545		1.4258	-0.4371	-0.3824	-0.4097
										1.4232	0.3791	0.4523	0.4157		1.4232	-0.2063	-0.1487	-0.1775		1.4356	0.2092	0.2824	0.2458		1.4358	-0.4402	-0.3857	-0.4129
										1.4332	0.3702	0.4436	0.4069		1.4332	-0.2099	-0.1522	-0.181		1.4456	0.2011	0.2744	0.2377		1.4458	-0.443	-0.3887	-0.4158
										1.4432	0.3614	0.4349	0.3981		1.4432	-0.2131	-0.1553	-0.1842		1.4556	0.194	0.2674	0.2307		1.4558	-0.446	-0.3921	-0.419
										1.4532	0.3527	0.4265	0.3896		1.4532	-0.2166	-0.159	-0.1878		1.4656	0.1864	0.2598	0.2231		1.4658	-0.4491	-0.3955	-0.4223
										1.4632	0.3446	0.4186	0.3816		1.4632	-0.2208	-0.1634	-0.1921		1.4756	0.1784	0.2517	0.2151		1.4758	-0.4517	-0.3984	-0.425
										1.4732	0.3365	0.4105	0.3735		1.4732	-0.2252	-0.168	-0.1966		1.4856	0.1714	0.2448	0.2081		1.4858	-0.4544	-0.4012	-0.4278
										1.4832	0.3279	0.4018	0.3648		1.4832	-0.2289	-0.1717	-0.2003		1.4956	0.1642	0.2378	0.201		1.4958	-0.4571	-0.404	-0.4305
										1.4932	0.3193	0.393	0.3562		1.4932	-0.2319	-0.175	-0.2034		1.5056	0.1562	0.2296	0.1929		1.5058	-0.4593	-0.4064	-0.4329
										1.5032	0.3105	0.3839	0.3472		1.5032	-0.2348	-0.1784	-0.2066		1.5156	0.1472	0.2204	0.1838		1.5158	-0.4613	-0.4086	-0.4349
										1.5132	0.3008	0.3737	0.3372		1.5132	-0.238	-0.1822	-0.2101		1.5256	0.1371	0.2101	0.1736		1.5258	-0.4633	-0.4108	-0.4371
										1.5232	0.2903	0.3628	0.3265		1.5232	-0.242	-0.1866	-0.2143		1.5356	0.128	0.2008	0.1644		1.5358	-0.4656	-0.4133	-0.4394
										1.5332	0.2803	0.3524	0.3164		1.5332	-0.2463	-0.1914	-0.2188		1.5456	0.1203	0.1928	0.1565		1.5458	-0.4686	-0.4165	-0.4425
										1.5432	0.2706	0.3424	0.3065		1.5432	-0.2503	-0.1959	-0.2231		1.5556	0.1121	0.1844	0.1483		1.5558	-0.4715	-0.4196	-0.4456
										1.5532	0.2599	0.3314	0.2957		1.5532	-0.2542	-0.2001	-0.2272		1.5656	0.1037	0.1756	0.1397		1.5658	-0.4738	-0.422	-0.4479
										1.5632	0.2489	0.32	0.2844		1.5632	-0.2578	-0.2042	-0.231		1.5756	0.0953	0.1666	0.131		1.5758	-0.4758	-0.4241	-0.45
										1.5732	0.2383	0.3089	0.2736		1.5732	-0.2614	-0.2084	-0.2349		1.5856	0.0866	0.1571	0.1218		1.5858	-0.4778	-0.4262	-0.452
										1.5832	0.2282	0.2984	0.2633		1.5832	-0.2654	-0.213	-0.2392		1.5956	0.0779	0.1477	0.1128		1.5958	-0.4793	-0.4279	-0.4536
										1.5932	0.2186	0.2885	0.2536		1.5932	-0.2693	-0.2173	-0.2433		1.6056	0.0702	0.1396	0.1049		1.6058	-0.4806	-0.4294	-0.455
										1.6032	0.2091	0.2787	0.2439		1.6032	-0.2723	-0.2207	-0.2465		1.6156	0.0635	0.1327	0.0981		1.6158	-0.4819	-0.431	-0.4564
										1.6132	0.2003	0.2699	0.2351		1.6132	-0.2756	-0.2241	-0.2499		1.6256	0.057	0.126	0.0915		1.6258	-0.4831	-0.4323	-0.4577
										1.6232	0.1925	0.262	0.2272		1.6232	-0.279	-0.2277	-0.2534		1.6356	0.0497	0.1185	0.0841		1.6358	-0.4839	-0.4334	-0.4586
										1.6332	0.1844	0.2537	0.219		1.6332	-0.2818	-0.2306	-0.2562		1.6456	0.0426	0.1112	0.0769		1.6458	-0.4846	-0.4343	-0.4594
										1.6432	0.1762	0.2453	0.2108		1.6432	-0.2843	-0.2331	-0.2587		1.6556	0.0363	0.1046	0.0704		1.6558	-0.4851	-0.435	-0.4601
										1.6532	0.1674	0.2362	0.2018		1.6532	-0.2866	-0.2355	-0.261		1.6656	0.0297	0.0978	0.0637		1.6658	-0.4857	-0.4356	-0.4607
										1.6632	0.1582	0.2269	0.1926		1.6632	-0.2892	-0.2381	-0.2637		1.6756	0.023	0.091	0.057		1.6758	-0.4866	-0.4366	-0.4616
										1.6732	0.1504	0.2188	0.1846		1.6732	-0.2925	-0.2415	-0.267		1.6856	0.0165	0.0844	0.0504		1.6858	-0.4876	-0.4378	-0.4627
										1.6832	0.1432	0.2113	0.1772		1.6832	-0.2964	-0.2456	-0.271		1.6956	0.0103	0.0781	0.0442		1.6958	-0.4886	-0.439	-0.4638
										1.6932	0.1358	0.2036	0.1697		1.6932	-0.3003	-0.2495	-0.2749		1.7056	0.0048	0.0726	0.0387		1.7058	-0.4892	-0.4399	-0.4646
										1.7032	0.1289	0.1962	0.1625		1.7032	-0.3036	-0.2528	-0.2782		1.7156	-0.0002	0.0675	0.0336		1.7158	-0.4894	-0.4403	-0.4648
										1.7132	0.1217	0.1886	0.1551		1.7132	-0.3068	-0.2561	-0.2814		1.7256	-0.0061	0.0615	0.0277		1.7258	-0.4895	-0.4405	-0.465
										1.7232	0.1137	0.1802	0.147		1.7232	-0.3102	-0.2597	-0.285		1.7356	-0.0128	0.0544	0.0208		1.7358	-0.4901	-0.4414	-0.4657
										1.7332	0.1059	0.1723	0.1391		1.7332	-0.3134	-0.2629	-0.2882		1.7456	-0.0198	0.0471	0.0136		1.7458	-0.491	-0.4424	-0.4667
										1.7432	0.0991	0.1652	0.1321		1.7432	-0.3158	-0.2654	-0.2906		1.7556	-0.0266	0.0401	0.0067		1.7558	-0.4918	-0.4434	-0.4676
										1.7532	0.0925	0.1583	0.1254		1.7532	-0.3178	-0.2676	-0.2927		1.7656	-0.0327	0.0338	0.0006		1.7658	-0.4927	-0.4446	-0.4687
										1.7632	0.0859	0.1513	0.1186		1.7632	-0.32	-0.2699	-0.2949		1.7756	-0.0382	0.0281	-0.0051		1.7758	-0.494	-0.4461	-0.47
										1.7732	0.0796	0.1447	0.1121		1.7732	-0.3219	-0.2721	-0.297		1.7856	-0.0431	0.0231	-0.01		1.7858	-0.4949	-0.4472	-0.4711
										1.7832	0.0739	0.1387	0.1063		1.7832	-0.3237	-0.274	-0.2988		1.7956	-0.0478	0.0182	-0.0148		1.7958	-0.4959	-0.4485	-0.4722
										1.7932	0.0687	0.1334	0.1011		1.7932	-0.3254	-0.2759	-0.3007		1.8056	-0.0525	0.0131	-0.0197		1.8058	-0.4969	-0.4498	-0.4734
										1.8032	0.064	0.1283	0.0961		1.8032	-0.3269	-0.2776	-0.3022		1.8156	-0.057	0.0083	-0.0244		1.8158	-0.4977	-0.4509	-0.4743
										1.8132	0.0592	0.1233	0.0913		1.8132	-0.3282	-0.2791	-0.3037		1.8256	-0.0615	0.0035	-0.029		1.8258	-0.4986	-0.4521	-0.4753
										1.8232	0.0541	0.1177	0.0859		1.8232	-0.3297	-0.2806	-0.3052		1.8356	-0.0662	-0.0015	-0.0339		1.8358	-0.4991	-0.4529	-0.476
										1.8332	0.0482	0.1113	0.0798		1.8332	-0.3307	-0.2818	-0.3062		1.8456	-0.0712	-0.0068	-0.039		1.8458	-0.4991	-0.4533	-0.4762
										1.8432	0.0418	0.1043	0.073		1.8432	-0.3316	-0.2827	-0.3071		1.8556	-0.0765	-0.0124	-0.0444		1.8558	-0.4991	-0.4536	-0.4764
										1.8532	0.0351	0.0969	0.066		1.8532	-0.3324	-0.2837	-0.308		1.8656	-0.0811	-0.0173	-0.0492		1.8658	-0.4993	-0.454	-0.4767
										1.8632	0.0286	0.0898	0.0592		1.8632	-0.333	-0.2845	-0.3088		1.8756	-0.0848	-0.0211	-0.053		1.8758	-0.4994	-0.4545	-0.4769
										1.8732	0.0232	0.0839	0.0535		1.8732	-0.3336	-0.2853	-0.3095		1.8856	-0.0882	-0.0247	-0.0564		1.8858	-0.4991	-0.4546	-0.4769
										1.8832	0.0185	0.0789	0.0487		1.8832	-0.3344	-0.2862	-0.3103		1.8956	-0.0916	-0.0283	-0.0599		1.8958	-0.4989	-0.4546	-0.4768
										1.8932	0.0138	0.0738	0.0438		1.8932	-0.3347	-0.2866	-0.3107		1.9056	-0.095	-0.0319	-0.0634		1.9058	-0.4988	-0.4547	-0.4768
										1.9032	0.0093	0.069	0.0391		1.9032	-0.3346	-0.2866	-0.3106		1.9156	-0.0986	-0.0357	-0.0671		1.9158	-0.4985	-0.4545	-0.4765
										1.9132	0.0046	0.0638	0.0342		1.9132	-0.3347	-0.2869	-0.3108		1.9256	-0.1025	-0.04	-0.0713		1.9258	-0.4979	-0.4541	-0.476
										1.9232	-0.0008	0.0577	0.0284		1.9232	-0.3351	-0.2874	-0.3113		1.9356	-0.1066	-0.0445	-0.0755		1.9358	-0.4971	-0.4535	-0.4753
										1.9332	-0.0062	0.0517	0.0227		1.9332	-0.3356	-0.2879	-0.3118		1.9456	-0.1107	-0.049	-0.0798		1.9458	-0.4962	-0.4528	-0.4745
										1.9432	-0.0111	0.0463	0.0176		1.9432	-0.3366	-0.289	-0.3128		1.9556	-0.1149	-0.0539	-0.0844		1.9558	-0.4952	-0.452	-0.4736
										1.9532	-0.0156	0.0416	0.013		1.9532	-0.3379	-0.2904	-0.3141		1.9656	-0.1185	-0.058	-0.0882		1.9658	-0.4943	-0.4513	-0.4728
										1.9632	-0.0197	0.0372	0.0088		1.9632	-0.3388	-0.2916	-0.3152		1.9756	-0.1212	-0.0611	-0.0911		1.9758	-0.4936	-0.4507	-0.4721
										1.9732	-0.0232	0.0333	0.0051		1.9732	-0.3393	-0.2923	-0.3158		1.9856	-0.1237	-0.0639	-0.0938		1.9858	-0.4929	-0.4501	-0.4715
										1.9832	-0.0264	0.0299	0.0018		1.9832	-0.3397	-0.2928	-0.3163		1.9956	-0.1263	-0.0671	-0.0967		1.9958	-0.4922	-0.4495	-0.4708
										1.9932	-0.0297	0.0263	-0.0017		1.9932	-0.3405	-0.2938	-0.3171		2.0056	-0.1287	-0.0699	-0.0993		2.0058	-0.4914	-0.4488	-0.4701
										2.0032	-0.0334	0.0223	-0.0055		2.0032	-0.3411	-0.2945	-0.3178		2.0156	-0.131	-0.0725	-0.1018		2.0158	-0.4903	-0.4478	-0.4691
										2.0132	-0.0367	0.0187	-0.009		2.0132	-0.3412	-0.2949	-0.318		2.0256	-0.1339	-0.0757	-0.1048		2.0258	-0.4892	-0.4467	-0.4679
										2.0232	-0.0395	0.0156	-0.012		2.0232	-0.3416	-0.2955	-0.3186		2.0356	-0.137	-0.0792	-0.1081		2.0358	-0.4877	-0.4453	-0.4665
										2.0332	-0.0421	0.0127	-0.0147		2.0332	-0.3422	-0.2961	-0.3192		2.0456	-0.1401	-0.0826	-0.1113		2.0458	-0.4857	-0.4435	-0.4646
										2.0432	-0.0445	0.0099	-0.0173		2.0432	-0.3424	-0.2965	-0.3194		2.0556	-0.1429	-0.0859	-0.1144		2.0558	-0.4838	-0.4417	-0.4627
										2.0532	-0.047	0.0071	-0.02		2.0532	-0.3427	-0.297	-0.3199		2.0656	-0.1456	-0.0891	-0.1174		2.0658	-0.4822	-0.4401	-0.4612
										2.0632	-0.0495	0.0042	-0.0227		2.0632	-0.3432	-0.2976	-0.3204		2.0756	-0.1482	-0.0924	-0.1203		2.0758	-0.4805	-0.4386	-0.4596
										2.0732	-0.0522	0.001	-0.0256		2.0732	-0.3433	-0.298	-0.3207		2.0856	-0.1505	-0.0953	-0.1229		2.0858	-0.4787	-0.437	-0.4579
										2.0832	-0.055	-0.0024	-0.0287		2.0832	-0.3434	-0.2983	-0.3208		2.0956	-0.1527	-0.0981	-0.1254		2.0958	-0.4768	-0.4352	-0.456
										2.0932	-0.0573	-0.0051	-0.0312		2.0932	-0.344	-0.2991	-0.3216		2.1056	-0.1546	-0.1007	-0.1277		2.1058	-0.4746	-0.4332	-0.4539
										2.1032	-0.059	-0.0071	-0.033		2.1032	-0.3452	-0.3007	-0.323		2.1156	-0.1567	-0.1035	-0.1301		2.1158	-0.4724	-0.4311	-0.4517
										2.1132	-0.0604	-0.0088	-0.0346		2.1132	-0.3462	-0.3019	-0.3241		2.1256	-0.1584	-0.1058	-0.1321		2.1258	-0.4703	-0.4291	-0.4497
										2.1232	-0.0616	-0.0102	-0.0359		2.1232	-0.3467	-0.3028	-0.3247		2.1356	-0.1595	-0.1076	-0.1336		2.1358	-0.4682	-0.4272	-0.4477
										2.1332	-0.0627	-0.0116	-0.0371		2.1332	-0.3471	-0.3037	-0.3254		2.1456	-0.1612	-0.1099	-0.1355		2.1458	-0.466	-0.4252	-0.4456
										2.1432	-0.0639	-0.013	-0.0384		2.1432	-0.3473	-0.3042	-0.3258		2.1556	-0.1629	-0.1121	-0.1375		2.1558	-0.4639	-0.4233	-0.4436
										2.1532	-0.0651	-0.0147	-0.0399		2.1532	-0.3476	-0.3046	-0.3261		2.1656	-0.165	-0.1146	-0.1398		2.1658	-0.4617	-0.4212	-0.4415
										2.1632	-0.0663	-0.0164	-0.0414		2.1632	-0.3479	-0.3052	-0.3265		2.1756	-0.1673	-0.1174	-0.1424		2.1758	-0.4594	-0.4191	-0.4393
										2.1732	-0.067	-0.0175	-0.0422		2.1732	-0.3478	-0.3052	-0.3265		2.1856	-0.1695	-0.12	-0.1447		2.1858	-0.4574	-0.4171	-0.4372
										2.1832	-0.0672	-0.0181	-0.0426		2.1832	-0.3477	-0.3052	-0.3264		2.1956	-0.1717	-0.1226	-0.1471		2.1958	-0.4552	-0.4151	-0.4352
										2.1932	-0.0674	-0.0186	-0.043		2.1932	-0.3477	-0.3055	-0.3266		2.2056	-0.174	-0.1253	-0.1496		2.2058	-0.4533	-0.4133	-0.4333
										2.2032	-0.0678	-0.0191	-0.0435		2.2032	-0.3474	-0.3053	-0.3264		2.2156	-0.1765	-0.1284	-0.1524		2.2158	-0.4514	-0.4116	-0.4315
										2.2132	-0.0685	-0.02	-0.0442		2.2132	-0.3471	-0.3051	-0.3261		2.2256	-0.1788	-0.1312	-0.155		2.2258	-0.4492	-0.4096	-0.4294
										2.2232	-0.0693	-0.0209	-0.0451		2.2232	-0.3471	-0.3053	-0.3262		2.2356	-0.1803	-0.1332	-0.1568		2.2358	-0.4471	-0.4079	-0.4275
										2.2332	-0.0702	-0.0223	-0.0462		2.2332	-0.347	-0.3054	-0.3262		2.2456	-0.1817	-0.135	-0.1584		2.2458	-0.445	-0.406	-0.4255
										2.2432	-0.0715	-0.024	-0.0478		2.2432	-0.3466	-0.3051	-0.3258		2.2556	-0.1834	-0.1372	-0.1603		2.2558	-0.4427	-0.4039	-0.4233
										2.2532	-0.0727	-0.0256	-0.0492		2.2532	-0.346	-0.3046	-0.3253		2.2656	-0.1849	-0.1391	-0.162		2.2658	-0.4404	-0.4018	-0.4211
										2.2632	-0.0735	-0.0268	-0.0502		2.2632	-0.3455	-0.3041	-0.3248		2.2756	-0.1862	-0.1407	-0.1634		2.2758	-0.438	-0.3996	-0.4188
										2.2732	-0.074	-0.0275	-0.0507		2.2732	-0.3449	-0.3037	-0.3243		2.2856	-0.1871	-0.1419	-0.1645		2.2858	-0.436	-0.3977	-0.4169
										2.2832	-0.0742	-0.028	-0.0511		2.2832	-0.3441	-0.303	-0.3236		2.2956	-0.1882	-0.1434	-0.1658		2.2958	-0.4342	-0.3961	-0.4152
										2.2932	-0.0746	-0.0286	-0.0516		2.2932	-0.3431	-0.3022	-0.3227		2.3056	-0.1899	-0.1455	-0.1677		2.3058	-0.4323	-0.3944	-0.4133
										2.3032	-0.0751	-0.0294	-0.0523		2.3032	-0.3422	-0.3014	-0.3218		2.3156	-0.1917	-0.1477	-0.1697		2.3158	-0.4302	-0.3924	-0.4113
										2.3132	-0.0757	-0.0302	-0.053		2.3132	-0.3413	-0.3007	-0.321		2.3256	-0.1928	-0.1492	-0.171		2.3258	-0.4281	-0.3905	-0.4093
										2.3232	-0.0758	-0.0305	-0.0531		2.3232	-0.3403	-0.2998	-0.3201		2.3356	-0.1937	-0.1502	-0.1719		2.3358	-0.4258	-0.3884	-0.4071
										2.3332	-0.0754	-0.0302	-0.0528		2.3332	-0.3396	-0.2992	-0.3194		2.3456	-0.1946	-0.1513	-0.173		2.3458	-0.4236	-0.3863	-0.405
										2.3432	-0.0751	-0.0301	-0.0526		2.3432	-0.339	-0.2988	-0.3189		2.3556	-0.1954	-0.1524	-0.1739		2.3558	-0.4217	-0.3846	-0.4031
										2.3532	-0.075	-0.0301	-0.0525		2.3532	-0.3381	-0.298	-0.3181		2.3656	-0.1965	-0.1538	-0.1752		2.3658	-0.4199	-0.383	-0.4014
										2.3632	-0.0748	-0.0302	-0.0525		2.3632	-0.3369	-0.2968	-0.3169		2.3756	-0.1972	-0.1548	-0.176		2.3758	-0.4179	-0.3811	-0.3995
										2.3732	-0.0748	-0.0304	-0.0526		2.3732	-0.3355	-0.2954	-0.3155		2.3856	-0.1976	-0.1555	-0.1766		2.3858	-0.416	-0.3792	-0.3976
										2.3832	-0.0746	-0.0304	-0.0525		2.3832	-0.334	-0.294	-0.314		2.3956	-0.1982	-0.1565	-0.1774		2.3958	-0.4137	-0.377	-0.3954
										2.3932	-0.0744	-0.0302	-0.0523		2.3932	-0.3326	-0.2927	-0.3126		2.4056	-0.1982	-0.1567	-0.1775		2.4058	-0.4109	-0.3744	-0.3927
										2.4032	-0.0741	-0.0301	-0.0521		2.4032	-0.3311	-0.2914	-0.3112		2.4156	-0.1977	-0.1564	-0.177		2.4158	-0.4084	-0.3719	-0.3902
										2.4132	-0.0739	-0.03	-0.052		2.4132	-0.3296	-0.2901	-0.3099		2.4256	-0.1974	-0.1563	-0.1769		2.4258	-0.4059	-0.3696	-0.3877
										2.4232	-0.0739	-0.0303	-0.0521		2.4232	-0.3285	-0.2891	-0.3088		2.4356	-0.1974	-0.1567	-0.177		2.4358	-0.4035	-0.3673	-0.3854
										2.4332	-0.0739	-0.0305	-0.0522		2.4332	-0.3276	-0.2885	-0.308		2.4456	-0.1977	-0.1572	-0.1774		2.4458	-0.4014	-0.3654	-0.3834
										2.4432	-0.0736	-0.0303	-0.052		2.4432	-0.3267	-0.2876	-0.3071		2.4556	-0.1975	-0.1573	-0.1774		2.4558	-0.3994	-0.3635	-0.3815
										2.4532	-0.0729	-0.0298	-0.0513		2.4532	-0.3258	-0.2868	-0.3063		2.4656	-0.1971	-0.1571	-0.1771		2.4658	-0.3974	-0.3617	-0.3795
										2.4632	-0.0721	-0.0291	-0.0506		2.4632	-0.3253	-0.2864	-0.3058		2.4756	-0.1973	-0.1575	-0.1774		2.4758	-0.3952	-0.3597	-0.3775
										2.4732	-0.0712	-0.0283	-0.0497		2.4732	-0.3248	-0.2859	-0.3053		2.4856	-0.1974	-0.1578	-0.1776		2.4858	-0.3931	-0.3577	-0.3754
										2.4832	-0.0701	-0.0274	-0.0488		2.4832	-0.3239	-0.2851	-0.3045		2.4956	-0.1971	-0.1577	-0.1774		2.4958	-0.3911	-0.3559	-0.3735
										2.4932	-0.0691	-0.0265	-0.0478		2.4932	-0.3228	-0.2841	-0.3035		2.5056	-0.1969	-0.1575	-0.1772		2.5058	-0.3891	-0.354	-0.3716
										2.5032	-0.068	-0.0257	-0.0469		2.5032	-0.3213	-0.2827	-0.302		2.5156	-0.1967	-0.1575	-0.1771		2.5158	-0.3869	-0.352	-0.3694
										2.5132	-0.0673	-0.0251	-0.0462		2.5132	-0.3198	-0.2813	-0.3005		2.5256	-0.1963	-0.1572	-0.1768		2.5258	-0.3848	-0.3501	-0.3674
										2.5232	-0.0664	-0.0243	-0.0453		2.5232	-0.3183	-0.2798	-0.2991		2.5356	-0.1955	-0.1567	-0.1761		2.5358	-0.3826	-0.348	-0.3653
										2.5332	-0.0651	-0.0232	-0.0441		2.5332	-0.3166	-0.2782	-0.2974		2.5456	-0.1949	-0.1563	-0.1756		2.5458	-0.3803	-0.3458	-0.3631
										2.5432	-0.0641	-0.0223	-0.0432		2.5432	-0.3151	-0.2769	-0.296		2.5556	-0.1942	-0.1559	-0.175		2.5558	-0.378	-0.3437	-0.3608
										2.5532	-0.0631	-0.0215	-0.0423		2.5532	-0.3139	-0.2757	-0.2948		2.5656	-0.1928	-0.1547	-0.1738		2.5658	-0.3756	-0.3415	-0.3585
										2.5632	-0.0621	-0.0206	-0.0414		2.5632	-0.3127	-0.2746	-0.2936		2.5756	-0.1911	-0.153	-0.172		2.5758	-0.3731	-0.3392	-0.3562
										2.5732	-0.0611	-0.0197	-0.0404		2.5732	-0.3113	-0.2731	-0.2922		2.5856	-0.1895	-0.1515	-0.1705		2.5858	-0.3706	-0.3368	-0.3537
										2.5832	-0.0594	-0.0182	-0.0388		2.5832	-0.3097	-0.2715	-0.2906		2.5956	-0.1885	-0.1507	-0.1696		2.5958	-0.368	-0.3344	-0.3512
										2.5932	-0.0575	-0.0164	-0.0369		2.5932	-0.3081	-0.2699	-0.289		2.6056	-0.1876	-0.15	-0.1688		2.6058	-0.3654	-0.3319	-0.3487
										2.6032	-0.0558	-0.0148	-0.0353		2.6032	-0.3063	-0.2682	-0.2872		2.6156	-0.1867	-0.1492	-0.1679		2.6158	-0.3628	-0.3296	-0.3462
										2.6132	-0.0544	-0.0135	-0.034		2.6132	-0.3043	-0.2664	-0.2853		2.6256	-0.1861	-0.1488	-0.1675		2.6258	-0.3602	-0.3272	-0.3437
										2.6232	-0.053	-0.0123	-0.0327		2.6232	-0.302	-0.2644	-0.2832		2.6356	-0.1858	-0.1486	-0.1672		2.6358	-0.3576	-0.3248	-0.3412
										2.6332	-0.0516	-0.011	-0.0313		2.6332	-0.2997	-0.2623	-0.281		2.6456	-0.185	-0.1478	-0.1664		2.6458	-0.3551	-0.3224	-0.3387
										2.6432	-0.05	-0.0095	-0.0297		2.6432	-0.2975	-0.2602	-0.2788		2.6556	-0.1839	-0.1467	-0.1653		2.6558	-0.3526	-0.3201	-0.3363
										2.6532	-0.0484	-0.008	-0.0282		2.6532	-0.2951	-0.258	-0.2766		2.6656	-0.1831	-0.1461	-0.1646		2.6658	-0.3502	-0.3178	-0.334
										2.6632	-0.0466	-0.0063	-0.0265		2.6632	-0.2927	-0.2556	-0.2742		2.6756	-0.1821	-0.1452	-0.1636		2.6758	-0.3474	-0.3152	-0.3313
										2.6732	-0.0445	-0.0044	-0.0245		2.6732	-0.2899	-0.253	-0.2715		2.6856	-0.1806	-0.1437	-0.1622		2.6858	-0.3444	-0.3124	-0.3284
										2.6832	-0.0425	-0.0028	-0.0227		2.6832	-0.287	-0.2503	-0.2687		2.6956	-0.1794	-0.1425	-0.1609		2.6958	-0.3414	-0.3096	-0.3255
										2.6932	-0.041	-0.0015	-0.0213		2.6932	-0.2843	-0.2477	-0.266		2.7056	-0.1784	-0.1414	-0.1599		2.7058	-0.3386	-0.307	-0.3228
										2.7032	-0.0393	0.0001	-0.0196		2.7032	-0.2819	-0.2453	-0.2636		2.7156	-0.1772	-0.1404	-0.1588		2.7158	-0.3358	-0.3043	-0.3201
										2.7132	-0.0371	0.0023	-0.0174		2.7132	-0.2798	-0.2433	-0.2615		2.7256	-0.1759	-0.1391	-0.1575		2.7258	-0.3329	-0.3017	-0.3173
										2.7232	-0.0345	0.0047	-0.0149		2.7232	-0.2773	-0.241	-0.2591		2.7356	-0.1744	-0.1376	-0.156		2.7358	-0.33	-0.2991	-0.3146
										2.7332	-0.0318	0.0073	-0.0122		2.7332	-0.2748	-0.2386	-0.2567		2.7456	-0.1725	-0.1357	-0.1541		2.7458	-0.3268	-0.2961	-0.3115
										2.7432	-0.029	0.0099	-0.0096		2.7432	-0.2728	-0.2366	-0.2547		2.7556	-0.1708	-0.1339	-0.1523		2.7558	-0.3233	-0.2927	-0.308
										2.7532	-0.0267	0.0119	-0.0074		2.7532	-0.2709	-0.2348	-0.2529		2.7656	-0.1691	-0.1323	-0.1507		2.7658	-0.3199	-0.2895	-0.3047
										2.7632	-0.0248	0.0136	-0.0056		2.7632	-0.269	-0.233	-0.251		2.7756	-0.1674	-0.1308	-0.1491		2.7758	-0.317	-0.2867	-0.3018
										2.7732	-0.0228	0.0152	-0.0038		2.7732	-0.2669	-0.2309	-0.2489		2.7856	-0.1656	-0.129	-0.1473		2.7858	-0.3142	-0.2841	-0.2991
										2.7832	-0.021	0.0168	-0.0021		2.7832	-0.264	-0.2281	-0.2461		2.7956	-0.1633	-0.1268	-0.1451		2.7958	-0.3116	-0.2816	-0.2966
										2.7932	-0.019	0.0185	-0.0002		2.7932	-0.2608	-0.2251	-0.243		2.8056	-0.1613	-0.1249	-0.1431		2.8058	-0.3091	-0.2793	-0.2942
										2.8032	-0.0171	0.0202	0.0015		2.8032	-0.258	-0.2225	-0.2402		2.8156	-0.1594	-0.123	-0.1412		2.8158	-0.3067	-0.277	-0.2918
										2.8132	-0.0152	0.0219	0.0033		2.8132	-0.2556	-0.2203	-0.2379		2.8256	-0.1576	-0.1212	-0.1394		2.8258	-0.3039	-0.2744	-0.2892
										2.8232	-0.0128	0.024	0.0056		2.8232	-0.2533	-0.2181	-0.2357		2.8356	-0.1559	-0.1195	-0.1377		2.8358	-0.3008	-0.2714	-0.2861
										2.8332	-0.0105	0.026	0.0078		2.8332	-0.251	-0.2159	-0.2334		2.8456	-0.1541	-0.1177	-0.1359		2.8458	-0.2974	-0.2681	-0.2828
										2.8432	-0.0085	0.0277	0.0096		2.8432	-0.2487	-0.2138	-0.2313		2.8556	-0.1523	-0.1159	-0.1341		2.8558	-0.2941	-0.2649	-0.2795
										2.8532	-0.0065	0.0294	0.0114		2.8532	-0.2467	-0.2118	-0.2293		2.8656	-0.1508	-0.1144	-0.1326		2.8658	-0.2912	-0.262	-0.2766
										2.8632	-0.0043	0.0314	0.0136		2.8632	-0.2449	-0.21	-0.2274		2.8756	-0.1494	-0.1131	-0.1312		2.8758	-0.2887	-0.2595	-0.2741
										2.8732	-0.0023	0.0333	0.0155		2.8732	-0.2433	-0.2084	-0.2258		2.8856	-0.1474	-0.1111	-0.1292		2.8858	-0.2862	-0.2571	-0.2717
										2.8832	-0.0006	0.0348	0.0171		2.8832	-0.2417	-0.2068	-0.2242		2.8956	-0.1449	-0.1087	-0.1268		2.8958	-0.2838	-0.2546	-0.2692
										2.8932	0.0015	0.0369	0.0192		2.8932	-0.2397	-0.2049	-0.2223		2.9056	-0.1425	-0.1063	-0.1244		2.9058	-0.2812	-0.2521	-0.2667
										2.9032	0.0041	0.0394	0.0218		2.9032	-0.2374	-0.2026	-0.22		2.9156	-0.1404	-0.1043	-0.1223		2.9158	-0.2786	-0.2496	-0.2641
										2.9132	0.0066	0.0419	0.0242		2.9132	-0.235	-0.2003	-0.2177		2.9256	-0.1387	-0.1025	-0.1206		2.9258	-0.2759	-0.2469	-0.2614
										2.9232	0.0089	0.0442	0.0265		2.9232	-0.2331	-0.1984	-0.2158		2.9356	-0.1371	-0.1009	-0.119		2.9358	-0.2728	-0.244	-0.2584
										2.9332	0.0113	0.0466	0.0289		2.9332	-0.2317	-0.1971	-0.2144		2.9456	-0.135	-0.099	-0.117		2.9458	-0.2699	-0.241	-0.2555
										2.9432	0.0139	0.0494	0.0317		2.9432	-0.2305	-0.196	-0.2132		2.9556	-0.1327	-0.0968	-0.1147		2.9558	-0.2673	-0.2384	-0.2529
										2.9532	0.0168	0.0523	0.0345		2.9532	-0.229	-0.1946	-0.2118		2.9656	-0.1306	-0.0948	-0.1127		2.9658	-0.2648	-0.236	-0.2504
										2.9632	0.0192	0.0545	0.0368		2.9632	-0.2274	-0.193	-0.2102		2.9756	-0.1288	-0.093	-0.1109		2.9758	-0.2623	-0.2334	-0.2478
										2.9732	0.0211	0.0563	0.0387		2.9732	-0.2261	-0.1916	-0.2088		2.9856	-0.1269	-0.0912	-0.1091		2.9858	-0.2597	-0.2308	-0.2452
										2.9832	0.0233	0.0583	0.0408		2.9832	-0.2249	-0.1904	-0.2077		2.9956	-0.1249	-0.0893	-0.1071		2.9958	-0.2571	-0.2281	-0.2426
										2.9932	0.0256	0.0606	0.0431		2.9932	-0.2238	-0.1893	-0.2065		3.0056	-0.123	-0.0874	-0.1052		3.0058	-0.2546	-0.2256	-0.2401
										3.0032	0.0279	0.0629	0.0454		3.0032	-0.2225	-0.188	-0.2052		3.0156	-0.121	-0.0855	-0.1033		3.0158	-0.2517	-0.223	-0.2373
										3.0132	0.0301	0.0651	0.0476		3.0132	-0.221	-0.1865	-0.2038		3.0256	-0.1189	-0.0834	-0.1011		3.0258	-0.2489	-0.2202	-0.2346
										3.0232	0.0319	0.0668	0.0494		3.0232	-0.2195	-0.185	-0.2023		3.0356	-0.1169	-0.0815	-0.0992		3.0358	-0.2462	-0.2176	-0.2319
										3.0332	0.0335	0.0684	0.051		3.0332	-0.2182	-0.1836	-0.2009		3.0456	-0.1148	-0.0795	-0.0972		3.0458	-0.2436	-0.2151	-0.2294
										3.0432	0.0349	0.0699	0.0524		3.0432	-0.2168	-0.1822	-0.1995		3.0556	-0.1124	-0.0771	-0.0948		3.0558	-0.2411	-0.2126	-0.2269
										3.0532	0.0363	0.0715	0.0539		3.0532	-0.2149	-0.1803	-0.1976		3.0656	-0.1101	-0.075	-0.0926		3.0658	-0.2383	-0.2099	-0.2241
										3.0632	0.0377	0.073	0.0554		3.0632	-0.2129	-0.1783	-0.1956		3.0756	-0.1081	-0.073	-0.0906		3.0758	-0.2354	-0.2072	-0.2213
										3.0732	0.0391	0.0746	0.0569		3.0732	-0.2112	-0.1766	-0.1939		3.0856	-0.1058	-0.0708	-0.0883		3.0858	-0.2329	-0.2047	-0.2188
										3.0832	0.0407	0.0764	0.0585		3.0832	-0.2096	-0.175	-0.1923		3.0956	-0.1036	-0.0687	-0.0862		3.0958	-0.2301	-0.2021	-0.2161
										3.0932	0.0424	0.078	0.0602		3.0932	-0.2082	-0.1736	-0.1909		3.1056	-0.1018	-0.067	-0.0844		3.1058	-0.2271	-0.1992	-0.2132
										3.1032	0.0437	0.0793	0.0615		3.1032	-0.2072	-0.1726	-0.1899		3.1156	-0.0999	-0.0652	-0.0825		3.1158	-0.2243	-0.1965	-0.2104
										3.1132	0.0448	0.0804	0.0626		3.1132	-0.2058	-0.1712	-0.1885		3.1256	-0.0977	-0.0631	-0.0804		3.1258	-0.2217	-0.1939	-0.2078
										3.1232	0.0462	0.0819	0.064		3.1232	-0.2037	-0.1693	-0.1865		3.1356	-0.0955	-0.061	-0.0782		3.1358	-0.2192	-0.1916	-0.2054
										3.1332	0.0476	0.0834	0.0655		3.1332	-0.2016	-0.1672	-0.1844		3.1456	-0.0934	-0.0589	-0.0762		3.1458	-0.2169	-0.1894	-0.2032
										3.1432	0.0491	0.0849	0.067		3.1432	-0.2	-0.1655	-0.1828		3.1556	-0.0913	-0.0568	-0.074		3.1558	-0.2145	-0.1871	-0.2008
										3.1532	0.0512	0.0868	0.069		3.1532	-0.1987	-0.164	-0.1813		3.1656	-0.0889	-0.0543	-0.0716		3.1658	-0.212	-0.1847	-0.1984
										3.1632	0.0533	0.0889	0.0711		3.1632	-0.1969	-0.1623	-0.1796		3.1756	-0.0861	-0.0515	-0.0688		3.1758	-0.2094	-0.1823	-0.1959
										3.1732	0.0553	0.0908	0.073		3.1732	-0.1944	-0.16	-0.1772		3.1856	-0.0835	-0.0489	-0.0662		3.1858	-0.2066	-0.1796	-0.1931
										3.1832	0.0571	0.0926	0.0749		3.1832	-0.1914	-0.1574	-0.1744		3.1956	-0.0811	-0.0465	-0.0638		3.1958	-0.2037	-0.1768	-0.1903
										3.1932	0.0589	0.0945	0.0767		3.1932	-0.1887	-0.155	-0.1718		3.2056	-0.0788	-0.0442	-0.0615		3.2058	-0.201	-0.1742	-0.1876
										3.2032	0.0605	0.096	0.0783		3.2032	-0.186	-0.1525	-0.1692		3.2156	-0.0767	-0.0421	-0.0594		3.2158	-0.1983	-0.1716	-0.185
										3.2132	0.0616	0.0972	0.0794		3.2132	-0.1831	-0.1499	-0.1665		3.2256	-0.0745	-0.0399	-0.0572		3.2258	-0.1956	-0.169	-0.1823
										3.2232	0.0628	0.0984	0.0806		3.2232	-0.1803	-0.1473	-0.1638		3.2356	-0.0723	-0.0375	-0.0549		3.2358	-0.1929	-0.1663	-0.1796
										3.2332	0.0642	0.0999	0.082		3.2332	-0.1781	-0.1452	-0.1617		3.2456	-0.0705	-0.0357	-0.0531		3.2458	-0.1904	-0.1639	-0.1772
										3.2432	0.0658	0.1016	0.0837		3.2432	-0.1759	-0.1432	-0.1596		3.2556	-0.0692	-0.0343	-0.0517		3.2558	-0.188	-0.1615	-0.1748
										3.2532	0.0672	0.1031	0.0852		3.2532	-0.1732	-0.1406	-0.1569		3.2656	-0.068	-0.0331	-0.0505		3.2658	-0.1856	-0.1592	-0.1724
										3.2632	0.0687	0.1046	0.0866		3.2632	-0.1703	-0.1378	-0.154		3.2756	-0.0669	-0.0321	-0.0495		3.2758	-0.1833	-0.157	-0.1701
										3.2732	0.0701	0.106	0.088		3.2732	-0.1674	-0.135	-0.1512		3.2856	-0.0654	-0.0308	-0.0481		3.2858	-0.1813	-0.155	-0.1681
										3.2832	0.0713	0.1072	0.0892		3.2832	-0.1649	-0.1325	-0.1487		3.2956	-0.0637	-0.0291	-0.0464		3.2958	-0.1795	-0.1532	-0.1663
										3.2932	0.0723	0.1082	0.0903		3.2932	-0.1627	-0.1303	-0.1465		3.3056	-0.0619	-0.0273	-0.0446		3.3058	-0.1777	-0.1514	-0.1646
										3.3032	0.0733	0.1092	0.0912		3.3032	-0.1603	-0.128	-0.1442		3.3156	-0.0599	-0.0253	-0.0426		3.3158	-0.1755	-0.1492	-0.1623
										3.3132	0.0745	0.1104	0.0925		3.3132	-0.1577	-0.1254	-0.1415		3.3256	-0.0577	-0.0233	-0.0405		3.3258	-0.173	-0.1466	-0.1598
										3.3232	0.076	0.1119	0.0939		3.3232	-0.155	-0.1227	-0.1389		3.3356	-0.0555	-0.0212	-0.0383		3.3358	-0.1706	-0.1442	-0.1574
										3.3332	0.0776	0.1135	0.0956		3.3332	-0.1523	-0.12	-0.1361		3.3456	-0.053	-0.0188	-0.0359		3.3458	-0.1683	-0.1419	-0.1551
										3.3432	0.0795	0.1153	0.0974		3.3432	-0.1495	-0.1172	-0.1334		3.3556	-0.0506	-0.0166	-0.0336		3.3558	-0.1663	-0.1399	-0.1531
										3.3532	0.0808	0.1165	0.0987		3.3532	-0.1468	-0.1146	-0.1307		3.3656	-0.0487	-0.0148	-0.0318		3.3658	-0.1645	-0.138	-0.1512
										3.3632	0.0818	0.1172	0.0995		3.3632	-0.1443	-0.1121	-0.1282		3.3756	-0.0473	-0.0135	-0.0304		3.3758	-0.1625	-0.1361	-0.1493
										3.3732	0.0825	0.1179	0.1002		3.3732	-0.1418	-0.1097	-0.1258		3.3856	-0.0461	-0.0124	-0.0292		3.3858	-0.1605	-0.1342	-0.1473
										3.3832	0.0832	0.1186	0.1009		3.3832	-0.1395	-0.1073	-0.1234		3.3956	-0.0447	-0.0112	-0.028		3.3958	-0.1587	-0.1324	-0.1455
										3.3932	0.0843	0.1197	0.102		3.3932	-0.1369	-0.1047	-0.1208		3.4056	-0.0435	-0.0101	-0.0268		3.4058	-0.157	-0.1308	-0.1439
										3.4032	0.0854	0.1208	0.1031		3.4032	-0.1341	-0.1019	-0.118		3.4156	-0.0423	-0.0089	-0.0256		3.4158	-0.1553	-0.1292	-0.1423
										3.4132	0.0863	0.1217	0.104		3.4132	-0.1317	-0.0996	-0.1157		3.4256	-0.0406	-0.0072	-0.0239		3.4258	-0.1538	-0.1277	-0.1407
										3.4232	0.0873	0.1226	0.1049		3.4232	-0.1296	-0.0974	-0.1135		3.4356	-0.0384	-0.005	-0.0217		3.4358	-0.1521	-0.1261	-0.1391
										3.4332	0.0884	0.1238	0.1061		3.4332	-0.1276	-0.0954	-0.1115		3.4456	-0.0363	-0.0029	-0.0196		3.4458	-0.1502	-0.1242	-0.1372
										3.4432	0.0897	0.1253	0.1075		3.4432	-0.1256	-0.0934	-0.1095		3.4556	-0.0346	-0.0012	-0.0179		3.4558	-0.1481	-0.1222	-0.1351
										3.4532	0.0908	0.1266	0.1087		3.4532	-0.1237	-0.0914	-0.1076		3.4656	-0.0327	0.0006	-0.016		3.4658	-0.146	-0.1202	-0.1331
										3.4632	0.0922	0.1279	0.1101		3.4632	-0.122	-0.0897	-0.1059		3.4756	-0.0307	0.0025	-0.0141		3.4758	-0.144	-0.1183	-0.1311
										3.4732	0.0937	0.1293	0.1115		3.4732	-0.1204	-0.0881	-0.1042		3.4856	-0.0289	0.0042	-0.0123		3.4858	-0.1423	-0.1166	-0.1294
										3.4832	0.0947	0.1302	0.1124		3.4832	-0.1187	-0.0865	-0.1026		3.4956	-0.0273	0.0059	-0.0107		3.4958	-0.1409	-0.1152	-0.128
										3.4932	0.0956	0.1308	0.1132		3.4932	-0.1172	-0.085	-0.1011		3.5056	-0.0259	0.0073	-0.0093		3.5058	-0.1397	-0.1139	-0.1268
										3.5032	0.0966	0.1315	0.114		3.5032	-0.1157	-0.0834	-0.0995		3.5156	-0.0248	0.0084	-0.0082		3.5158	-0.1382	-0.1124	-0.1253
										3.5132	0.0975	0.1324	0.1149		3.5132	-0.1142	-0.0818	-0.098		3.5256	-0.0235	0.0096	-0.007		3.5258	-0.1363	-0.1107	-0.1235
										3.5232	0.0982	0.1332	0.1157		3.5232	-0.1127	-0.0804	-0.0965		3.5356	-0.022	0.0111	-0.0055		3.5358	-0.1344	-0.1089	-0.1217
										3.5332	0.099	0.1339	0.1164		3.5332	-0.1113	-0.079	-0.0952		3.5456	-0.0201	0.0129	-0.0036		3.5458	-0.1324	-0.1069	-0.1196
										3.5432	0.0999	0.1348	0.1174		3.5432	-0.1098	-0.0775	-0.0937		3.5556	-0.0182	0.0148	-0.0017		3.5558	-0.1301	-0.1048	-0.1174
										3.5532	0.1011	0.1361	0.1186		3.5532	-0.1083	-0.076	-0.0921		3.5656	-0.0165	0.0164	-0.0001		3.5658	-0.1279	-0.1027	-0.1153
										3.5632	0.1026	0.1377	0.1202		3.5632	-0.1071	-0.0748	-0.0909		3.5756	-0.0151	0.0177	0.0013		3.5758	-0.1256	-0.1005	-0.1131
										3.5732	0.1044	0.1396	0.122		3.5732	-0.106	-0.0737	-0.0898		3.5856	-0.0135	0.0192	0.0029		3.5858	-0.1233	-0.0983	-0.1108
										3.5832	0.1054	0.1404	0.1229		3.5832	-0.1051	-0.0728	-0.089		3.5956	-0.0117	0.021	0.0046		3.5958	-0.1213	-0.0963	-0.1088
										3.5932	0.1059	0.141	0.1235		3.5932	-0.1045	-0.0722	-0.0884		3.6056	-0.0096	0.0231	0.0067		3.6058	-0.1195	-0.0946	-0.1071
										3.6032	0.1067	0.1419	0.1243		3.6032	-0.1041	-0.0717	-0.0879		3.6156	-0.0075	0.0251	0.0088		3.6158	-0.118	-0.0931	-0.1055
										3.6132	0.1075	0.1426	0.1251		3.6132	-0.1033	-0.0709	-0.0871		3.6256	-0.006	0.0266	0.0103		3.6258	-0.1164	-0.0916	-0.104
										3.6232	0.1083	0.1434	0.1259		3.6232	-0.1019	-0.0694	-0.0856		3.6356	-0.0045	0.0281	0.0118		3.6358	-0.1147	-0.09	-0.1024
										3.6332	0.1093	0.1441	0.1267		3.6332	-0.1003	-0.0679	-0.0841		3.6456	-0.0031	0.0296	0.0132		3.6458	-0.113	-0.0883	-0.1006
										3.6432	0.1103	0.1449	0.1276		3.6432	-0.0994	-0.0669	-0.0832		3.6556	-0.0016	0.031	0.0147		3.6558	-0.1112	-0.0866	-0.0989
										3.6532	0.1114	0.1459	0.1286		3.6532	-0.0988	-0.0662	-0.0825		3.6656	0.0003	0.0328	0.0165		3.6658	-0.1095	-0.0849	-0.0972
										3.6632	0.1125	0.147	0.1297		3.6632	-0.0978	-0.0652	-0.0815		3.6756	0.0019	0.0343	0.0181		3.6758	-0.1077	-0.0831	-0.0954
										3.6732	0.1136	0.1481	0.1308		3.6732	-0.0966	-0.064	-0.0803		3.6856	0.0031	0.0355	0.0193		3.6858	-0.1059	-0.0814	-0.0937
										3.6832	0.1149	0.1494	0.1322		3.6832	-0.0956	-0.063	-0.0793		3.6956	0.0043	0.0368	0.0205		3.6958	-0.1043	-0.0797	-0.092
										3.6932	0.1163	0.1507	0.1335		3.6932	-0.0946	-0.0619	-0.0783		3.7056	0.0054	0.038	0.0217		3.7058	-0.1027	-0.0782	-0.0904
										3.7032	0.1172	0.1515	0.1343		3.7032	-0.0936	-0.0609	-0.0773		3.7156	0.007	0.0395	0.0232		3.7158	-0.1013	-0.0768	-0.0891
										3.7132	0.118	0.152	0.135		3.7132	-0.0926	-0.0599	-0.0762		3.7256	0.009	0.0416	0.0253		3.7258	-0.1	-0.0755	-0.0878
										3.7232	0.1189	0.1528	0.1358		3.7232	-0.0914	-0.0586	-0.075		3.7356	0.011	0.0437	0.0274		3.7358	-0.0984	-0.074	-0.0862
										3.7332	0.1199	0.1538	0.1369		3.7332	-0.0903	-0.0576	-0.074		3.7456	0.0126	0.0453	0.0289		3.7458	-0.0965	-0.0721	-0.0843
										3.7432	0.1208	0.1547	0.1378		3.7432	-0.0896	-0.0568	-0.0732		3.7556	0.0137	0.0465	0.0301		3.7558	-0.0947	-0.0704	-0.0826
										3.7532	0.1219	0.1557	0.1388		3.7532	-0.0886	-0.0558	-0.0722		3.7656	0.0145	0.0472	0.0309		3.7658	-0.0933	-0.069	-0.0811
										3.7632	0.123	0.1568	0.1399		3.7632	-0.0875	-0.0548	-0.0711		3.7756	0.0155	0.0483	0.0319		3.7758	-0.092	-0.0677	-0.0798
										3.7732	0.1238	0.1575	0.1407		3.7732	-0.0862	-0.0535	-0.0699		3.7856	0.0168	0.0496	0.0332		3.7858	-0.0907	-0.0665	-0.0786
										3.7832	0.1244	0.1582	0.1413		3.7832	-0.0847	-0.052	-0.0684		3.7956	0.018	0.0508	0.0344		3.7958	-0.0893	-0.0651	-0.0772
										3.7932	0.125	0.1587	0.1418		3.7932	-0.0833	-0.0507	-0.067		3.8056	0.0194	0.0521	0.0358		3.8058	-0.0877	-0.0636	-0.0756
										3.8032	0.1255	0.1593	0.1424		3.8032	-0.0821	-0.0496	-0.0659		3.8156	0.0206	0.0533	0.037		3.8158	-0.0861	-0.062	-0.0741
										3.8132	0.1263	0.1601	0.1432		3.8132	-0.0815	-0.0489	-0.0652		3.8256	0.0217	0.0545	0.0381		3.8258	-0.0849	-0.0608	-0.0728
										3.8232	0.1271	0.1609	0.144		3.8232	-0.0811	-0.0485	-0.0648		3.8356	0.0229	0.0557	0.0393		3.8358	-0.084	-0.06	-0.072
										3.8332	0.1279	0.1617	0.1448		3.8332	-0.0805	-0.0479	-0.0642		3.8456	0.0238	0.0568	0.0403		3.8458	-0.0832	-0.0592	-0.0712
										3.8432	0.1287	0.1624	0.1455		3.8432	-0.0795	-0.0469	-0.0632		3.8556	0.0247	0.0577	0.0412		3.8558	-0.0823	-0.0584	-0.0704
										3.8532	0.1295	0.1632	0.1464		3.8532	-0.078	-0.0455	-0.0617		3.8656	0.0258	0.0588	0.0423		3.8658	-0.0814	-0.0575	-0.0694
										3.8632	0.1307	0.1643	0.1475		3.8632	-0.0763	-0.044	-0.0602		3.8756	0.0272	0.0604	0.0438		3.8758	-0.08	-0.0562	-0.0681
										3.8732	0.1321	0.1657	0.1489		3.8732	-0.0749	-0.0428	-0.0588		3.8856	0.0285	0.0617	0.0451		3.8858	-0.0786	-0.0549	-0.0667
										3.8832	0.1332	0.1668	0.15		3.8832	-0.0739	-0.0419	-0.0579		3.8956	0.0293	0.0627	0.046		3.8958	-0.0775	-0.0539	-0.0657
										3.8932	0.1339	0.1675	0.1507		3.8932	-0.0729	-0.041	-0.057		3.9056	0.0302	0.0636	0.0469		3.9058	-0.0765	-0.0529	-0.0647
										3.9032	0.1347	0.1683	0.1515		3.9032	-0.0715	-0.0398	-0.0556		3.9156	0.0313	0.0649	0.0481		3.9158	-0.0754	-0.0518	-0.0636
										3.9132	0.1358	0.1694	0.1526		3.9132	-0.0702	-0.0386	-0.0544		3.9256	0.0325	0.0662	0.0494		3.9258	-0.0743	-0.0508	-0.0625
										3.9232	0.137	0.1706	0.1538		3.9232	-0.069	-0.0376	-0.0533		3.9356	0.0334	0.0672	0.0503		3.9358	-0.0731	-0.0497	-0.0614
										3.9332	0.1381	0.1716	0.1549		3.9332	-0.0677	-0.0364	-0.052		3.9456	0.0342	0.0681	0.0511		3.9458	-0.072	-0.0486	-0.0603
										3.9432	0.1386	0.1723	0.1554		3.9432	-0.0666	-0.0353	-0.051		3.9556	0.0355	0.0694	0.0524		3.9558	-0.0708	-0.0475	-0.0591
										3.9532	0.139	0.1728	0.1559		3.9532	-0.0657	-0.0345	-0.0501		3.9656	0.0369	0.0708	0.0538		3.9658	-0.0695	-0.0462	-0.0578
										3.9632	0.1398	0.1737	0.1567		3.9632	-0.0644	-0.0333	-0.0488		3.9756	0.0384	0.0723	0.0553		3.9758	-0.0681	-0.0449	-0.0565
										3.9732	0.1405	0.1745	0.1575		3.9732	-0.063	-0.0318	-0.0474		3.9856	0.0399	0.0739	0.0569		3.9858	-0.0668	-0.0437	-0.0553
										3.9832	0.1414	0.1754	0.1584		3.9832	-0.0614	-0.0303	-0.0459		3.9956	0.0413	0.0753	0.0583		3.9958	-0.0659	-0.0428	-0.0543
										3.9932	0.1427	0.1767	0.1597		3.9932	-0.0595	-0.0285	-0.044		4.0056	0.0426	0.0766	0.0596		4.0058	-0.0654	-0.0421	-0.0538
										4.0032	0.144	0.1781	0.1611		4.0032	-0.0581	-0.0269	-0.0425		4.0156	0.0438	0.0778	0.0608		4.0158	-0.0649	-0.0415	-0.0532
										4.0132	0.1453	0.1792	0.1622		4.0132	-0.0572	-0.026	-0.0416		4.0256	0.0448	0.0787	0.0617		4.0258	-0.0644	-0.0408	-0.0526
										4.0232	0.1464	0.1803	0.1634		4.0232	-0.0562	-0.0249	-0.0405		4.0356	0.0458	0.0797	0.0627		4.0358	-0.064	-0.0403	-0.0522
										4.0332	0.1473	0.1812	0.1642		4.0332	-0.0547	-0.0232	-0.0389		4.0456	0.0474	0.0813	0.0644		4.0458	-0.0636	-0.0399	-0.0518
										4.0432	0.1479	0.1819	0.1649		4.0432	-0.0527	-0.0212	-0.0369		4.0556	0.0492	0.0831	0.0661		4.0558	-0.0632	-0.0395	-0.0513
										4.0532	0.1489	0.1829	0.1659		4.0532	-0.0506	-0.0192	-0.0349		4.0656	0.0505	0.0845	0.0675		4.0658	-0.0627	-0.039	-0.0509
										4.0632	0.15	0.1842	0.1671		4.0632	-0.0489	-0.0175	-0.0332		4.0756	0.0515	0.0857	0.0686		4.0758	-0.0621	-0.0384	-0.0502
										4.0732	0.1514	0.1857	0.1685		4.0732	-0.0476	-0.0162	-0.0319		4.0856	0.0526	0.0867	0.0696		4.0858	-0.0614	-0.0377	-0.0495
										4.0832	0.1528	0.1872	0.17		4.0832	-0.0466	-0.0153	-0.031		4.0956	0.0536	0.0877	0.0707		4.0958	-0.0606	-0.037	-0.0488
										4.0932	0.1541	0.1885	0.1713		4.0932	-0.0454	-0.0142	-0.0298		4.1056	0.0549	0.089	0.072		4.1058	-0.06	-0.0363	-0.0482
										4.1032	0.1554	0.1898	0.1726		4.1032	-0.0437	-0.0125	-0.0281		4.1156	0.0563	0.0903	0.0733		4.1158	-0.0594	-0.0357	-0.0476
										4.1132	0.1568	0.1912	0.174		4.1132	-0.0419	-0.0108	-0.0264		4.1256	0.0575	0.0916	0.0745		4.1258	-0.0587	-0.035	-0.0469
										4.1232	0.1579	0.1922	0.1751		4.1232	-0.0407	-0.0097	-0.0252		4.1356	0.0586	0.0927	0.0756		4.1358	-0.0579	-0.0342	-0.0461
										4.1332	0.1592	0.1936	0.1764		4.1332	-0.04	-0.009	-0.0245		4.1456	0.0594	0.0935	0.0764		4.1458	-0.0571	-0.0333	-0.0452
										4.1432	0.1607	0.1954	0.178		4.1432	-0.0392	-0.0082	-0.0237		4.1556	0.0601	0.0942	0.0772		4.1558	-0.0563	-0.0327	-0.0445
										4.1532	0.162	0.1969	0.1795		4.1532	-0.0385	-0.0074	-0.0229		4.1656	0.0609	0.095	0.0779		4.1658	-0.0556	-0.032	-0.0438
										4.1632	0.1633	0.1982	0.1808		4.1632	-0.0377	-0.0065	-0.0221		4.1756	0.0613	0.0955	0.0784		4.1758	-0.0547	-0.0313	-0.043
										4.1732	0.1645	0.1993	0.1819		4.1732	-0.0367	-0.0054	-0.021		4.1856	0.0616	0.0957	0.0786		4.1858	-0.0541	-0.0308	-0.0424
										4.1832	0.1656	0.2004	0.183		4.1832	-0.0357	-0.0044	-0.02		4.1956	0.0618	0.0959	0.0788		4.1958	-0.0536	-0.0304	-0.042
										4.1932	0.1666	0.2014	0.184		4.1932	-0.0347	-0.0034	-0.019		4.2056	0.0621	0.0962	0.0791		4.2058	-0.053	-0.0297	-0.0414
										4.2032	0.1677	0.2027	0.1852		4.2032	-0.034	-0.0026	-0.0183		4.2156	0.0626	0.0967	0.0796		4.2158	-0.0523	-0.0291	-0.0407
										4.2132	0.1689	0.204	0.1865		4.2132	-0.0333	-0.0018	-0.0176		4.2256	0.0632	0.0973	0.0803		4.2258	-0.0518	-0.0286	-0.0402
										4.2232	0.1699	0.205	0.1875		4.2232	-0.0322	-0.0007	-0.0165		4.2356	0.0641	0.0982	0.0812		4.2358	-0.0513	-0.0282	-0.0398
										4.2332	0.1708	0.2058	0.1883		4.2332	-0.0312	0.0004	-0.0154		4.2456	0.065	0.0991	0.082		4.2458	-0.0508	-0.0277	-0.0393
										4.2432	0.1717	0.2066	0.1891		4.2432	-0.0305	0.001	-0.0148		4.2556	0.0656	0.0997	0.0827		4.2558	-0.0502	-0.0272	-0.0387
										4.2532	0.1725	0.2072	0.1898		4.2532	-0.03	0.0015	-0.0143		4.2656	0.0666	0.1006	0.0836		4.2658	-0.0496	-0.0266	-0.0381
										4.2632	0.1733	0.2079	0.1906		4.2632	-0.0296	0.002	-0.0138		4.2756	0.0679	0.1018	0.0848		4.2758	-0.0488	-0.0259	-0.0373
										4.2732	0.1742	0.2088	0.1915		4.2732	-0.0294	0.0023	-0.0136		4.2856	0.069	0.1028	0.0859		4.2858	-0.0477	-0.025	-0.0364
										4.2832	0.1753	0.2097	0.1925		4.2832	-0.0295	0.0024	-0.0136		4.2956	0.0704	0.1042	0.0873		4.2958	-0.0465	-0.0241	-0.0353
										4.2932	0.1765	0.2107	0.1936		4.2932	-0.0298	0.0022	-0.0138		4.3056	0.072	0.1058	0.0889		4.3058	-0.0455	-0.0232	-0.0344
										4.3032	0.1777	0.2118	0.1947		4.3032	-0.0296	0.0025	-0.0135		4.3156	0.0737	0.1076	0.0907		4.3158	-0.0448	-0.0226	-0.0337
										4.3132	0.1786	0.2126	0.1956		4.3132	-0.029	0.0031	-0.0129		4.3256	0.0753	0.1093	0.0923		4.3258	-0.0442	-0.0221	-0.0331
										4.3232	0.1794	0.2132	0.1963		4.3232	-0.0283	0.0037	-0.0123		4.3356	0.0766	0.1107	0.0936		4.3358	-0.0437	-0.0217	-0.0327
										4.3332	0.1803	0.2141	0.1972		4.3332	-0.0278	0.0041	-0.0118		4.3456	0.0778	0.1119	0.0949		4.3458	-0.0432	-0.0212	-0.0322
										4.3432	0.1812	0.215	0.1981		4.3432	-0.0275	0.0045	-0.0115		4.3556	0.0793	0.1133	0.0963		4.3558	-0.0424	-0.0205	-0.0315
										4.3532	0.1819	0.2156	0.1987		4.3532	-0.027	0.005	-0.011		4.3656	0.081	0.1149	0.0979		4.3658	-0.0416	-0.0198	-0.0307
										4.3632	0.1825	0.2163	0.1994		4.3632	-0.0263	0.0056	-0.0103		4.3756	0.0828	0.1167	0.0997		4.3758	-0.041	-0.0193	-0.0301
										4.3732	0.1834	0.2171	0.2002		4.3732	-0.0259	0.006	-0.0099		4.3856	0.0848	0.1188	0.1018		4.3858	-0.0404	-0.0188	-0.0296
										4.3832	0.1843	0.218	0.2011		4.3832	-0.0258	0.0062	-0.0098		4.3956	0.087	0.1211	0.1041		4.3958	-0.0398	-0.0183	-0.0291
										4.3932	0.1849	0.2187	0.2018		4.3932	-0.0257	0.0063	-0.0097		4.4056	0.0892	0.1232	0.1062		4.4058	-0.0391	-0.0177	-0.0284
										4.4032	0.1856	0.2193	0.2025		4.4032	-0.0253	0.0067	-0.0093		4.4156	0.091	0.125	0.108		4.4158	-0.0385	-0.0172	-0.0278
										4.4132	0.1863	0.22	0.2031		4.4132	-0.0245	0.0075	-0.0085		4.4256	0.0925	0.1264	0.1094		4.4258	-0.0381	-0.0168	-0.0274
										4.4232	0.187	0.2207	0.2039		4.4232	-0.0236	0.0084	-0.0076		4.4356	0.0941	0.128	0.1111		4.4358	-0.0376	-0.0163	-0.027
										4.4332	0.1882	0.2218	0.205		4.4332	-0.0231	0.0088	-0.0071		4.4456	0.0961	0.13	0.1131		4.4458	-0.0372	-0.016	-0.0266
										4.4432	0.1899	0.2236	0.2067		4.4432	-0.023	0.009	-0.007		4.4556	0.0979	0.1317	0.1148		4.4558	-0.0369	-0.0157	-0.0263
										4.4532	0.1918	0.2255	0.2086		4.4532	-0.0228	0.0093	-0.0068		4.4656	0.0997	0.1334	0.1165		4.4658	-0.0366	-0.0154	-0.026
										4.4632	0.1934	0.2271	0.2103		4.4632	-0.0223	0.0098	-0.0062		4.4756	0.1016	0.1353	0.1184		4.4758	-0.0361	-0.0149	-0.0255
										4.4732	0.1948	0.2285	0.2117		4.4732	-0.0218	0.0103	-0.0058		4.4856	0.1034	0.137	0.1202		4.4858	-0.0355	-0.0144	-0.0249
										4.4832	0.1964	0.23	0.2132		4.4832	-0.0215	0.0106	-0.0054		4.4956	0.1051	0.1386	0.1219		4.4958	-0.0352	-0.014	-0.0246
										4.4932	0.198	0.2316	0.2148		4.4932	-0.0209	0.0111	-0.0049		4.5056	0.1071	0.1405	0.1238		4.5058	-0.0347	-0.0135	-0.0241
										4.5032	0.1995	0.233	0.2163		4.5032	-0.0199	0.0119	-0.004		4.5156	0.1089	0.1423	0.1256		4.5158	-0.0341	-0.013	-0.0235
										4.5132	0.2008	0.2342	0.2175		4.5132	-0.0191	0.0126	-0.0033		4.5256	0.1101	0.1436	0.1268		4.5258	-0.0337	-0.0125	-0.0231
										4.5232	0.2024	0.2359	0.2192		4.5232	-0.0187	0.0129	-0.0029		4.5356	0.1113	0.1449	0.1281		4.5358	-0.0334	-0.0123	-0.0229
										4.5332	0.2044	0.2379	0.2212		4.5332	-0.0183	0.0133	-0.0025		4.5456	0.1123	0.146	0.1291		4.5458	-0.0333	-0.0123	-0.0228
										4.5432	0.2058	0.2394	0.2226		4.5432	-0.0176	0.0138	-0.0019		4.5556	0.113	0.1468	0.1299		4.5558	-0.0333	-0.0123	-0.0228
										4.5532	0.2068	0.2404	0.2236		4.5532	-0.017	0.0144	-0.0013		4.5656	0.114	0.1477	0.1309		4.5658	-0.0333	-0.0123	-0.0228
										4.5632	0.208	0.2417	0.2248		4.5632	-0.0164	0.0149	-0.0007		4.5756	0.1151	0.1488	0.132		4.5758	-0.0333	-0.0123	-0.0228
										4.5732	0.2092	0.2427	0.226		4.5732	-0.0155	0.0157	0.0001		4.5856	0.1162	0.1499	0.1331		4.5858	-0.0332	-0.0123	-0.0227
										4.5832	0.2103	0.2436	0.2269		4.5832	-0.0144	0.0165	0.0011		4.5956	0.1172	0.1509	0.1341		4.5958	-0.033	-0.0122	-0.0226
										4.5932	0.2116	0.2447	0.2281		4.5932	-0.0136	0.0172	0.0018		4.6056	0.1181	0.1518	0.135		4.6058	-0.033	-0.0122	-0.0226
										4.6032	0.213	0.2462	0.2296		4.6032	-0.0132	0.0178	0.0023		4.6156	0.119	0.1529	0.136		4.6158	-0.033	-0.0123	-0.0226
										4.6132	0.2143	0.2475	0.2309		4.6132	-0.0126	0.0183	0.0029		4.6256	0.1201	0.1541	0.1371		4.6258	-0.0329	-0.0122	-0.0225
										4.6232	0.2154	0.2485	0.232		4.6232	-0.0121	0.0189	0.0034		4.6356	0.121	0.155	0.138		4.6358	-0.0328	-0.0122	-0.0225
										4.6332	0.2163	0.2492	0.2328		4.6332	-0.0116	0.0193	0.0038		4.6456	0.1219	0.1559	0.1389		4.6458	-0.0328	-0.0123	-0.0225
										4.6432	0.2169	0.2497	0.2333		4.6432	-0.0113	0.0195	0.0041		4.6556	0.1226	0.1568	0.1397		4.6558	-0.0329	-0.0125	-0.0227
										4.6532	0.2173	0.2499	0.2336		4.6532	-0.0108	0.02	0.0046		4.6656	0.1233	0.1576	0.1404		4.6658	-0.0334	-0.013	-0.0232
										4.6632	0.2177	0.2501	0.2339		4.6632	-0.01	0.0208	0.0054		4.6756	0.1246	0.1589	0.1417		4.6758	-0.034	-0.0136	-0.0238
										4.6732	0.2178	0.2502	0.234		4.6732	-0.0094	0.0214	0.006		4.6856	0.1261	0.1605	0.1433		4.6858	-0.0344	-0.014	-0.0242
										4.6832	0.2181	0.2506	0.2343		4.6832	-0.0086	0.0222	0.0068		4.6956	0.1273	0.1618	0.1446		4.6958	-0.0347	-0.0143	-0.0245
										4.6932	0.2187	0.2513	0.235		4.6932	-0.0076	0.0231	0.0078		4.7056	0.1281	0.1627	0.1454		4.7058	-0.0351	-0.0148	-0.025
										4.7032	0.2194	0.2521	0.2357		4.7032	-0.0069	0.0238	0.0085		4.7156	0.1292	0.1638	0.1465		4.7158	-0.0357	-0.0153	-0.0255
										4.7132	0.2202	0.253	0.2366		4.7132	-0.0065	0.0241	0.0088		4.7256	0.1306	0.1652	0.1479		4.7258	-0.0359	-0.0156	-0.0258
										4.7232	0.2207	0.2536	0.2372		4.7232	-0.0063	0.0244	0.0091		4.7356	0.132	0.1666	0.1493		4.7358	-0.0361	-0.0158	-0.0259
										4.7332	0.2209	0.2538	0.2374		4.7332	-0.0059	0.0248	0.0094		4.7456	0.1336	0.1681	0.1508		4.7458	-0.0364	-0.0162	-0.0263
										4.7432	0.221	0.254	0.2375		4.7432	-0.0053	0.0254	0.01		4.7556	0.135	0.1696	0.1523		4.7558	-0.0367	-0.0165	-0.0266
										4.7532	0.2213	0.2542	0.2377		4.7532	-0.0049	0.0259	0.0105		4.7656	0.1365	0.1711	0.1538		4.7658	-0.0369	-0.0167	-0.0268
										4.7632	0.2217	0.2547	0.2382		4.7632	-0.0047	0.0261	0.0107		4.7756	0.1378	0.1724	0.1551		4.7758	-0.0371	-0.017	-0.027
										4.7732	0.2224	0.2554	0.2389		4.7732	-0.0046	0.0262	0.0108		4.7856	0.1386	0.1733	0.1559		4.7858	-0.0374	-0.0173	-0.0273
										4.7832	0.223	0.2559	0.2395		4.7832	-0.0045	0.0262	0.0108		4.7956	0.1394	0.1741	0.1568		4.7958	-0.0375	-0.0174	-0.0274
										4.7932	0.2234	0.2562	0.2398		4.7932	-0.0045	0.0263	0.0109		4.8056	0.1404	0.1751	0.1577		4.8058	-0.0375	-0.0174	-0.0275
										4.8032	0.2235	0.2563	0.2399		4.8032	-0.0042	0.0265	0.0111		4.8156	0.1413	0.176	0.1587		4.8158	-0.0379	-0.0177	-0.0278
										4.8132	0.2235	0.2565	0.24		4.8132	-0.004	0.0267	0.0114		4.8256	0.1422	0.177	0.1596		4.8258	-0.0382	-0.0181	-0.0281
										4.8232	0.2235	0.2566	0.2401		4.8232	-0.0036	0.027	0.0117		4.8356	0.1431	0.1779	0.1605		4.8358	-0.0382	-0.0181	-0.0282
										4.8332	0.2237	0.2569	0.2403		4.8332	-0.0032	0.0274	0.0121		4.8456	0.1439	0.1787	0.1613		4.8458	-0.0383	-0.0182	-0.0282
										4.8432	0.2237	0.257	0.2403		4.8432	-0.0031	0.0275	0.0122		4.8556	0.1444	0.1792	0.1618		4.8558	-0.0385	-0.0184	-0.0284
										4.8532	0.2236	0.2567	0.2402		4.8532	-0.0029	0.0276	0.0123		4.8656	0.1448	0.1796	0.1622		4.8658	-0.0388	-0.0187	-0.0288
										4.8632	0.2236	0.2565	0.24		4.8632	-0.0024	0.0281	0.0129		4.8756	0.145	0.1799	0.1624		4.8758	-0.039	-0.019	-0.029
										4.8732	0.2238	0.2565	0.2401		4.8732	-0.0018	0.0286	0.0134		4.8856	0.1456	0.1804	0.163		4.8858	-0.0392	-0.0191	-0.0291
										4.8832	0.2241	0.2568	0.2404		4.8832	-0.0016	0.0288	0.0136		4.8956	0.1463	0.1811	0.1637		4.8958	-0.0394	-0.0192	-0.0293
										4.8932	0.2245	0.2571	0.2408		4.8932	-0.0014	0.029	0.0138		4.9056	0.1469	0.1817	0.1643		4.9058	-0.0396	-0.0195	-0.0296
										4.9032	0.2246	0.2573	0.241		4.9032	-0.0012	0.0291	0.014		4.9156	0.1479	0.1827	0.1653		4.9158	-0.04	-0.0199	-0.0299
										4.9132	0.2248	0.2576	0.2412		4.9132	-0.001	0.0293	0.0141		4.9256	0.149	0.1838	0.1664		4.9258	-0.0403	-0.0202	-0.0303
										4.9232	0.2251	0.258	0.2415		4.9232	-0.0009	0.0294	0.0143		4.9356	0.15	0.1849	0.1674		4.9358	-0.0406	-0.0204	-0.0305
										4.9332	0.2254	0.2585	0.242		4.9332	-0.0009	0.0294	0.0143		4.9456	0.1507	0.1856	0.1681		4.9458	-0.0409	-0.0206	-0.0307
										4.9432	0.2259	0.259	0.2424		4.9432	-0.0007	0.0295	0.0144		4.9556	0.1511	0.1861	0.1686		4.9558	-0.0413	-0.021	-0.0312
										4.9532	0.2261	0.2592	0.2426		4.9532	-0.0004	0.0299	0.0148		4.9656	0.1516	0.1867	0.1692		4.9658	-0.0419	-0.0214	-0.0316
										4.9632	0.2263	0.2593	0.2428		4.9632	0	0.0302	0.0151		4.9756	0.1522	0.1873	0.1698		4.9758	-0.0422	-0.0216	-0.0319
										4.9732	0.2265	0.2595	0.243		4.9732	-0.0001	0.0301	0.015		4.9856	0.1528	0.188	0.1704		4.9858	-0.0424	-0.0217	-0.0321
										4.9832	0.2267	0.2597	0.2432		4.9832	-0.0004	0.0299	0.0148		4.9956	0.1533	0.1885	0.1709		4.9958	-0.0426	-0.022	-0.0323
										4.9932	0.227	0.26	0.2435		4.9932	-0.0003	0.0299	0.0148		5.0056	0.1538	0.189	0.1714		5.0058	-0.0429	-0.0222	-0.0325
										5.0032	0.2272	0.2602	0.2437		5.0032	-0.0002	0.0301	0.015		5.0156	0.1546	0.1898	0.1722		5.0158	-0.043	-0.0223	-0.0327
										5.0132	0.2275	0.2604	0.2439		5.0132	0	0.0303	0.0151		5.0256	0.1558	0.1912	0.1735		5.0258	-0.0431	-0.0224	-0.0328
										5.0232	0.2278	0.2607	0.2442		5.0232	0.0002	0.0305	0.0153		5.0356	0.1568	0.1922	0.1745		5.0358	-0.0431	-0.0224	-0.0328
										5.0332	0.2281	0.261	0.2445		5.0332	0.0001	0.0304	0.0152		5.0456	0.1572	0.1925	0.1749		5.0458	-0.0433	-0.0227	-0.033
										5.0432	0.2283	0.2612	0.2447		5.0432	-0.0001	0.0301	0.015		5.0556	0.1572	0.1925	0.1749		5.0558	-0.0435	-0.023	-0.0333
										5.0532	0.2288	0.2616	0.2452		5.0532	-0.0001	0.0302	0.0151		5.0656	0.1573	0.1926	0.1749		5.0658	-0.0435	-0.0231	-0.0333
										5.0632	0.2297	0.2623	0.246		5.0632	-0.0001	0.0303	0.0151		5.0756	0.1577	0.1928	0.1753		5.0758	-0.0434	-0.023	-0.0332
										5.0732	0.2303	0.2629	0.2466		5.0732	-0.0005	0.0299	0.0147		5.0856	0.1585	0.1936	0.176		5.0858	-0.0433	-0.023	-0.0331
										5.0832	0.2308	0.2633	0.2471		5.0832	-0.001	0.0295	0.0143		5.0956	0.1595	0.1944	0.1769		5.0958	-0.0433	-0.0231	-0.0332
										5.0932	0.2313	0.2639	0.2476		5.0932	-0.0012	0.0293	0.014		5.1056	0.1601	0.195	0.1776		5.1058	-0.0434	-0.0233	-0.0334
										5.1032	0.2319	0.2645	0.2482		5.1032	-0.001	0.0296	0.0143		5.1156	0.1606	0.1954	0.178		5.1158	-0.0434	-0.0233	-0.0334
										5.1132	0.2323	0.2649	0.2486		5.1132	-0.0006	0.0301	0.0148		5.1256	0.1611	0.1959	0.1785		5.1258	-0.0434	-0.0234	-0.0334
										5.1232	0.2325	0.2651	0.2488		5.1232	-0.0004	0.0303	0.015		5.1356	0.1616	0.1964	0.179		5.1358	-0.0433	-0.0233	-0.0333
										5.1332	0.2327	0.2653	0.249		5.1332	-0.0001	0.0305	0.0152		5.1456	0.1623	0.1971	0.1797		5.1458	-0.0433	-0.0233	-0.0333
										5.1432	0.2328	0.2655	0.2491		5.1432	0.0003	0.031	0.0156		5.1556	0.1631	0.1978	0.1804		5.1558	-0.0436	-0.0236	-0.0336
										5.1532	0.2328	0.2655	0.2491		5.1532	0.0006	0.0313	0.016		5.1656	0.1634	0.1981	0.1808		5.1658	-0.0439	-0.0239	-0.0339
										5.1632	0.233	0.2657	0.2493		5.1632	0.0007	0.0314	0.0161		5.1756	0.1639	0.1986	0.1813		5.1758	-0.0441	-0.0241	-0.0341
										5.1732	0.2336	0.2663	0.25		5.1732	0.0006	0.0313	0.0159		5.1856	0.1646	0.1992	0.1819		5.1858	-0.0443	-0.0243	-0.0343
										5.1832	0.2344	0.2669	0.2507		5.1832	0.0005	0.0311	0.0158		5.1956	0.1648	0.1995	0.1822		5.1958	-0.0444	-0.0246	-0.0345
										5.1932	0.2349	0.2673	0.2511		5.1932	0.0007	0.0313	0.016		5.2056	0.1649	0.1997	0.1823		5.2058	-0.0445	-0.0248	-0.0347
										5.2032	0.2353	0.2676	0.2514		5.2032	0.001	0.0316	0.0163		5.2156	0.1653	0.2003	0.1828		5.2158	-0.0447	-0.025	-0.0349
										5.2132	0.2356	0.2678	0.2517		5.2132	0.001	0.0317	0.0164		5.2256	0.1659	0.2009	0.1834		5.2258	-0.045	-0.0254	-0.0352
										5.2232	0.2359	0.2681	0.252		5.2232	0.0009	0.0316	0.0162		5.2356	0.1663	0.2013	0.1838		5.2358	-0.0452	-0.0257	-0.0354
										5.2332	0.2365	0.2686	0.2526		5.2332	0.0007	0.0314	0.016		5.2456	0.1669	0.2018	0.1844		5.2458	-0.0454	-0.0259	-0.0357
										5.2432	0.2372	0.2693	0.2533		5.2432	0.0006	0.0314	0.016		5.2556	0.1676	0.2026	0.1851		5.2558	-0.0456	-0.0262	-0.0359
										5.2532	0.2378	0.2699	0.2539		5.2532	0.0006	0.0314	0.016		5.2656	0.168	0.203	0.1855		5.2658	-0.0458	-0.0264	-0.0361
										5.2632	0.2385	0.2705	0.2545		5.2632	0.0004	0.0313	0.0158		5.2756	0.1683	0.2032	0.1858		5.2758	-0.0461	-0.0268	-0.0364
										5.2732	0.2391	0.2711	0.2551		5.2732	0.0003	0.0312	0.0157		5.2856	0.1686	0.2036	0.1861		5.2858	-0.0463	-0.0271	-0.0367
										5.2832	0.2397	0.2716	0.2557		5.2832	0	0.031	0.0155		5.2956	0.1694	0.2043	0.1869		5.2958	-0.0466	-0.0274	-0.037
										5.2932	0.2401	0.2719	0.256		5.2932	-0.0005	0.0305	0.015		5.3056	0.1704	0.2052	0.1878		5.3058	-0.0468	-0.0276	-0.0372
										5.3032	0.2406	0.2723	0.2565		5.3032	-0.0009	0.03	0.0145		5.3156	0.1707	0.2054	0.188		5.3158	-0.0471	-0.0279	-0.0375
										5.3132	0.2415	0.2731	0.2573		5.3132	-0.0017	0.0293	0.0138		5.3256	0.171	0.2056	0.1883		5.3258	-0.0474	-0.0282	-0.0378
										5.3232	0.2425	0.2741	0.2583		5.3232	-0.0025	0.0286	0.013		5.3356	0.1713	0.206	0.1886		5.3358	-0.0476	-0.0285	-0.038
										5.3332	0.2436	0.2752	0.2594		5.3332	-0.0032	0.0281	0.0125		5.3456	0.1715	0.2062	0.1888		5.3458	-0.0479	-0.0287	-0.0383
										5.3432	0.2443	0.2761	0.2602		5.3432	-0.0035	0.0277	0.0121		5.3556	0.172	0.2067	0.1893		5.3558	-0.0482	-0.029	-0.0386
										5.3532	0.245	0.2768	0.2609		5.3532	-0.0038	0.0274	0.0118		5.3656	0.1728	0.2075	0.1902		5.3658	-0.0484	-0.0293	-0.0389
										5.3632	0.2455	0.2773	0.2614		5.3632	-0.004	0.0271	0.0115		5.3756	0.1737	0.2083	0.191		5.3758	-0.0485	-0.0294	-0.0389
										5.3732	0.2461	0.278	0.262		5.3732	-0.0042	0.0268	0.0113		5.3856	0.1743	0.2089	0.1916		5.3858	-0.0485	-0.0295	-0.039
										5.3832	0.2469	0.2788	0.2628		5.3832	-0.0045	0.0264	0.011		5.3956	0.1745	0.209	0.1917		5.3958	-0.0486	-0.0296	-0.0391
										5.3932	0.2477	0.2796	0.2637		5.3932	-0.0048	0.026	0.0106		5.4056	0.1747	0.2092	0.1919		5.4058	-0.0485	-0.0295	-0.039
										5.4032	0.2484	0.2805	0.2644		5.4032	-0.0052	0.0256	0.0102		5.4156	0.1751	0.2096	0.1924		5.4158	-0.0485	-0.0295	-0.039
										5.4132	0.249	0.2812	0.2651		5.4132	-0.0055	0.0253	0.0099		5.4256	0.1757	0.2102	0.1929		5.4258	-0.0487	-0.0296	-0.0392
										5.4232	0.2496	0.2819	0.2658		5.4232	-0.0058	0.025	0.0096		5.4356	0.176	0.2105	0.1932		5.4358	-0.0489	-0.0298	-0.0393
										5.4332	0.2502	0.2826	0.2664		5.4332	-0.0061	0.0247	0.0093		5.4456	0.1759	0.2104	0.1932		5.4458	-0.0491	-0.0299	-0.0395
										5.4432	0.2506	0.2831	0.2669		5.4432	-0.0065	0.0243	0.0089		5.4556	0.1759	0.2104	0.1931		5.4558	-0.0494	-0.0301	-0.0398
										5.4532	0.2508	0.2834	0.2671		5.4532	-0.0072	0.0237	0.0082		5.4656	0.1759	0.2105	0.1932		5.4658	-0.0495	-0.0303	-0.0399
										5.4632	0.2513	0.2839	0.2676		5.4632	-0.0078	0.0232	0.0077		5.4756	0.1758	0.2104	0.1931		5.4758	-0.0495	-0.0302	-0.0399
										5.4732	0.2518	0.2845	0.2681		5.4732	-0.008	0.023	0.0075		5.4856	0.1758	0.2103	0.1931		5.4858	-0.0496	-0.0302	-0.0399
										5.4832	0.252	0.2849	0.2684		5.4832	-0.0082	0.023	0.0074		5.4956	0.1759	0.2105	0.1932		5.4958	-0.0497	-0.0302	-0.04
										5.4932	0.2521	0.2851	0.2686		5.4932	-0.0083	0.0229	0.0073		5.5056	0.176	0.2106	0.1933		5.5058	-0.0497	-0.0302	-0.04
										5.5032	0.2522	0.2852	0.2687		5.5032	-0.0085	0.0227	0.0071		5.5156	0.1763	0.211	0.1937		5.5158	-0.0499	-0.0303	-0.0401
										5.5132	0.2523	0.2855	0.2689		5.5132	-0.0087	0.0225	0.0069		5.5256	0.1768	0.2116	0.1942		5.5258	-0.0502	-0.0305	-0.0404
										5.5232	0.2529	0.2861	0.2695		5.5232	-0.009	0.0223	0.0067		5.5356	0.1774	0.2122	0.1948		5.5358	-0.0505	-0.0309	-0.0407
										5.5332	0.2536	0.2868	0.2702		5.5332	-0.0093	0.0219	0.0063		5.5456	0.1783	0.213	0.1956		5.5458	-0.0508	-0.0312	-0.041
										5.5432	0.2541	0.2873	0.2707		5.5432	-0.0096	0.0217	0.006		5.5556	0.179	0.2138	0.1964		5.5558	-0.051	-0.0313	-0.0412
										5.5532	0.2548	0.288	0.2714		5.5532	-0.0096	0.0218	0.0061		5.5656	0.1795	0.2143	0.1969		5.5658	-0.0513	-0.0316	-0.0415
										5.5632	0.2555	0.2886	0.272		5.5632	-0.0092	0.0222	0.0065		5.5756	0.1799	0.2148	0.1974		5.5758	-0.0517	-0.032	-0.0418
										5.5732	0.2561	0.289	0.2726		5.5732	-0.0089	0.0225	0.0068		5.5856	0.1808	0.2158	0.1983		5.5858	-0.0518	-0.0321	-0.042
										5.5832	0.2567	0.2896	0.2731		5.5832	-0.0089	0.0226	0.0068		5.5956	0.182	0.2171	0.1995		5.5958	-0.0521	-0.0323	-0.0422
										5.5932	0.2571	0.2901	0.2736		5.5932	-0.0088	0.0227	0.0069		5.6056	0.183	0.2182	0.2006		5.6058	-0.0526	-0.0328	-0.0427
										5.6032	0.2573	0.2903	0.2738		5.6032	-0.0087	0.0228	0.0071		5.6156	0.1835	0.2187	0.2011		5.6158	-0.0531	-0.0334	-0.0433
										5.6132	0.2573	0.2904	0.2738		5.6132	-0.0086	0.0228	0.0071		5.6256	0.1835	0.2187	0.2011		5.6258	-0.0536	-0.0339	-0.0437
										5.6232	0.257	0.29	0.2735		5.6232	-0.0084	0.023	0.0073		5.6356	0.1834	0.2188	0.2011		5.6358	-0.054	-0.0344	-0.0442
										5.6332	0.2567	0.2897	0.2732		5.6332	-0.0082	0.0232	0.0075		5.6456	0.1836	0.219	0.2013		5.6458	-0.0545	-0.0349	-0.0447
										5.6432	0.2566	0.2896	0.2731		5.6432	-0.0077	0.0236	0.0079		5.6556	0.184	0.2196	0.2018		5.6558	-0.0549	-0.0354	-0.0451
										5.6532	0.2565	0.2895	0.273		5.6532	-0.007	0.0242	0.0086		5.6656	0.1849	0.2206	0.2028		5.6658	-0.0552	-0.0358	-0.0455
										5.6632	0.2567	0.2898	0.2733		5.6632	-0.0065	0.0246	0.0091		5.6756	0.186	0.2218	0.2039		5.6758	-0.0555	-0.0362	-0.0458
										5.6732	0.2569	0.29	0.2735		5.6732	-0.0063	0.0248	0.0093		5.6856	0.1867	0.2225	0.2046		5.6858	-0.0556	-0.0364	-0.046
										5.6832	0.2568	0.29	0.2734		5.6832	-0.0061	0.025	0.0095		5.6956	0.1872	0.2231	0.2051		5.6958	-0.0557	-0.0367	-0.0462
										5.6932	0.2566	0.2899	0.2732		5.6932	-0.0058	0.0252	0.0097		5.7056	0.1879	0.2239	0.2059		5.7058	-0.0562	-0.0372	-0.0467
										5.7032	0.2566	0.2899	0.2733		5.7032	-0.0058	0.0251	0.0097		5.7156	0.1887	0.2247	0.2067		5.7158	-0.0567	-0.0377	-0.0472
										5.7132	0.2571	0.2904	0.2738		5.7132	-0.0057	0.0251	0.0097		5.7256	0.189	0.225	0.207		5.7258	-0.0572	-0.0381	-0.0476
										5.7232	0.2576	0.2909	0.2743		5.7232	-0.0057	0.0251	0.0097		5.7356	0.1889	0.225	0.2069		5.7358	-0.0574	-0.0384	-0.0479
										5.7332	0.2578	0.2911	0.2745		5.7332	-0.0058	0.0249	0.0096		5.7456	0.1886	0.2248	0.2067		5.7458	-0.0578	-0.0388	-0.0483
										5.7432	0.2583	0.2915	0.2749		5.7432	-0.0057	0.0247	0.0095		5.7556	0.1883	0.2245	0.2064		5.7558	-0.0583	-0.0393	-0.0488
										5.7532	0.259	0.2922	0.2756		5.7532	-0.0056	0.0248	0.0096		5.7656	0.1884	0.2245	0.2065		5.7658	-0.0587	-0.0398	-0.0492
										5.7632	0.2596	0.2928	0.2762		5.7632	-0.0056	0.0246	0.0095		5.7756	0.1889	0.2249	0.2069		5.7758	-0.0591	-0.0402	-0.0496
										5.7732	0.2604	0.2937	0.2771		5.7732	-0.0059	0.0241	0.0091		5.7856	0.1894	0.2253	0.2074		5.7858	-0.0594	-0.0405	-0.0499
										5.7832	0.2613	0.2946	0.278		5.7832	-0.0063	0.0237	0.0087		5.7956	0.19	0.2259	0.2079		5.7958	-0.0597	-0.0409	-0.0503
										5.7932	0.2619	0.295	0.2785		5.7932	-0.0067	0.0232	0.0082		5.8056	0.1904	0.2263	0.2083		5.8058	-0.0602	-0.0414	-0.0508
										5.8032	0.2625	0.2952	0.2788		5.8032	-0.007	0.0227	0.0078		5.8156	0.191	0.2267	0.2088		5.8158	-0.0608	-0.0421	-0.0514
										5.8132	0.2628	0.2955	0.2792		5.8132	-0.0075	0.0222	0.0074		5.8256	0.192	0.2277	0.2099		5.8258	-0.0614	-0.0427	-0.052
										5.8232	0.2631	0.2957	0.2794		5.8232	-0.0082	0.0214	0.0066		5.8356	0.1932	0.2288	0.211		5.8358	-0.0617	-0.0431	-0.0524
										5.8332	0.2634	0.296	0.2797		5.8332	-0.0088	0.0207	0.0059		5.8456	0.1941	0.2298	0.2119		5.8458	-0.062	-0.0434	-0.0527
										5.8432	0.2637	0.2963	0.28		5.8432	-0.0092	0.0202	0.0055		5.8556	0.1951	0.2308	0.2129		5.8558	-0.0624	-0.0439	-0.0532
										5.8532	0.2641	0.2966	0.2804		5.8532	-0.0099	0.0195	0.0048		5.8656	0.1965	0.2323	0.2144		5.8658	-0.0629	-0.0445	-0.0537
										5.8632	0.2644	0.2969	0.2807		5.8632	-0.0113	0.0181	0.0034		5.8756	0.1977	0.2336	0.2156		5.8758	-0.0635	-0.0451	-0.0543
										5.8732	0.2647	0.2971	0.2809		5.8732	-0.0125	0.017	0.0023		5.8856	0.1983	0.2343	0.2163		5.8858	-0.064	-0.0457	-0.0549
										5.8832	0.2647	0.297	0.2808		5.8832	-0.0135	0.0159	0.0012		5.8956	0.1983	0.2344	0.2163		5.8958	-0.0643	-0.0459	-0.0551
										5.8932	0.2643	0.2963	0.2803		5.8932	-0.0147	0.0147	0		5.9056	0.198	0.2341	0.2161		5.9058	-0.0646	-0.0462	-0.0554
										5.9032	0.264	0.2957	0.2799		5.9032	-0.0155	0.0138	-0.0008		5.9156	0.1981	0.2343	0.2162		5.9158	-0.0649	-0.0465	-0.0557
										5.9132	0.2636	0.2951	0.2793		5.9132	-0.016	0.0133	-0.0014		5.9256	0.1986	0.2347	0.2166		5.9258	-0.065	-0.0467	-0.0559
										5.9232	0.2629	0.2941	0.2785		5.9232	-0.0166	0.0128	-0.0019		5.9356	0.1992	0.2353	0.2173		5.9358	-0.0651	-0.0468	-0.0559
										5.9332	0.2623	0.2933	0.2778		5.9332	-0.0173	0.0121	-0.0026		5.9456	0.1997	0.2356	0.2177		5.9458	-0.0652	-0.0469	-0.0561
										5.9432	0.2619	0.2928	0.2773		5.9432	-0.018	0.0113	-0.0034		5.9556	0.1999	0.2357	0.2178		5.9558	-0.0654	-0.0471	-0.0562
										5.9532	0.2618	0.2928	0.2773		5.9532	-0.0188	0.0105	-0.0042		5.9656	0.2005	0.2363	0.2184		5.9658	-0.0657	-0.0473	-0.0565
										5.9632	0.2619	0.293	0.2775		5.9632	-0.0196	0.0095	-0.005		5.9756	0.2013	0.2371	0.2192		5.9758	-0.0661	-0.0477	-0.0569
										5.9732	0.2618	0.293	0.2774		5.9732	-0.0203	0.0086	-0.0059		5.9856	0.2021	0.2378	0.2199		5.9858	-0.0668	-0.0483	-0.0575
										5.9832	0.2613	0.2924	0.2768		5.9832	-0.021	0.0079	-0.0066		5.9956	0.2026	0.2383	0.2204		5.9958	-0.0673	-0.0488	-0.0581
										5.9932	0.2607	0.2919	0.2763		5.9932	-0.0217	0.0072	-0.0072		6.0056	0.2032	0.2388	0.221		6.0058	-0.0677	-0.0492	-0.0585
										6.0032	0.2608	0.292	0.2764		6.0032	-0.0223	0.0065	-0.0079		6.0156	0.2041	0.2396	0.2218		6.0158	-0.068	-0.0495	-0.0587
										6.0132	0.261	0.2923	0.2766		6.0132	-0.0229	0.0058	-0.0085		6.0256	0.2052	0.2406	0.2229		6.0258	-0.0684	-0.0499	-0.0591
										6.0232	0.2607	0.292	0.2764		6.0232	-0.0235	0.0051	-0.0092		6.0356	0.2062	0.2416	0.2239		6.0358	-0.0688	-0.0502	-0.0595
										6.0332	0.2603	0.2916	0.276		6.0332	-0.0241	0.0045	-0.0098		6.0456	0.207	0.2423	0.2247		6.0458	-0.0692	-0.0506	-0.0599
										6.0432	0.2601	0.2914	0.2757		6.0432	-0.0248	0.0038	-0.0105		6.0556	0.2072	0.2425	0.2249		6.0558	-0.0697	-0.0511	-0.0604
										6.0532	0.2598	0.291	0.2754		6.0532	-0.0255	0.003	-0.0112		6.0656	0.2075	0.2428	0.2251		6.0658	-0.0701	-0.0515	-0.0608
										6.0632	0.2594	0.2906	0.275		6.0632	-0.0262	0.0023	-0.0119		6.0756	0.2083	0.2436	0.2259		6.0758	-0.0705	-0.052	-0.0613
										6.0732	0.2594	0.2905	0.2749		6.0732	-0.0268	0.0017	-0.0125		6.0856	0.2093	0.2445	0.2269		6.0858	-0.071	-0.0525	-0.0618
										6.0832	0.2597	0.2908	0.2752		6.0832	-0.0271	0.0013	-0.0129		6.0956	0.2101	0.2453	0.2277		6.0958	-0.0715	-0.053	-0.0622
										6.0932	0.2598	0.2907	0.2753		6.0932	-0.027	0.0015	-0.0128		6.1056	0.2105	0.2456	0.2281		6.1058	-0.072	-0.0534	-0.0627
										6.1032	0.2592	0.2901	0.2747		6.1032	-0.0265	0.0019	-0.0123		6.1156	0.2109	0.246	0.2285		6.1158	-0.0726	-0.054	-0.0633
										6.1132	0.2585	0.2895	0.274		6.1132	-0.0264	0.0021	-0.0122		6.1256	0.2118	0.2469	0.2294		6.1258	-0.0733	-0.0547	-0.064
										6.1232	0.258	0.2889	0.2734		6.1232	-0.0265	0.0019	-0.0123		6.1356	0.2123	0.2476	0.23		6.1358	-0.0739	-0.0554	-0.0647
										6.1332	0.2576	0.2886	0.2731		6.1332	-0.0266	0.0018	-0.0124		6.1456	0.2123	0.2476	0.2299		6.1458	-0.0745	-0.056	-0.0652
										6.1432	0.2576	0.2885	0.2731		6.1432	-0.0268	0.0016	-0.0126		6.1556	0.2121	0.2474	0.2298		6.1558	-0.075	-0.0564	-0.0657
										6.1532	0.258	0.2889	0.2734		6.1532	-0.027	0.0013	-0.0129		6.1656	0.2119	0.2472	0.2295		6.1658	-0.0751	-0.0566	-0.0658
										6.1632	0.2586	0.2895	0.274		6.1632	-0.0272	0.0012	-0.013		6.1756	0.2118	0.2471	0.2294		6.1758	-0.0752	-0.0567	-0.0659
										6.1732	0.2587	0.2896	0.2741		6.1732	-0.0274	0.0008	-0.0133		6.1856	0.212	0.2473	0.2297		6.1858	-0.0754	-0.0569	-0.0662
										6.1832	0.2583	0.2892	0.2737		6.1832	-0.0277	0.0003	-0.0137		6.1956	0.2127	0.2479	0.2303		6.1958	-0.0755	-0.057	-0.0663
										6.1932	0.2579	0.2888	0.2733		6.1932	-0.0278	0.0002	-0.0138		6.2056	0.2134	0.2486	0.231		6.2058	-0.0756	-0.0569	-0.0663
										6.2032	0.2576	0.2886	0.2731		6.2032	-0.0277	0.0003	-0.0137		6.2156	0.2136	0.2487	0.2311		6.2158	-0.0758	-0.0569	-0.0664
										6.2132	0.2577	0.2888	0.2732		6.2132	-0.0277	0.0003	-0.0137		6.2256	0.2135	0.2486	0.231		6.2258	-0.0762	-0.0573	-0.0667
										6.2232	0.258	0.2892	0.2736		6.2232	-0.0279	0.0001	-0.0139		6.2356	0.2135	0.2486	0.231		6.2358	-0.0766	-0.0577	-0.0671
										6.2332	0.2583	0.2896	0.274		6.2332	-0.0281	-0.0001	-0.0141		6.2456	0.2134	0.2484	0.2309		6.2458	-0.0769	-0.0581	-0.0675
										6.2432	0.2587	0.29	0.2744		6.2432	-0.0281	-0.0003	-0.0142		6.2556	0.2133	0.2482	0.2307		6.2558	-0.0774	-0.0585	-0.068
										6.2532	0.2589	0.2902	0.2745		6.2532	-0.0282	-0.0006	-0.0144		6.2656	0.2134	0.2482	0.2308		6.2658	-0.0779	-0.0591	-0.0685
										6.2632	0.2588	0.29	0.2744		6.2632	-0.0283	-0.0008	-0.0146		6.2756	0.2137	0.2485	0.2311		6.2758	-0.0782	-0.0595	-0.0689
										6.2732	0.2588	0.2899	0.2743		6.2732	-0.0286	-0.0012	-0.0149		6.2856	0.214	0.2486	0.2313		6.2858	-0.0784	-0.0597	-0.069
										6.2832	0.2585	0.2896	0.274		6.2832	-0.0291	-0.0017	-0.0154		6.2956	0.214	0.2487	0.2314		6.2958	-0.0784	-0.0597	-0.069
										6.2932	0.2579	0.2889	0.2734		6.2932	-0.0298	-0.0025	-0.0162		6.3056	0.2139	0.2485	0.2312		6.3058	-0.0786	-0.0599	-0.0692
										6.3032	0.2577	0.2887	0.2732		6.3032	-0.0302	-0.003	-0.0166		6.3156	0.2136	0.2482	0.2309		6.3158	-0.0787	-0.0601	-0.0694
										6.3132	0.2577	0.2888	0.2733		6.3132	-0.0303	-0.0031	-0.0167		6.3256	0.2133	0.2479	0.2306		6.3258	-0.0788	-0.0602	-0.0695
										6.3232	0.2573	0.2884	0.2729		6.3232	-0.0304	-0.0034	-0.0169		6.3356	0.213	0.2476	0.2303		6.3358	-0.0789	-0.0603	-0.0696
										6.3332	0.2566	0.2877	0.2721		6.3332	-0.0307	-0.0038	-0.0173		6.3456	0.2128	0.2474	0.2301		6.3458	-0.079	-0.0605	-0.0698
										6.3432	0.2559	0.287	0.2714		6.3432	-0.0309	-0.0042	-0.0176		6.3556	0.2126	0.2473	0.23		6.3558	-0.0792	-0.0606	-0.0699
										6.3532	0.2553	0.2864	0.2709		6.3532	-0.031	-0.0044	-0.0177		6.3656	0.2123	0.247	0.2297		6.3658	-0.0794	-0.0609	-0.0701
										6.3632	0.2546	0.2857	0.2701		6.3632	-0.0308	-0.0043	-0.0176		6.3756	0.2121	0.2468	0.2295		6.3758	-0.0796	-0.0611	-0.0704
										6.3732	0.2539	0.285	0.2695		6.3732	-0.031	-0.0045	-0.0178		6.3856	0.2123	0.2471	0.2297		6.3858	-0.0798	-0.0613	-0.0705
										6.3832	0.2535	0.2846	0.2691		6.3832	-0.0316	-0.005	-0.0183		6.3956	0.2123	0.2473	0.2298		6.3958	-0.0798	-0.0614	-0.0706
										6.3932	0.253	0.2842	0.2686		6.3932	-0.0317	-0.0052	-0.0184		6.4056	0.2123	0.2473	0.2298		6.4058	-0.0801	-0.0617	-0.0709
										6.4032	0.2528	0.284	0.2684		6.4032	-0.0314	-0.0048	-0.0181		6.4156	0.212	0.247	0.2295		6.4158	-0.0803	-0.0621	-0.0712
										6.4132	0.2527	0.2839	0.2683		6.4132	-0.031	-0.0045	-0.0178		6.4256	0.2114	0.2464	0.2289		6.4258	-0.0805	-0.0622	-0.0714
										6.4232	0.2525	0.2838	0.2681		6.4232	-0.0306	-0.0042	-0.0174		6.4356	0.2108	0.2458	0.2283		6.4358	-0.0807	-0.0625	-0.0716
										6.4332	0.2524	0.2838	0.2681		6.4332	-0.0302	-0.0039	-0.017		6.4456	0.2099	0.2449	0.2274		6.4458	-0.081	-0.0628	-0.0719
										6.4432	0.2526	0.284	0.2683		6.4432	-0.03	-0.0038	-0.0169		6.4556	0.2089	0.2438	0.2263		6.4558	-0.0811	-0.0629	-0.072
										6.4532	0.2529	0.2843	0.2686		6.4532	-0.0299	-0.0037	-0.0168		6.4656	0.2079	0.2427	0.2253		6.4658	-0.0814	-0.0632	-0.0723
										6.4632	0.2532	0.2845	0.2689		6.4632	-0.0298	-0.0037	-0.0167		6.4756	0.2071	0.2419	0.2245		6.4758	-0.0818	-0.0637	-0.0728
										6.4732	0.2533	0.2844	0.2688		6.4732	-0.0297	-0.0036	-0.0166		6.4856	0.2067	0.2414	0.224		6.4858	-0.0823	-0.0642	-0.0732
										6.4832	0.2535	0.2844	0.269		6.4832	-0.0296	-0.0036	-0.0166		6.4956	0.2064	0.2411	0.2237		6.4958	-0.0827	-0.0647	-0.0737
										6.4932	0.2538	0.2846	0.2692		6.4932	-0.0296	-0.0036	-0.0166		6.5056	0.2061	0.2408	0.2234		6.5058	-0.0831	-0.0651	-0.0741
										6.5032	0.2538	0.2845	0.2691		6.5032	-0.0294	-0.0035	-0.0164		6.5156	0.2058	0.2407	0.2232		6.5158	-0.0834	-0.0654	-0.0744
										6.5132	0.2538	0.2845	0.2691		6.5132	-0.0295	-0.0036	-0.0165		6.5256	0.2054	0.2404	0.2229		6.5258	-0.084	-0.066	-0.075
										6.5232	0.254	0.2846	0.2693		6.5232	-0.0296	-0.0037	-0.0166		6.5356	0.2047	0.2398	0.2223		6.5358	-0.0846	-0.0667	-0.0756
										6.5332	0.2537	0.2842	0.269		6.5332	-0.0295	-0.0037	-0.0166		6.5456	0.2041	0.2393	0.2217		6.5458	-0.0851	-0.0672	-0.0762
										6.5432	0.253	0.2835	0.2683		6.5432	-0.0294	-0.0036	-0.0165		6.5556	0.2034	0.2387	0.221		6.5558	-0.0856	-0.0678	-0.0767
										6.5532	0.2525	0.2829	0.2677		6.5532	-0.0295	-0.0037	-0.0166		6.5656	0.2028	0.2382	0.2205		6.5658	-0.086	-0.0682	-0.0771
										6.5632	0.2519	0.2823	0.2671		6.5632	-0.0282	-0.0026	-0.0154		6.5756	0.2028	0.2382	0.2205		6.5758	-0.0865	-0.0687	-0.0776
										6.5732	0.2514	0.2817	0.2665		6.5732	-0.0285	-0.0029	-0.0157		6.5856	0.2031	0.2386	0.2208		6.5858	-0.087	-0.0691	-0.078
										6.5832	0.2512	0.2814	0.2663		6.5832	-0.029	-0.0034	-0.0162		6.5956	0.2033	0.2388	0.221		6.5958	-0.0873	-0.0695	-0.0784
										6.5932	0.2514	0.2815	0.2665		6.5932	-0.0293	-0.0037	-0.0165		6.6056	0.2033	0.2389	0.2211		6.6058	-0.0876	-0.0698	-0.0787
										6.6032	0.2516	0.2817	0.2667		6.6032	-0.0295	-0.0038	-0.0166		6.6156	0.2034	0.239	0.2212		6.6158	-0.0879	-0.07	-0.079
										6.6132	0.2518	0.2818	0.2668		6.6132	-0.0298	-0.0043	-0.017		6.6256	0.2034	0.239	0.2212		6.6258	-0.0882	-0.0702	-0.0792
										6.6232	0.2523	0.2821	0.2672		6.6232	-0.0304	-0.005	-0.0177		6.6356	0.2033	0.2389	0.2211		6.6358	-0.0886	-0.0705	-0.0796
										6.6332	0.2529	0.2825	0.2677		6.6332	-0.0311	-0.0057	-0.0184		6.6456	0.2027	0.2383	0.2205		6.6458	-0.0889	-0.0708	-0.0798
										6.6432	0.2531	0.2826	0.2678		6.6432	-0.0318	-0.0065	-0.0191		6.6556	0.2019	0.2375	0.2197		6.6558	-0.089	-0.0709	-0.08
										6.6532	0.253	0.2824	0.2677		6.6532	-0.0324	-0.0071	-0.0197		6.6656	0.2011	0.2367	0.2189		6.6658	-0.089	-0.071	-0.08
										6.6632	0.253	0.2824	0.2677		6.6632	-0.0328	-0.0075	-0.0201		6.6756	0.2006	0.2361	0.2184		6.6758	-0.089	-0.071	-0.08
										6.6732	0.2532	0.2824	0.2678		6.6732	-0.0334	-0.0082	-0.0208		6.6856	0.2003	0.2358	0.218		6.6858	-0.0891	-0.071	-0.0801
										6.6832	0.2534	0.2825	0.268		6.6832	-0.0339	-0.0087	-0.0213		6.6956	0.1998	0.2353	0.2176		6.6958	-0.0894	-0.0713	-0.0803
										6.6932	0.2536	0.2826	0.2681		6.6932	-0.0341	-0.009	-0.0215		6.7056	0.1996	0.235	0.2173		6.7058	-0.0897	-0.0716	-0.0806
										6.7032	0.254	0.2829	0.2684		6.7032	-0.0343	-0.0093	-0.0218		6.7156	0.1998	0.2352	0.2175		6.7158	-0.09	-0.0717	-0.0808
										6.7132	0.2543	0.2832	0.2688		6.7132	-0.0347	-0.0096	-0.0221		6.7256	0.2002	0.2354	0.2178		6.7258	-0.0902	-0.072	-0.0811
										6.7232	0.2545	0.2834	0.2689		6.7232	-0.0352	-0.0101	-0.0226		6.7356	0.2004	0.2355	0.218		6.7358	-0.0905	-0.0724	-0.0814
										6.7332	0.2548	0.2836	0.2692		6.7332	-0.0356	-0.0105	-0.0231		6.7456	0.2	0.2351	0.2175		6.7458	-0.0908	-0.0727	-0.0817
										6.7432	0.2547	0.2834	0.269		6.7432	-0.0363	-0.0112	-0.0238		6.7556	0.1992	0.2342	0.2167		6.7558	-0.0909	-0.0728	-0.0819
										6.7532	0.254	0.2826	0.2683		6.7532	-0.0371	-0.012	-0.0245		6.7656	0.1989	0.2338	0.2164		6.7658	-0.091	-0.0729	-0.082
										6.7632	0.2533	0.2818	0.2675		6.7632	-0.0376	-0.0124	-0.025		6.7756	0.1989	0.2336	0.2162		6.7758	-0.0912	-0.073	-0.0821
										6.7732	0.2528	0.2813	0.267		6.7732	-0.0382	-0.0129	-0.0256		6.7856	0.1986	0.2331	0.2159		6.7858	-0.0912	-0.073	-0.0821
										6.7832	0.2525	0.281	0.2667		6.7832	-0.0391	-0.0137	-0.0264		6.7956	0.1984	0.2327	0.2156		6.7958	-0.0912	-0.0729	-0.082
										6.7932	0.2523	0.2809	0.2666		6.7932	-0.0399	-0.0144	-0.0272		6.8056	0.1986	0.2327	0.2156		6.8058	-0.0911	-0.0727	-0.0819
										6.8032	0.2526	0.2811	0.2668		6.8032	-0.0404	-0.0148	-0.0276		6.8156	0.1986	0.2325	0.2156		6.8158	-0.0909	-0.0726	-0.0818
										6.8132	0.2529	0.2815	0.2672		6.8132	-0.0406	-0.0148	-0.0277		6.8256	0.1984	0.2322	0.2153		6.8258	-0.0909	-0.0725	-0.0817
										6.8232	0.2532	0.2817	0.2675		6.8232	-0.041	-0.0151	-0.028		6.8356	0.1984	0.2322	0.2153		6.8358	-0.091	-0.0726	-0.0818
										6.8332	0.2533	0.2817	0.2675		6.8332	-0.0418	-0.0157	-0.0287		6.8456	0.1982	0.2319	0.2151		6.8458	-0.0912	-0.0728	-0.082
										6.8432	0.2532	0.2816	0.2674		6.8432	-0.043	-0.0168	-0.0299		6.8556	0.198	0.2316	0.2148		6.8558	-0.0913	-0.0729	-0.0821
										6.8532	0.2533	0.2816	0.2674		6.8532	-0.0448	-0.0183	-0.0315		6.8656	0.1976	0.2312	0.2144		6.8658	-0.0915	-0.0731	-0.0823
										6.8632	0.2537	0.2819	0.2678		6.8632	-0.0459	-0.0193	-0.0326		6.8756	0.1968	0.2304	0.2136		6.8758	-0.0917	-0.0734	-0.0826
										6.8732	0.2539	0.2821	0.268		6.8732	-0.0465	-0.0197	-0.0331		6.8856	0.1964	0.2301	0.2133		6.8858	-0.0918	-0.0735	-0.0827
										6.8832	0.254	0.2822	0.2681		6.8832	-0.047	-0.0201	-0.0335		6.8956	0.1966	0.2304	0.2135		6.8958	-0.092	-0.0737	-0.0829
										6.8932	0.2539	0.2821	0.268		6.8932	-0.0473	-0.0204	-0.0339		6.9056	0.1968	0.2306	0.2137		6.9058	-0.0924	-0.0741	-0.0832
										6.9032	0.2535	0.2817	0.2676		6.9032	-0.0477	-0.0207	-0.0342		6.9156	0.1968	0.2306	0.2137		6.9158	-0.0927	-0.0743	-0.0835
										6.9132	0.2533	0.2815	0.2674		6.9132	-0.048	-0.021	-0.0345		6.9256	0.1967	0.2305	0.2136		6.9258	-0.0928	-0.0744	-0.0836
										6.9232	0.2536	0.2816	0.2676		6.9232	-0.0483	-0.0213	-0.0348		6.9356	0.1969	0.2307	0.2138		6.9358	-0.093	-0.0746	-0.0838
										6.9332	0.2537	0.2817	0.2677		6.9332	-0.049	-0.0219	-0.0354		6.9456	0.1972	0.2311	0.2142		6.9458	-0.0934	-0.0751	-0.0842
										6.9432	0.2539	0.2821	0.268		6.9432	-0.0498	-0.0227	-0.0362		6.9556	0.1973	0.2312	0.2143		6.9558	-0.0938	-0.0756	-0.0847
										6.9532	0.2545	0.2829	0.2687		6.9532	-0.0502	-0.023	-0.0366		6.9656	0.1973	0.2313	0.2143		6.9658	-0.0942	-0.076	-0.0851
										6.9632	0.2549	0.2835	0.2692		6.9632	-0.0503	-0.0231	-0.0367		6.9756	0.197	0.2311	0.2141		6.9758	-0.0947	-0.0765	-0.0856
										6.9732	0.2553	0.284	0.2696		6.9732	-0.0507	-0.0235	-0.0371		6.9856	0.1962	0.2304	0.2133		6.9858	-0.0951	-0.077	-0.0861
										6.9832	0.2557	0.2844	0.27		6.9832	-0.0511	-0.0238	-0.0375		6.9956	0.1953	0.2295	0.2124		6.9958	-0.0956	-0.0774	-0.0865
										6.9932	0.2559	0.2845	0.2702		6.9932	-0.0511	-0.0237	-0.0374		7.0056	0.194	0.2283	0.2112		7.0058	-0.0959	-0.0777	-0.0868
										7.0032	0.2561	0.2847	0.2704		7.0032	-0.0508	-0.0233	-0.037		7.0156	0.1927	0.2272	0.2099		7.0158	-0.096	-0.0778	-0.0869
										7.0132	0.2561	0.2848	0.2705		7.0132	-0.0504	-0.0228	-0.0366		7.0256	0.1919	0.2265	0.2092		7.0258	-0.0962	-0.078	-0.0871
										7.0232	0.2559	0.2848	0.2704		7.0232	-0.0501	-0.0225	-0.0363		7.0356	0.191	0.2257	0.2084		7.0358	-0.0964	-0.0782	-0.0873
										7.0332	0.2562	0.2852	0.2707		7.0332	-0.0497	-0.0222	-0.036		7.0456	0.19	0.2247	0.2073		7.0458	-0.0967	-0.0784	-0.0875
										7.0432	0.2566	0.2856	0.2711		7.0432	-0.0494	-0.022	-0.0357		7.0556	0.1892	0.2241	0.2066		7.0558	-0.0968	-0.0785	-0.0876
										7.0532	0.2568	0.2857	0.2713		7.0532	-0.049	-0.0216	-0.0353		7.0656	0.1886	0.2237	0.2062		7.0658	-0.0967	-0.0784	-0.0876
										7.0632	0.2571	0.2858	0.2715		7.0632	-0.0486	-0.0213	-0.0349		7.0756	0.1884	0.2236	0.206		7.0758	-0.0967	-0.0783	-0.0875
										7.0732	0.2575	0.2862	0.2718		7.0732	-0.0483	-0.021	-0.0346		7.0856	0.1884	0.2238	0.2061		7.0858	-0.0967	-0.0783	-0.0875
										7.0832	0.2579	0.2866	0.2723		7.0832	-0.0479	-0.0206	-0.0342		7.0956	0.1882	0.2237	0.206		7.0958	-0.0966	-0.0782	-0.0874
										7.0932	0.2583	0.287	0.2727		7.0932	-0.0477	-0.0203	-0.034		7.1056	0.1876	0.2232	0.2054		7.1058	-0.0967	-0.0784	-0.0876
										7.1032	0.2584	0.2869	0.2726		7.1032	-0.0476	-0.0201	-0.0338		7.1156	0.187	0.2227	0.2048		7.1158	-0.0968	-0.0784	-0.0876
										7.1132	0.2584	0.2868	0.2726		7.1132	-0.0475	-0.02	-0.0337		7.1256	0.1862	0.2219	0.2041		7.1258	-0.0968	-0.0783	-0.0876
										7.1232	0.2592	0.2876	0.2734		7.1232	-0.047	-0.0194	-0.0332		7.1356	0.1854	0.2211	0.2033		7.1358	-0.0968	-0.0783	-0.0875
										7.1332	0.2606	0.289	0.2748		7.1332	-0.0461	-0.0185	-0.0323		7.1456	0.1852	0.221	0.2031		7.1458	-0.0969	-0.0782	-0.0875
										7.1432	0.2615	0.29	0.2757		7.1432	-0.0456	-0.0179	-0.0317		7.1556	0.1851	0.2209	0.203		7.1558	-0.0969	-0.0782	-0.0875
										7.1532	0.2619	0.2905	0.2762		7.1532	-0.0451	-0.0174	-0.0312		7.1656	0.185	0.2208	0.2029		7.1658	-0.0969	-0.0782	-0.0876
										7.1632	0.262	0.2907	0.2764		7.1632	-0.0447	-0.0169	-0.0308		7.1756	0.1849	0.2207	0.2028		7.1758	-0.0972	-0.0785	-0.0878
										7.1732	0.2618	0.2906	0.2762		7.1732	-0.0446	-0.0168	-0.0307		7.1856	0.1848	0.2208	0.2028		7.1858	-0.0974	-0.0787	-0.0881
										7.1832	0.2613	0.2901	0.2757		7.1832	-0.0444	-0.0166	-0.0305		7.1956	0.1851	0.2212	0.2031		7.1958	-0.0976	-0.0789	-0.0882
										7.1932	0.2609	0.2896	0.2752		7.1932	-0.0441	-0.0162	-0.0301		7.2056	0.1853	0.2215	0.2034		7.2058	-0.0978	-0.0791	-0.0885
										7.2032	0.2608	0.2894	0.2751		7.2032	-0.0438	-0.0159	-0.0298		7.2156	0.1853	0.2216	0.2034		7.2158	-0.0981	-0.0793	-0.0887
										7.2132	0.2607	0.2892	0.275		7.2132	-0.0432	-0.0153	-0.0293		7.2256	0.185	0.2214	0.2032		7.2258	-0.0981	-0.0794	-0.0887
										7.2232	0.2603	0.2889	0.2746		7.2232	-0.0424	-0.0146	-0.0285		7.2356	0.1849	0.2214	0.2032		7.2358	-0.098	-0.0793	-0.0886
										7.2332	0.2601	0.2886	0.2744		7.2332	-0.0421	-0.0143	-0.0282		7.2456	0.1851	0.2217	0.2034		7.2458	-0.098	-0.0792	-0.0886
										7.2432	0.2601	0.2885	0.2743		7.2432	-0.0423	-0.0144	-0.0283		7.2556	0.1856	0.2221	0.2039		7.2558	-0.0981	-0.0793	-0.0887
										7.2532	0.2599	0.2883	0.2741		7.2532	-0.0425	-0.0146	-0.0286		7.2656	0.1858	0.2223	0.2041		7.2658	-0.0982	-0.0794	-0.0888
										7.2632	0.2597	0.288	0.2739		7.2632	-0.0428	-0.0148	-0.0288		7.2756	0.1854	0.222	0.2037		7.2758	-0.0983	-0.0794	-0.0889
										7.2732	0.2596	0.2878	0.2737		7.2732	-0.0429	-0.0148	-0.0288		7.2856	0.1848	0.2214	0.2031		7.2858	-0.0984	-0.0793	-0.0888
										7.2832	0.2592	0.2874	0.2733		7.2832	-0.043	-0.0149	-0.029		7.2956	0.1843	0.2209	0.2026		7.2958	-0.0982	-0.0792	-0.0887
										7.2932	0.2589	0.2869	0.2729		7.2932	-0.0432	-0.0151	-0.0291		7.3056	0.1839	0.2204	0.2022		7.3058	-0.0983	-0.0791	-0.0887
										7.3032	0.2588	0.2869	0.2728		7.3032	-0.0432	-0.0151	-0.0291		7.3156	0.1837	0.2201	0.2019		7.3158	-0.0986	-0.0793	-0.0889
										7.3132	0.2587	0.287	0.2729		7.3132	-0.0433	-0.0152	-0.0292		7.3256	0.1834	0.2198	0.2016		7.3258	-0.0988	-0.0795	-0.0891
										7.3232	0.2586	0.2868	0.2727		7.3232	-0.0433	-0.0153	-0.0293		7.3356	0.1829	0.2193	0.2011		7.3358	-0.0989	-0.0797	-0.0893
										7.3332	0.2582	0.286	0.2721		7.3332	-0.0433	-0.0153	-0.0293		7.3456	0.1827	0.2191	0.2009		7.3458	-0.0988	-0.0796	-0.0892
										7.3432	0.2579	0.2856	0.2718		7.3432	-0.0435	-0.0155	-0.0295		7.3556	0.1826	0.219	0.2008		7.3558	-0.0985	-0.0792	-0.0889
										7.3532	0.2583	0.2859	0.2721		7.3532	-0.044	-0.016	-0.03		7.3656	0.1823	0.2188	0.2005		7.3658	-0.0984	-0.079	-0.0887
										7.3632	0.2587	0.2864	0.2726		7.3632	-0.0446	-0.0167	-0.0307		7.3756	0.182	0.2185	0.2003		7.3758	-0.0985	-0.0791	-0.0888
										7.3732	0.2589	0.2867	0.2728		7.3732	-0.0452	-0.0174	-0.0313		7.3856	0.1819	0.2185	0.2002		7.3858	-0.0987	-0.0792	-0.089
										7.3832	0.2587	0.2866	0.2726		7.3832	-0.0458	-0.018	-0.0319		7.3956	0.1818	0.2184	0.2001		7.3958	-0.0992	-0.0795	-0.0893
										7.3932	0.2562	0.2841	0.2702		7.3932	-0.0463	-0.0186	-0.0324		7.4056	0.1819	0.2184	0.2001		7.4058	-0.0996	-0.0799	-0.0898
										7.4032	0.2553	0.2832	0.2692		7.4032	-0.0468	-0.0191	-0.0329		7.4156	0.1819	0.2184	0.2002		7.4158	-0.1	-0.0802	-0.0901
										7.4132	0.2544	0.2823	0.2684		7.4132	-0.0474	-0.0195	-0.0334		7.4256	0.1816	0.2182	0.1999		7.4258	-0.1001	-0.0803	-0.0902
										7.4232	0.2534	0.2813	0.2673		7.4232	-0.0479	-0.0201	-0.034		7.4356	0.1812	0.2179	0.1995		7.4358	-0.1002	-0.0803	-0.0903
										7.4332	0.252	0.2799	0.2659		7.4332	-0.0486	-0.0208	-0.0347		7.4456	0.1808	0.2175	0.1991		7.4458	-0.1004	-0.0805	-0.0904
										7.4432	0.2507	0.2785	0.2646		7.4432	-0.049	-0.0213	-0.0351		7.4556	0.1802	0.2169	0.1986		7.4558	-0.1005	-0.0806	-0.0905
										7.4532	0.2494	0.2772	0.2633		7.4532	-0.0492	-0.0216	-0.0354		7.4656	0.1796	0.2164	0.198		7.4658	-0.1005	-0.0806	-0.0905
										7.4632	0.2482	0.2759	0.2621		7.4632	-0.0493	-0.0216	-0.0355		7.4756	0.1791	0.2158	0.1974		7.4758	-0.1005	-0.0805	-0.0905
										7.4732	0.2469	0.2747	0.2608		7.4732	-0.0491	-0.0214	-0.0353		7.4856	0.1783	0.215	0.1967		7.4858	-0.1005	-0.0803	-0.0904
										7.4832	0.2456	0.2734	0.2595		7.4832	-0.049	-0.0213	-0.0351		7.4956	0.1776	0.2143	0.1959		7.4958	-0.1002	-0.08	-0.0901
										7.4932	0.2446	0.2724	0.2585		7.4932	-0.049	-0.0213	-0.0351		7.5056	0.177	0.2136	0.1953		7.5058	-0.0997	-0.0795	-0.0896
										7.5032	0.244	0.2718	0.2579		7.5032	-0.0492	-0.0214	-0.0353		7.5156	0.176	0.2126	0.1943		7.5158	-0.0997	-0.0794	-0.0896
										7.5132	0.2436	0.2713	0.2574		7.5132	-0.0491	-0.0215	-0.0353		7.5256	0.1747	0.2111	0.1929		7.5258	-0.1001	-0.0798	-0.0899
										7.5232	0.2431	0.2709	0.257		7.5232	-0.0488	-0.0212	-0.035		7.5356	0.1737	0.2102	0.1919		7.5358	-0.1007	-0.0804	-0.0905
										7.5332	0.2424	0.2701	0.2563		7.5332	-0.0483	-0.0209	-0.0346		7.5456	0.1732	0.2098	0.1915		7.5458	-0.1014	-0.0811	-0.0912
										7.5432	0.2415	0.2692	0.2554		7.5432	-0.0478	-0.0205	-0.0341		7.5556	0.1728	0.2093	0.1911		7.5558	-0.1018	-0.0815	-0.0917
										7.5532	0.2411	0.2687	0.2549		7.5532	-0.0474	-0.02	-0.0337		7.5656	0.1725	0.2091	0.1908		7.5658	-0.102	-0.0818	-0.0919
										7.5632	0.2412	0.2686	0.2549		7.5632	-0.047	-0.0195	-0.0333		7.5756	0.1726	0.2093	0.1909		7.5758	-0.1022	-0.0819	-0.0921
										7.5732	0.2417	0.2689	0.2553		7.5732	-0.0466	-0.0191	-0.0329		7.5856	0.1725	0.2092	0.1908		7.5858	-0.1022	-0.0819	-0.0921
										7.5832	0.2418	0.2689	0.2553		7.5832	-0.0461	-0.0186	-0.0324		7.5956	0.1719	0.2086	0.1902		7.5958	-0.1021	-0.0817	-0.0919
										7.5932	0.2414	0.2683	0.2549		7.5932	-0.0456	-0.018	-0.0318		7.6056	0.171	0.2077	0.1893		7.6058	-0.102	-0.0816	-0.0918
										7.6032	0.241	0.2678	0.2544		7.6032	-0.0452	-0.0175	-0.0314		7.6156	0.1706	0.2073	0.1889		7.6158	-0.1021	-0.0816	-0.0918
										7.6132	0.2406	0.2673	0.2539		7.6132	-0.0449	-0.0171	-0.031		7.6256	0.1705	0.2072	0.1888		7.6258	-0.1021	-0.0816	-0.0919
										7.6232	0.2401	0.2666	0.2534		7.6232	-0.0448	-0.0169	-0.0308		7.6356	0.17	0.2067	0.1883		7.6358	-0.1023	-0.0818	-0.092
										7.6332	0.2397	0.266	0.2529		7.6332	-0.0449	-0.017	-0.0309		7.6456	0.1695	0.2063	0.1879		7.6458	-0.1025	-0.0819	-0.0922
										7.6432	0.2397	0.2658	0.2528		7.6432	-0.0449	-0.017	-0.0309		7.6556	0.1692	0.206	0.1876		7.6558	-0.1026	-0.082	-0.0923
										7.6532	0.2398	0.2659	0.2528		7.6532	-0.0445	-0.0165	-0.0305		7.6656	0.1689	0.2059	0.1874		7.6658	-0.1027	-0.0821	-0.0924
										7.6632	0.2397	0.2658	0.2527		7.6632	-0.0439	-0.0159	-0.0299		7.6756	0.1685	0.2055	0.187		7.6758	-0.1028	-0.0822	-0.0925
										7.6732	0.2391	0.2652	0.2522		7.6732	-0.0437	-0.0156	-0.0297		7.6856	0.1681	0.2051	0.1866		7.6858	-0.103	-0.0824	-0.0927
										7.6832	0.2385	0.2647	0.2516		7.6832	-0.044	-0.0157	-0.0298		7.6956	0.1677	0.2047	0.1862		7.6958	-0.1032	-0.0826	-0.0929
										7.6932	0.2383	0.2646	0.2514		7.6932	-0.0441	-0.0157	-0.0299		7.7056	0.1673	0.2042	0.1857		7.7058	-0.1036	-0.0829	-0.0933
										7.7032	0.2382	0.2644	0.2513		7.7032	-0.0438	-0.0154	-0.0296		7.7156	0.1668	0.2037	0.1852		7.7158	-0.1039	-0.0833	-0.0936
										7.7132	0.238	0.2641	0.251		7.7132	-0.0435	-0.0152	-0.0293		7.7256	0.1664	0.2034	0.1849		7.7258	-0.1042	-0.0836	-0.0939
										7.7232	0.2377	0.2637	0.2507		7.7232	-0.0432	-0.0149	-0.0291		7.7356	0.1662	0.2034	0.1848		7.7358	-0.1046	-0.084	-0.0943
										7.7332	0.2373	0.2633	0.2503		7.7332	-0.0427	-0.0144	-0.0285		7.7456	0.166	0.2033	0.1847		7.7458	-0.1049	-0.0843	-0.0946
										7.7432	0.2371	0.2628	0.25		7.7432	-0.0419	-0.0135	-0.0277		7.7556	0.1659	0.2035	0.1847		7.7558	-0.1053	-0.0848	-0.095
										7.7532	0.2366	0.2622	0.2494		7.7532	-0.0409	-0.0124	-0.0267		7.7656	0.1658	0.2036	0.1847		7.7658	-0.1059	-0.0854	-0.0957
										7.7632	0.2361	0.2615	0.2488		7.7632	-0.0406	-0.012	-0.0263		7.7756	0.1654	0.2033	0.1844		7.7758	-0.1065	-0.0862	-0.0964
										7.7732	0.2355	0.2609	0.2482		7.7732	-0.0409	-0.0123	-0.0266		7.7856	0.1646	0.2027	0.1837		7.7858	-0.107	-0.0868	-0.0969
										7.7832	0.235	0.2603	0.2476		7.7832	-0.0411	-0.0124	-0.0267		7.7956	0.1639	0.2021	0.183		7.7958	-0.1075	-0.0874	-0.0975
										7.7932	0.2343	0.2594	0.2468		7.7932	-0.0407	-0.0121	-0.0264		7.8056	0.1638	0.2022	0.183		7.8058	-0.1078	-0.0878	-0.0978
										7.8032	0.2333	0.2584	0.2458		7.8032	-0.0401	-0.0114	-0.0257		7.8156	0.1641	0.2024	0.1833		7.8158	-0.1079	-0.0879	-0.0979
										7.8132	0.2323	0.2572	0.2447		7.8132	-0.0396	-0.0108	-0.0252		7.8256	0.164	0.2024	0.1832		7.8258	-0.1077	-0.0877	-0.0977
										7.8232	0.2313	0.2561	0.2437		7.8232	-0.0391	-0.0103	-0.0247		7.8356	0.1636	0.2021	0.1828		7.8358	-0.1078	-0.0877	-0.0978
										7.8332	0.2306	0.2554	0.243		7.8332	-0.0389	-0.0099	-0.0244		7.8456	0.163	0.2016	0.1823		7.8458	-0.1082	-0.0882	-0.0982
										7.8432	0.2302	0.255	0.2426		7.8432	-0.0385	-0.0096	-0.024		7.8556	0.1624	0.2009	0.1817		7.8558	-0.1088	-0.0888	-0.0988
										7.8532	0.2295	0.2542	0.2418		7.8532	-0.0378	-0.0089	-0.0233		7.8656	0.1619	0.2004	0.1812		7.8658	-0.1097	-0.0896	-0.0997
										7.8632	0.2285	0.2529	0.2407		7.8632	-0.0372	-0.0083	-0.0227		7.8756	0.1619	0.2004	0.1811		7.8758	-0.1105	-0.0904	-0.1005
										7.8732	0.2276	0.2518	0.2397		7.8732	-0.0367	-0.0078	-0.0222		7.8856	0.1621	0.2007	0.1814		7.8858	-0.1109	-0.0908	-0.1008
										7.8832	0.2268	0.2508	0.2388		7.8832	-0.0359	-0.007	-0.0214		7.8956	0.1622	0.2008	0.1815		7.8958	-0.1112	-0.0912	-0.1012
										7.8932	0.2259	0.2499	0.2379		7.8932	-0.0352	-0.0063	-0.0207		7.9056	0.1619	0.2007	0.1813		7.9058	-0.1116	-0.0916	-0.1016
										7.9032	0.2251	0.249	0.237		7.9032	-0.0349	-0.0061	-0.0205		7.9156	0.162	0.2008	0.1814		7.9158	-0.1119	-0.092	-0.102
										7.9132	0.2244	0.2483	0.2364		7.9132	-0.0348	-0.0061	-0.0204		7.9256	0.162	0.2008	0.1814		7.9258	-0.1125	-0.0926	-0.1025
										7.9232	0.2236	0.2474	0.2355		7.9232	-0.0344	-0.0057	-0.02		7.9356	0.1615	0.2002	0.1808		7.9358	-0.1131	-0.0932	-0.1031
										7.9332	0.2225	0.2462	0.2343		7.9332	-0.0338	-0.0051	-0.0194		7.9456	0.1607	0.1995	0.1801		7.9458	-0.1136	-0.0938	-0.1037
										7.9432	0.2214	0.2449	0.2331		7.9432	-0.0334	-0.0048	-0.0191		7.9556	0.1598	0.1987	0.1793		7.9558	-0.1141	-0.0943	-0.1042
										7.9532	0.22	0.2435	0.2317		7.9532	-0.0332	-0.0046	-0.0189		7.9656	0.159	0.1979	0.1785		7.9658	-0.1144	-0.0946	-0.1045
										7.9632	0.2189	0.2423	0.2306		7.9632	-0.0331	-0.0046	-0.0188		7.9756	0.1587	0.1978	0.1782		7.9758	-0.1145	-0.0948	-0.1047
										7.9732	0.2182	0.2415	0.2298		7.9732	-0.033	-0.0046	-0.0188		7.9856	0.1582	0.1975	0.1779		7.9858	-0.1148	-0.0951	-0.105
										7.9832	0.2173	0.2407	0.229		7.9832	-0.0329	-0.0047	-0.0188		7.9956	0.157	0.1964	0.1767		7.9958	-0.1152	-0.0954	-0.1053
										7.9932	0.2161	0.2395	0.2278		7.9932	-0.0327	-0.0046	-0.0186		8.0056	0.1555	0.1951	0.1753		8.0058	-0.1152	-0.0954	-0.1053
										8.0032	0.2146	0.2381	0.2264		8.0032	-0.0324	-0.0044	-0.0184		8.0156	0.1546	0.1942	0.1744		8.0158	-0.1152	-0.0954	-0.1053
										8.0132	0.2134	0.237	0.2252		8.0132	-0.0323	-0.0042	-0.0183		8.0256	0.1539	0.1935	0.1737		8.0258	-0.1154	-0.0957	-0.1055
										8.0232	0.2125	0.2361	0.2243		8.0232	-0.0323	-0.0043	-0.0183		8.0356	0.1534	0.1931	0.1733		8.0358	-0.1156	-0.0958	-0.1057
										8.0332	0.2115	0.2351	0.2233		8.0332	-0.0321	-0.0043	-0.0182		8.0456	0.1534	0.1932	0.1733		8.0458	-0.1155	-0.0957	-0.1056
										8.0432	0.2102	0.2338	0.222		8.0432	-0.0318	-0.004	-0.0179		8.0556	0.1533	0.1931	0.1732		8.0558	-0.1156	-0.0958	-0.1057
										8.0532	0.2091	0.2326	0.2208		8.0532	-0.0311	-0.0033	-0.0172		8.0656	0.1526	0.1924	0.1725		8.0658	-0.1158	-0.0961	-0.1059
										8.0632	0.2082	0.2317	0.22		8.0632	-0.0305	-0.0027	-0.0166		8.0756	0.1517	0.1914	0.1716		8.0758	-0.1158	-0.0962	-0.106
										8.0732	0.2074	0.2308	0.2191		8.0732	-0.0301	-0.0023	-0.0162		8.0856	0.1509	0.1904	0.1707		8.0858	-0.1157	-0.096	-0.1059
										8.0832	0.2068	0.2301	0.2184		8.0832	-0.0295	-0.0018	-0.0156		8.0956	0.15	0.1894	0.1697		8.0958	-0.1155	-0.0958	-0.1057
										8.0932	0.2062	0.2296	0.2179		8.0932	-0.0291	-0.0014	-0.0152		8.1056	0.1493	0.1887	0.169		8.1058	-0.1154	-0.0958	-0.1056
										8.1032	0.2055	0.2289	0.2172		8.1032	-0.0295	-0.0018	-0.0156		8.1156	0.149	0.1884	0.1687		8.1158	-0.1152	-0.0957	-0.1054
										8.1132	0.2044	0.2278	0.2161		8.1132	-0.0301	-0.0025	-0.0163		8.1256	0.1489	0.1882	0.1685		8.1258	-0.1151	-0.0956	-0.1053
										8.1232	0.2032	0.2267	0.215		8.1232	-0.0304	-0.0029	-0.0167		8.1356	0.1486	0.1879	0.1683		8.1358	-0.1153	-0.0957	-0.1055
										8.1332	0.2021	0.2255	0.2138		8.1332	-0.0307	-0.0031	-0.0169		8.1456	0.1482	0.1875	0.1679		8.1458	-0.1157	-0.0962	-0.106
										8.1432	0.2008	0.2243	0.2126		8.1432	-0.0309	-0.0034	-0.0171		8.1556	0.1476	0.1869	0.1673		8.1558	-0.1161	-0.0966	-0.1064
										8.1532	0.1996	0.2232	0.2114		8.1532	-0.0309	-0.0035	-0.0172		8.1656	0.1472	0.1867	0.1669		8.1658	-0.1165	-0.0969	-0.1067
										8.1632	0.1984	0.2221	0.2103		8.1632	-0.0305	-0.0032	-0.0168		8.1756	0.1474	0.1871	0.1672		8.1758	-0.1168	-0.0972	-0.107
										8.1732	0.1974	0.2212	0.2093		8.1732	-0.03	-0.0028	-0.0164		8.1856	0.1478	0.1875	0.1677		8.1858	-0.1169	-0.0973	-0.1071
										8.1832	0.1964	0.2203	0.2083		8.1832	-0.0298	-0.0027	-0.0162		8.1956	0.1478	0.1874	0.1676		8.1958	-0.117	-0.0974	-0.1072
										8.1932	0.1954	0.2194	0.2074		8.1932	-0.0296	-0.0025	-0.0161		8.2056	0.1474	0.187	0.1672		8.2058	-0.117	-0.0974	-0.1072
										8.2032	0.1944	0.2185	0.2064		8.2032	-0.0292	-0.002	-0.0156		8.2156	0.1473	0.1868	0.167		8.2158	-0.1172	-0.0976	-0.1074
										8.2132	0.1934	0.2175	0.2054		8.2132	-0.0288	-0.0017	-0.0153		8.2256	0.1474	0.1869	0.1672		8.2258	-0.1175	-0.0978	-0.1077
										8.2232	0.1926	0.2167	0.2046		8.2232	-0.029	-0.0019	-0.0154		8.2356	0.1476	0.187	0.1673		8.2358	-0.1177	-0.0981	-0.1079
										8.2332	0.1919	0.2162	0.204		8.2332	-0.0292	-0.0022	-0.0157		8.2456	0.1477	0.187	0.1674		8.2458	-0.1179	-0.0983	-0.1081
										8.2432	0.1911	0.2154	0.2032		8.2432	-0.0295	-0.0025	-0.016		8.2556	0.1479	0.1871	0.1675		8.2558	-0.1179	-0.0984	-0.1082
										8.2532	0.1902	0.2147	0.2025		8.2532	-0.0299	-0.0031	-0.0165		8.2656	0.148	0.1871	0.1675		8.2658	-0.1182	-0.0987	-0.1084
										8.2632	0.1899	0.2145	0.2022		8.2632	-0.0303	-0.0036	-0.017		8.2756	0.148	0.1871	0.1675		8.2758	-0.1185	-0.0991	-0.1088
										8.2732	0.1895	0.2141	0.2018		8.2732	-0.0307	-0.0041	-0.0174		8.2856	0.1481	0.1873	0.1677		8.2858	-0.1189	-0.0995	-0.1092
										8.2832	0.1888	0.2136	0.2012		8.2832	-0.0314	-0.005	-0.0182		8.2956	0.1481	0.1874	0.1678		8.2958	-0.1191	-0.0998	-0.1095
										8.2932	0.1883	0.2132	0.2008		8.2932	-0.032	-0.0057	-0.0188		8.3056	0.1481	0.1874	0.1677		8.3058	-0.1191	-0.0997	-0.1094
										8.3032	0.1876	0.2125	0.2001		8.3032	-0.0322	-0.0059	-0.019		8.3156	0.148	0.1874	0.1677		8.3158	-0.1188	-0.0994	-0.1091
										8.3132	0.1868	0.2118	0.1993		8.3132	-0.0323	-0.0061	-0.0192		8.3256	0.1478	0.1872	0.1675		8.3258	-0.1189	-0.0994	-0.1091
										8.3232	0.1861	0.2111	0.1986		8.3232	-0.0329	-0.0066	-0.0197		8.3356	0.1473	0.1868	0.1671		8.3358	-0.1189	-0.0993	-0.1091
										8.3332	0.1853	0.2105	0.1979		8.3332	-0.0339	-0.0074	-0.0207		8.3456	0.1468	0.1862	0.1665		8.3458	-0.1187	-0.099	-0.1089
										8.3432	0.1845	0.2097	0.1971		8.3432	-0.0351	-0.0085	-0.0218		8.3556	0.1457	0.1853	0.1655		8.3558	-0.1186	-0.0988	-0.1087
										8.3532	0.1838	0.2092	0.1965		8.3532	-0.0364	-0.0095	-0.023		8.3656	0.1443	0.184	0.1642		8.3658	-0.1186	-0.0987	-0.1087
										8.3632	0.1835	0.209	0.1962		8.3632	-0.0375	-0.0104	-0.0239		8.3756	0.143	0.1826	0.1628		8.3758	-0.1186	-0.0987	-0.1086
										8.3732	0.1831	0.2086	0.1959		8.3732	-0.0383	-0.0111	-0.0247		8.3856	0.1422	0.1818	0.162		8.3858	-0.1185	-0.0986	-0.1085
										8.3832	0.1828	0.2083	0.1955		8.3832	-0.0389	-0.0117	-0.0253		8.3956	0.1417	0.1813	0.1615		8.3958	-0.1185	-0.0987	-0.1086
										8.3932	0.1825	0.208	0.1953		8.3932	-0.0393	-0.0119	-0.0256		8.4056	0.1411	0.1807	0.1609		8.4058	-0.1185	-0.0987	-0.1086
										8.4032	0.1824	0.208	0.1952		8.4032	-0.0395	-0.012	-0.0257		8.4156	0.14	0.1796	0.1598		8.4158	-0.1185	-0.0987	-0.1086
										8.4132	0.1824	0.208	0.1952		8.4132	-0.0393	-0.0119	-0.0256		8.4256	0.139	0.1786	0.1588		8.4258	-0.1186	-0.0988	-0.1087
										8.4232	0.1822	0.2079	0.1951		8.4232	-0.0392	-0.0117	-0.0254		8.4356	0.1385	0.1779	0.1582		8.4358	-0.1188	-0.099	-0.1089
										8.4332	0.1821	0.2079	0.195		8.4332	-0.0393	-0.0117	-0.0255		8.4456	0.1381	0.1775	0.1578		8.4458	-0.1189	-0.0991	-0.109
										8.4432	0.1819	0.2078	0.1948		8.4432	-0.0394	-0.0118	-0.0256		8.4556	0.138	0.1773	0.1577		8.4558	-0.1186	-0.0988	-0.1087
										8.4532	0.1815	0.2075	0.1945		8.4532	-0.0395	-0.0118	-0.0256		8.4656	0.1379	0.1771	0.1575		8.4658	-0.1181	-0.0985	-0.1083
										8.4632	0.1811	0.2073	0.1942		8.4632	-0.0396	-0.0118	-0.0257		8.4756	0.1375	0.1768	0.1572		8.4758	-0.118	-0.0983	-0.1082
										8.4732	0.1811	0.2072	0.1941		8.4732	-0.0395	-0.0118	-0.0257		8.4856	0.1371	0.1765	0.1568		8.4858	-0.1181	-0.0985	-0.1083
										8.4832	0.181	0.2071	0.194		8.4832	-0.0392	-0.0114	-0.0253		8.4956	0.1362	0.1757	0.1559		8.4958	-0.1183	-0.0986	-0.1084
										8.4932	0.1808	0.2069	0.1938		8.4932	-0.0386	-0.0109	-0.0248		8.5056	0.135	0.1746	0.1548		8.5058	-0.1184	-0.0987	-0.1085
										8.5032	0.1805	0.2068	0.1936		8.5032	-0.0381	-0.0104	-0.0243		8.5156	0.1339	0.1736	0.1537		8.5158	-0.1186	-0.099	-0.1088
										8.5132	0.18	0.2064	0.1932		8.5132	-0.0379	-0.0102	-0.024		8.5256	0.1329	0.1725	0.1527		8.5258	-0.1188	-0.0992	-0.109
										8.5232	0.1797	0.2062	0.193		8.5232	-0.0377	-0.0101	-0.0239		8.5356	0.1317	0.1713	0.1515		8.5358	-0.1189	-0.0994	-0.1091
										8.5332	0.1795	0.2061	0.1928		8.5332	-0.0376	-0.0101	-0.0238		8.5456	0.1302	0.1696	0.1499		8.5458	-0.1188	-0.0994	-0.1091
										8.5432	0.179	0.2057	0.1924		8.5432	-0.0377	-0.0102	-0.024		8.5556	0.1286	0.1678	0.1482		8.5558	-0.1186	-0.0992	-0.1089
										8.5532	0.1784	0.2051	0.1918		8.5532	-0.0377	-0.0103	-0.024		8.5656	0.1271	0.1662	0.1466		8.5658	-0.1184	-0.099	-0.1087
										8.5632	0.1778	0.2046	0.1912		8.5632	-0.0376	-0.0101	-0.0239		8.5756	0.126	0.1649	0.1455		8.5758	-0.1185	-0.0991	-0.1088
										8.5732	0.1775	0.2043	0.1909		8.5732	-0.0375	-0.01	-0.0238		8.5856	0.1248	0.1636	0.1442		8.5858	-0.1185	-0.0991	-0.1088
										8.5832	0.1773	0.2041	0.1907		8.5832	-0.0374	-0.0099	-0.0237		8.5956	0.1238	0.1624	0.1431		8.5958	-0.1183	-0.0989	-0.1086
										8.5932	0.177	0.2039	0.1905		8.5932	-0.0377	-0.0101	-0.0239		8.6056	0.1236	0.162	0.1428		8.6058	-0.1182	-0.0988	-0.1085
										8.6032	0.1767	0.2036	0.1902		8.6032	-0.0382	-0.0106	-0.0244		8.6156	0.1235	0.1618	0.1427		8.6158	-0.1183	-0.0989	-0.1086
										8.6132	0.1764	0.2033	0.1898		8.6132	-0.0384	-0.0108	-0.0246		8.6256	0.1223	0.1607	0.1415		8.6258	-0.1185	-0.0992	-0.1089
										8.6232	0.1761	0.203	0.1896		8.6232	-0.0386	-0.011	-0.0248		8.6356	0.1205	0.1589	0.1397		8.6358	-0.1186	-0.0993	-0.109
										8.6332	0.1757	0.2027	0.1892		8.6332	-0.0388	-0.0113	-0.025		8.6456	0.1195	0.1577	0.1386		8.6458	-0.1185	-0.0992	-0.1088
										8.6432	0.1754	0.2024	0.1889		8.6432	-0.039	-0.0115	-0.0253		8.6556	0.1187	0.1568	0.1377		8.6558	-0.1184	-0.0992	-0.1088
										8.6532	0.1753	0.2022	0.1887		8.6532	-0.0391	-0.0116	-0.0254		8.6656	0.1179	0.1559	0.1369		8.6658	-0.1184	-0.0991	-0.1087
										8.6632	0.1748	0.2017	0.1883		8.6632	-0.0391	-0.0117	-0.0254		8.6756	0.1175	0.1554	0.1365		8.6758	-0.1182	-0.099	-0.1086
										8.6732	0.1743	0.2012	0.1878		8.6732	-0.0393	-0.012	-0.0257		8.6856	0.117	0.1548	0.1359		8.6858	-0.118	-0.0987	-0.1083
										8.6832	0.1741	0.2009	0.1875		8.6832	-0.0396	-0.0124	-0.026		8.6956	0.1159	0.1537	0.1348		8.6958	-0.1177	-0.0983	-0.108
										8.6932	0.174	0.2009	0.1874		8.6932	-0.0399	-0.0127	-0.0263		8.7056	0.1152	0.153	0.1341		8.7058	-0.1172	-0.0978	-0.1075
										8.7032	0.1742	0.201	0.1876		8.7032	-0.0401	-0.013	-0.0265		8.7156	0.1147	0.1525	0.1336		8.7158	-0.1171	-0.0975	-0.1073
										8.7132	0.1744	0.2011	0.1878		8.7132	-0.0404	-0.0132	-0.0268		8.7256	0.1144	0.1521	0.1333		8.7258	-0.1171	-0.0975	-0.1073
										8.7232	0.1745	0.2012	0.1879		8.7232	-0.0411	-0.014	-0.0275		8.7356	0.1142	0.1517	0.133		8.7358	-0.117	-0.0973	-0.1072
										8.7332	0.1743	0.2009	0.1876		8.7332	-0.0421	-0.015	-0.0286		8.7456	0.1135	0.1508	0.1322		8.7458	-0.1169	-0.0971	-0.107
										8.7432	0.1737	0.2003	0.187		8.7432	-0.0431	-0.0159	-0.0295		8.7556	0.1128	0.1499	0.1313		8.7558	-0.1167	-0.0967	-0.1067
										8.7532	0.173	0.1995	0.1862		8.7532	-0.0434	-0.0163	-0.0299		8.7656	0.1121	0.149	0.1305		8.7658	-0.1163	-0.0961	-0.1062
										8.7632	0.1723	0.1989	0.1856		8.7632	-0.0431	-0.016	-0.0296		8.7756	0.1116	0.1483	0.13		8.7758	-0.116	-0.0956	-0.1058
										8.7732	0.172	0.1985	0.1852		8.7732	-0.0425	-0.0155	-0.029		8.7856	0.111	0.1475	0.1293		8.7858	-0.1157	-0.0953	-0.1055
										8.7832	0.1715	0.1981	0.1848		8.7832	-0.0421	-0.0153	-0.0287		8.7956	0.1101	0.1463	0.1282		8.7958	-0.1156	-0.0952	-0.1054
										8.7932	0.1711	0.1976	0.1843		8.7932	-0.0421	-0.0154	-0.0288		8.8056	0.1096	0.1456	0.1276		8.8058	-0.1157	-0.0952	-0.1054
										8.8032	0.1708	0.1974	0.1841		8.8032	-0.0421	-0.0153	-0.0287		8.8156	0.1092	0.1452	0.1272		8.8158	-0.1157	-0.095	-0.1053
										8.8132	0.1707	0.1971	0.1839		8.8132	-0.042	-0.0152	-0.0286		8.8256	0.1084	0.1444	0.1264		8.8258	-0.1157	-0.0949	-0.1053
										8.8232	0.1704	0.1967	0.1836		8.8232	-0.0421	-0.0154	-0.0288		8.8356	0.1073	0.1435	0.1254		8.8358	-0.1158	-0.0948	-0.1053
										8.8332	0.1702	0.1963	0.1832		8.8332	-0.0425	-0.0158	-0.0291		8.8456	0.1061	0.1423	0.1242		8.8458	-0.1158	-0.0948	-0.1053
										8.8432	0.17	0.1959	0.1829		8.8432	-0.0431	-0.0164	-0.0298		8.8556	0.1049	0.1411	0.123		8.8558	-0.1157	-0.0947	-0.1052
										8.8532	0.1697	0.1955	0.1826		8.8532	-0.0435	-0.0168	-0.0301		8.8656	0.1044	0.1406	0.1225		8.8658	-0.1155	-0.0944	-0.1049
										8.8632	0.1694	0.195	0.1822		8.8632	-0.0434	-0.0167	-0.0301		8.8756	0.104	0.1403	0.1221		8.8758	-0.1152	-0.0941	-0.1047
										8.8732	0.1691	0.1948	0.182		8.8732	-0.043	-0.0163	-0.0296		8.8856	0.1037	0.14	0.1218		8.8858	-0.1154	-0.0942	-0.1048
										8.8832	0.1694	0.1949	0.1822		8.8832	-0.0423	-0.0155	-0.0289		8.8956	0.1034	0.1397	0.1216		8.8958	-0.1157	-0.0945	-0.1051
										8.8932	0.1698	0.1954	0.1826		8.8932	-0.0414	-0.0146	-0.028		8.9056	0.1028	0.1391	0.1209		8.9058	-0.1159	-0.0947	-0.1053
										8.9032	0.1702	0.1957	0.1829		8.9032	-0.0408	-0.0139	-0.0274		8.9156	0.102	0.1381	0.1201		8.9158	-0.1159	-0.0946	-0.1052
										8.9132	0.1703	0.1958	0.183		8.9132	-0.0404	-0.0135	-0.0269		8.9256	0.1015	0.1375	0.1195		8.9258	-0.1157	-0.0944	-0.105
										8.9232	0.1702	0.1957	0.183		8.9232	-0.0404	-0.0134	-0.0269		8.9356	0.1012	0.1371	0.1191		8.9358	-0.1158	-0.0944	-0.1051
										8.9332	0.1702	0.1956	0.1829		8.9332	-0.0408	-0.0136	-0.0272		8.9456	0.1008	0.1364	0.1186		8.9458	-0.1161	-0.0946	-0.1054
										8.9432	0.1701	0.1955	0.1828		8.9432	-0.0407	-0.0135	-0.0271		8.9556	0.0995	0.1348	0.1172		8.9558	-0.1162	-0.0947	-0.1055
										8.9532	0.17	0.1953	0.1827		8.9532	-0.0404	-0.0132	-0.0268		8.9656	0.0974	0.1327	0.115		8.9658	-0.1162	-0.0947	-0.1055
										8.9632	0.1696	0.1949	0.1823		8.9632	-0.0403	-0.0131	-0.0267		8.9756	0.0957	0.1308	0.1133		8.9758	-0.1165	-0.0949	-0.1057
										8.9732	0.1688	0.1941	0.1815		8.9732	-0.0402	-0.013	-0.0266		8.9856	0.094	0.1291	0.1115		8.9858	-0.1169	-0.0953	-0.1061
										8.9832	0.168	0.1934	0.1807		8.9832	-0.0401	-0.0127	-0.0264		8.9956	0.0923	0.1275	0.1099		8.9958	-0.117	-0.0955	-0.1063
										8.9932	0.1677	0.1931	0.1804		8.9932	-0.0398	-0.0124	-0.0261		9.0056	0.0911	0.1264	0.1088		9.0058	-0.1171	-0.0957	-0.1064
										9.0032	0.168	0.1932	0.1806		9.0032	-0.0398	-0.0123	-0.0261		9.0156	0.0899	0.1252	0.1075		9.0158	-0.1171	-0.0957	-0.1064
										9.0132	0.1684	0.1935	0.181		9.0132	-0.04	-0.0124	-0.0262		9.0256	0.0889	0.1242	0.1066		9.0258	-0.1172	-0.0958	-0.1065
										9.0232	0.1686	0.1936	0.1811		9.0232	-0.04	-0.0124	-0.0262		9.0356	0.088	0.1232	0.1056		9.0358	-0.1173	-0.0959	-0.1066
										9.0332	0.1683	0.1932	0.1808		9.0332	-0.04	-0.0124	-0.0262		9.0456	0.0872	0.1224	0.1048		9.0458	-0.1173	-0.0958	-0.1066
										9.0432	0.1676	0.1925	0.1801		9.0432	-0.0404	-0.0126	-0.0265		9.0556	0.0867	0.1219	0.1043		9.0558	-0.1173	-0.0958	-0.1066
										9.0532	0.1672	0.1921	0.1797		9.0532	-0.0411	-0.0133	-0.0272		9.0656	0.0858	0.1212	0.1035		9.0658	-0.1175	-0.0959	-0.1067
										9.0632	0.1673	0.192	0.1797		9.0632	-0.0421	-0.0141	-0.0281		9.0756	0.0847	0.1203	0.1025		9.0758	-0.1175	-0.0959	-0.1067
										9.0732	0.1677	0.1923	0.18		9.0732	-0.0429	-0.015	-0.0289		9.0856	0.084	0.1197	0.1018		9.0858	-0.1176	-0.0959	-0.1067
										9.0832	0.1679	0.1925	0.1802		9.0832	-0.0435	-0.0156	-0.0295		9.0956	0.083	0.1187	0.1008		9.0958	-0.1175	-0.0958	-0.1066
										9.0932	0.1678	0.1923	0.1801		9.0932	-0.0438	-0.0159	-0.0298		9.1056	0.082	0.1176	0.0998		9.1058	-0.1176	-0.0959	-0.1068
										9.1032	0.1676	0.1922	0.1799		9.1032	-0.0439	-0.0159	-0.0299		9.1156	0.0813	0.1169	0.0991		9.1158	-0.1181	-0.0963	-0.1072
										9.1132	0.1673	0.1919	0.1796		9.1132	-0.0439	-0.0159	-0.0299		9.1256	0.0808	0.1163	0.0985		9.1258	-0.1184	-0.0966	-0.1075
										9.1232	0.1666	0.1913	0.1789		9.1232	-0.0442	-0.0162	-0.0302		9.1356	0.0799	0.1152	0.0976		9.1358	-0.1187	-0.0968	-0.1077
										9.1332	0.166	0.1908	0.1784		9.1332	-0.0446	-0.0166	-0.0306		9.1456	0.0783	0.1135	0.0959		9.1458	-0.1189	-0.0969	-0.1079
										9.1432	0.1658	0.1906	0.1782		9.1432	-0.0449	-0.0169	-0.0309		9.1556	0.0768	0.1118	0.0943		9.1558	-0.1191	-0.097	-0.1081
										9.1532	0.1655	0.1905	0.178		9.1532	-0.0451	-0.0171	-0.0311		9.1656	0.0754	0.1103	0.0929		9.1658	-0.1192	-0.097	-0.1081
										9.1632	0.1654	0.1905	0.1779		9.1632	-0.0454	-0.0173	-0.0314		9.1756	0.0741	0.1089	0.0915		9.1758	-0.1193	-0.0971	-0.1082
										9.1732	0.1654	0.1905	0.178		9.1732	-0.046	-0.0178	-0.0319		9.1856	0.0727	0.1074	0.09		9.1858	-0.1193	-0.097	-0.1082
										9.1832	0.1654	0.1906	0.178		9.1832	-0.0464	-0.0182	-0.0323		9.1956	0.0714	0.106	0.0887		9.1958	-0.1192	-0.0968	-0.108
										9.1932	0.1654	0.1907	0.178		9.1932	-0.0469	-0.0186	-0.0327		9.2056	0.0708	0.1052	0.088		9.2058	-0.1193	-0.0967	-0.108
										9.2032	0.1652	0.1905	0.1779		9.2032	-0.0473	-0.019	-0.0332		9.2156	0.0702	0.1044	0.0873		9.2158	-0.1195	-0.0969	-0.1082
										9.2132	0.1648	0.1901	0.1774		9.2132	-0.0474	-0.0191	-0.0333		9.2256	0.0689	0.1031	0.086		9.2258	-0.1199	-0.0972	-0.1085
										9.2232	0.164	0.1894	0.1767		9.2232	-0.0473	-0.019	-0.0332		9.2356	0.0672	0.1013	0.0842		9.2358	-0.1202	-0.0974	-0.1088
										9.2332	0.1632	0.1888	0.176		9.2332	-0.0474	-0.0191	-0.0332		9.2456	0.0654	0.0996	0.0825		9.2458	-0.1205	-0.0976	-0.109
										9.2432	0.1625	0.1882	0.1753		9.2432	-0.0472	-0.0188	-0.033		9.2556	0.0641	0.0983	0.0812		9.2558	-0.1208	-0.0977	-0.1093
										9.2532	0.1617	0.1875	0.1746		9.2532	-0.0468	-0.0185	-0.0326		9.2656	0.0628	0.0969	0.0798		9.2658	-0.121	-0.0976	-0.1093
										9.2632	0.1612	0.1871	0.1741		9.2632	-0.0465	-0.0181	-0.0323		9.2756	0.0612	0.0954	0.0783		9.2758	-0.1208	-0.0974	-0.1091
										9.2732	0.1608	0.1868	0.1738		9.2732	-0.0461	-0.0176	-0.0318		9.2856	0.06	0.0941	0.0771		9.2858	-0.1206	-0.0971	-0.1089
										9.2832	0.1604	0.1864	0.1734		9.2832	-0.0458	-0.0174	-0.0316		9.2956	0.0596	0.0936	0.0766		9.2958	-0.1206	-0.0971	-0.1088
										9.2932	0.1598	0.1858	0.1728		9.2932	-0.0459	-0.0175	-0.0317		9.3056	0.0591	0.0931	0.0761		9.3058	-0.1207	-0.0972	-0.109
										9.3032	0.1589	0.1848	0.1719		9.3032	-0.0462	-0.0177	-0.0319		9.3156	0.0581	0.0921	0.0751		9.3158	-0.1211	-0.0975	-0.1093
										9.3132	0.1576	0.1836	0.1706		9.3132	-0.0463	-0.0179	-0.0321		9.3256	0.0571	0.0912	0.0741		9.3258	-0.1212	-0.0976	-0.1094
										9.3232	0.1564	0.1825	0.1694		9.3232	-0.0461	-0.018	-0.032		9.3356	0.0562	0.0904	0.0733		9.3358	-0.1212	-0.0975	-0.1093
										9.3332	0.1554	0.1817	0.1686		9.3332	-0.0457	-0.0177	-0.0317		9.3456	0.0554	0.0895	0.0725		9.3458	-0.1213	-0.0975	-0.1094
										9.3432	0.1548	0.1812	0.168		9.3432	-0.045	-0.0171	-0.031		9.3556	0.0542	0.0884	0.0713		9.3558	-0.1213	-0.0975	-0.1094
										9.3532	0.1542	0.1807	0.1675		9.3532	-0.0443	-0.0165	-0.0304		9.3656	0.0528	0.087	0.0699		9.3658	-0.1213	-0.0975	-0.1094
										9.3632	0.1537	0.1802	0.167		9.3632	-0.0437	-0.016	-0.0299		9.3756	0.0516	0.0857	0.0687		9.3758	-0.1211	-0.0972	-0.1092
										9.3732	0.1532	0.1798	0.1665		9.3732	-0.0431	-0.0154	-0.0292		9.3856	0.0505	0.0845	0.0675		9.3858	-0.121	-0.097	-0.109
										9.3832	0.1525	0.1791	0.1658		9.3832	-0.0422	-0.0146	-0.0284		9.3956	0.0492	0.0833	0.0663		9.3958	-0.1213	-0.0971	-0.1092
										9.3932	0.1518	0.1785	0.1651		9.3932	-0.0414	-0.0139	-0.0277		9.4056	0.0481	0.0821	0.0651		9.4058	-0.1214	-0.097	-0.1092
										9.4032	0.1512	0.1781	0.1646		9.4032	-0.0411	-0.0135	-0.0273		9.4156	0.0471	0.0811	0.0641		9.4158	-0.1215	-0.0968	-0.1091
										9.4132	0.1506	0.1777	0.1642		9.4132	-0.0407	-0.0132	-0.027		9.4256	0.0466	0.0806	0.0636		9.4258	-0.1218	-0.097	-0.1094
										9.4232	0.1501	0.1774	0.1638		9.4232	-0.0404	-0.0128	-0.0266		9.4356	0.0461	0.0801	0.0631		9.4358	-0.1219	-0.0972	-0.1095
										9.4332	0.1497	0.1771	0.1634		9.4332	-0.0403	-0.0126	-0.0264		9.4456	0.0453	0.0792	0.0622		9.4458	-0.122	-0.0972	-0.1096
										9.4432	0.1494	0.1769	0.1632		9.4432	-0.0401	-0.0125	-0.0263		9.4556	0.0443	0.0783	0.0613		9.4558	-0.1222	-0.0973	-0.1097
										9.4532	0.1494	0.1769	0.1632		9.4532	-0.04	-0.0124	-0.0262		9.4656	0.0434	0.0776	0.0605		9.4658	-0.1224	-0.0974	-0.1099
										9.4632	0.1491	0.1768	0.163		9.4632	-0.0399	-0.0122	-0.026		9.4756	0.0431	0.0775	0.0603		9.4758	-0.1225	-0.0975	-0.11
										9.4732	0.1485	0.1764	0.1625		9.4732	-0.0396	-0.0118	-0.0257		9.4856	0.0428	0.0772	0.06		9.4858	-0.1224	-0.0974	-0.1099
										9.4832	0.1479	0.1759	0.1619		9.4832	-0.0395	-0.0118	-0.0256		9.4956	0.042	0.0764	0.0592		9.4958	-0.1223	-0.0973	-0.1098
										9.4932	0.1472	0.1753	0.1612		9.4932	-0.0395	-0.0119	-0.0257		9.5056	0.0412	0.0756	0.0584		9.5058	-0.122	-0.0969	-0.1094
										9.5032	0.1461	0.1743	0.1602		9.5032	-0.0394	-0.0118	-0.0256		9.5156	0.0406	0.0751	0.0579		9.5158	-0.1215	-0.0963	-0.1089
										9.5132	0.1451	0.1734	0.1592		9.5132	-0.0393	-0.0118	-0.0255		9.5256	0.0397	0.0742	0.057		9.5258	-0.1212	-0.0958	-0.1085
										9.5232	0.1439	0.1723	0.1581		9.5232	-0.0394	-0.0118	-0.0256		9.5356	0.0385	0.073	0.0558		9.5358	-0.1211	-0.0956	-0.1083
										9.5332	0.1426	0.1713	0.1569		9.5332	-0.0394	-0.012	-0.0257		9.5456	0.0374	0.0721	0.0548		9.5458	-0.1212	-0.0956	-0.1084
										9.5432	0.1417	0.1706	0.1562		9.5432	-0.0391	-0.0118	-0.0255		9.5556	0.0365	0.0713	0.0539		9.5558	-0.1214	-0.0956	-0.1085
										9.5532	0.1411	0.17	0.1556		9.5532	-0.0387	-0.0114	-0.025		9.5656	0.0356	0.0704	0.053		9.5658	-0.1216	-0.0957	-0.1086
										9.5632	0.1401	0.1692	0.1546		9.5632	-0.0386	-0.0113	-0.025		9.5756	0.0348	0.0697	0.0522		9.5758	-0.122	-0.0959	-0.109
										9.5732	0.1389	0.1684	0.1537		9.5732	-0.0387	-0.0115	-0.0251		9.5856	0.0343	0.0692	0.0517		9.5858	-0.1224	-0.0961	-0.1092
										9.5832	0.1379	0.1677	0.1528		9.5832	-0.0385	-0.0113	-0.0249		9.5956	0.0335	0.0684	0.0509		9.5958	-0.1227	-0.0962	-0.1095
										9.5932	0.1369	0.1668	0.1519		9.5932	-0.0383	-0.011	-0.0247		9.6056	0.0322	0.067	0.0496		9.6058	-0.1229	-0.0963	-0.1096
										9.6032	0.1358	0.1658	0.1508		9.6032	-0.0384	-0.011	-0.0247		9.6156	0.0305	0.0653	0.0479		9.6158	-0.1229	-0.0962	-0.1095
										9.6132	0.1348	0.1649	0.1498		9.6132	-0.0384	-0.0109	-0.0247		9.6256	0.0294	0.0642	0.0468		9.6258	-0.1227	-0.0958	-0.1092
										9.6232	0.1341	0.1644	0.1493		9.6232	-0.0385	-0.0111	-0.0248		9.6356	0.0293	0.0642	0.0468		9.6358	-0.1226	-0.0955	-0.109
										9.6332	0.1336	0.1641	0.1488		9.6332	-0.039	-0.0116	-0.0253		9.6456	0.0293	0.0642	0.0468		9.6458	-0.1226	-0.0955	-0.1091
										9.6432	0.1329	0.1636	0.1483		9.6432	-0.0394	-0.0121	-0.0258		9.6556	0.0288	0.0638	0.0463		9.6558	-0.1228	-0.0955	-0.1092
										9.6532	0.1322	0.1631	0.1477		9.6532	-0.0394	-0.0121	-0.0258		9.6656	0.0281	0.0633	0.0457		9.6658	-0.1229	-0.0956	-0.1093
										9.6632	0.1319	0.1628	0.1474		9.6632	-0.0393	-0.012	-0.0257		9.6756	0.0276	0.063	0.0453		9.6758	-0.1231	-0.0958	-0.1094
										9.6732	0.1316	0.1625	0.1471		9.6732	-0.039	-0.0117	-0.0253		9.6856	0.0271	0.0625	0.0448		9.6858	-0.1231	-0.0958	-0.1094
										9.6832	0.131	0.1619	0.1464		9.6832	-0.0387	-0.0113	-0.025		9.6956	0.0265	0.0619	0.0442		9.6958	-0.123	-0.0957	-0.1093
										9.6932	0.1302	0.1612	0.1457		9.6932	-0.0385	-0.0112	-0.0249		9.7056	0.0259	0.0613	0.0436		9.7058	-0.1228	-0.0956	-0.1092
										9.7032	0.1297	0.1607	0.1452		9.7032	-0.0383	-0.011	-0.0246		9.7156	0.0257	0.061	0.0433		9.7158	-0.1226	-0.0955	-0.1091
										9.7132	0.1289	0.16	0.1445		9.7132	-0.0383	-0.0111	-0.0247		9.7256	0.0257	0.061	0.0434		9.7258	-0.1226	-0.0956	-0.1091
										9.7232	0.1283	0.1596	0.1439		9.7232	-0.0384	-0.0114	-0.0249		9.7356	0.0256	0.061	0.0433		9.7358	-0.1225	-0.0956	-0.1091
										9.7332	0.1275	0.1591	0.1433		9.7332	-0.0384	-0.0115	-0.025		9.7456	0.025	0.0604	0.0427		9.7458	-0.1222	-0.0954	-0.1088
										9.7432	0.1267	0.1585	0.1426		9.7432	-0.0385	-0.0117	-0.0251		9.7556	0.0242	0.0595	0.0419		9.7558	-0.1218	-0.0951	-0.1084
										9.7532	0.1263	0.1581	0.1422		9.7532	-0.0387	-0.012	-0.0253		9.7656	0.0233	0.0587	0.041		9.7658	-0.1216	-0.095	-0.1083
										9.7632	0.126	0.1579	0.142		9.7632	-0.0391	-0.0124	-0.0258		9.7756	0.0226	0.0581	0.0403		9.7758	-0.1215	-0.0949	-0.1082
										9.7732	0.1258	0.1578	0.1418		9.7732	-0.0398	-0.0131	-0.0265		9.7856	0.0218	0.0574	0.0396		9.7858	-0.1213	-0.0949	-0.1081
										9.7832	0.1256	0.1578	0.1417		9.7832	-0.0404	-0.0138	-0.0271		9.7956	0.0212	0.0567	0.039		9.7958	-0.121	-0.0947	-0.1079
										9.7932	0.1253	0.1576	0.1414		9.7932	-0.0406	-0.014	-0.0273		9.8056	0.0207	0.0562	0.0384		9.8058	-0.1207	-0.0944	-0.1075
										9.8032	0.1249	0.1573	0.1411		9.8032	-0.0403	-0.0138	-0.027		9.8156	0.0202	0.0557	0.038		9.8158	-0.1202	-0.0939	-0.1071
										9.8132	0.1245	0.1571	0.1408		9.8132	-0.0402	-0.0136	-0.0269		9.8256	0.02	0.0555	0.0378		9.8258	-0.1198	-0.0935	-0.1067
										9.8232	0.1239	0.1567	0.1403		9.8232	-0.0407	-0.0141	-0.0274		9.8356	0.0203	0.0558	0.038		9.8358	-0.1194	-0.0932	-0.1063
										9.8332	0.1233	0.1563	0.1398		9.8332	-0.0412	-0.0147	-0.028		9.8456	0.0206	0.0561	0.0384		9.8458	-0.1192	-0.093	-0.1061
										9.8432	0.1225	0.1556	0.139		9.8432	-0.0414	-0.0149	-0.0282		9.8556	0.0204	0.0559	0.0381		9.8558	-0.1189	-0.0929	-0.1059
										9.8532	0.1217	0.1548	0.1383		9.8532	-0.0416	-0.0151	-0.0284		9.8656	0.0197	0.0551	0.0374		9.8658	-0.1184	-0.0925	-0.1054
										9.8632	0.1211	0.1542	0.1376		9.8632	-0.0418	-0.0153	-0.0286		9.8756	0.0188	0.0542	0.0365		9.8758	-0.1176	-0.0919	-0.1048
										9.8732	0.1203	0.1536	0.137		9.8732	-0.0419	-0.0154	-0.0287		9.8856	0.0179	0.0532	0.0356		9.8858	-0.117	-0.0914	-0.1042
										9.8832	0.1194	0.1528	0.1361		9.8832	-0.042	-0.0155	-0.0288		9.8956	0.0169	0.052	0.0345		9.8958	-0.1164	-0.0909	-0.1037
										9.8932	0.1181	0.1518	0.135		9.8932	-0.0422	-0.0158	-0.029		9.9056	0.0159	0.0509	0.0334		9.9058	-0.1157	-0.0903	-0.103
										9.9032	0.1171	0.151	0.134		9.9032	-0.0424	-0.0161	-0.0292		9.9156	0.0155	0.0504	0.033		9.9158	-0.1152	-0.0898	-0.1025
										9.9132	0.1163	0.1503	0.1333		9.9132	-0.0427	-0.0163	-0.0295		9.9256	0.0152	0.0503	0.0328		9.9258	-0.1148	-0.0896	-0.1022
										9.9232	0.1157	0.1498	0.1327		9.9232	-0.0432	-0.0168	-0.03		9.9356	0.0146	0.0498	0.0322		9.9358	-0.1144	-0.0893	-0.1018
										9.9332	0.1152	0.1494	0.1323		9.9332	-0.0434	-0.0171	-0.0302		9.9456	0.0137	0.049	0.0314		9.9458	-0.114	-0.0889	-0.1014
										9.9432	0.1149	0.1492	0.132		9.9432	-0.0434	-0.017	-0.0302		9.9556	0.0128	0.0478	0.0303		9.9558	-0.1136	-0.0885	-0.1011
										9.9532	0.1144	0.1488	0.1316		9.9532	-0.0432	-0.0169	-0.03		9.9656	0.0121	0.0469	0.0295		9.9658	-0.1131	-0.0882	-0.1006
										9.9632	0.1138	0.1485	0.1312		9.9632	-0.0428	-0.0165	-0.0297		9.9756	0.0114	0.0461	0.0287		9.9758	-0.1129	-0.088	-0.1004
										9.9732	0.114	0.1488	0.1314		9.9732	-0.0426	-0.0164	-0.0295		9.9856	0.0109	0.0457	0.0283		9.9858	-0.1127	-0.0878	-0.1002
										9.9832	0.1143	0.1491	0.1317		9.9832	-0.0427	-0.0165	-0.0296		9.9956	0.0109	0.0459	0.0284		9.9958	-0.1122	-0.0873	-0.0997
										9.9932	0.1145	0.1495	0.132		9.9932	-0.0427	-0.0165	-0.0296		10.0056	0.0108	0.0458	0.0283		10.0058	-0.1116	-0.0868	-0.0992
										10.0032	0.115	0.1502	0.1326		10.0032	-0.0425	-0.0162	-0.0293		10.0156	0.0105	0.0456	0.028		10.0158	-0.1112	-0.0865	-0.0989
										10.0132	0.1153	0.1506	0.1329		10.0132	-0.0424	-0.016	-0.0292		10.0256	0.0104	0.0456	0.028		10.0258	-0.1108	-0.0861	-0.0985
										10.0232	0.115	0.1503	0.1327		10.0232	-0.0422	-0.0158	-0.029		10.0356	0.0102	0.0455	0.0279		10.0358	-0.1102	-0.0854	-0.0978
										10.0332	0.1145	0.1499	0.1322		10.0332	-0.0421	-0.0156	-0.0288		10.0456	0.0098	0.0451	0.0274		10.0458	-0.1094	-0.0846	-0.097
										10.0432	0.1141	0.1495	0.1318		10.0432	-0.0419	-0.0154	-0.0287		10.0556	0.0094	0.0448	0.0271		10.0558	-0.109	-0.0842	-0.0966
										10.0532	0.114	0.1494	0.1317		10.0532	-0.0415	-0.015	-0.0282		10.0656	0.0092	0.0447	0.0269		10.0658	-0.1086	-0.0837	-0.0962
										10.0632	0.1142	0.1496	0.1319		10.0632	-0.041	-0.0144	-0.0277		10.0756	0.0089	0.0444	0.0267		10.0758	-0.1082	-0.0833	-0.0958
										10.0732	0.1144	0.1499	0.1321		10.0732	-0.0405	-0.0139	-0.0272		10.0856	0.0086	0.0442	0.0264		10.0858	-0.1082	-0.0833	-0.0958
										10.0832	0.1146	0.1501	0.1323		10.0832	-0.0405	-0.0139	-0.0272		10.0956	0.0085	0.0443	0.0264		10.0958	-0.1085	-0.0835	-0.096
										10.0932	0.1145	0.1502	0.1324		10.0932	-0.0406	-0.0139	-0.0273		10.1056	0.0084	0.0445	0.0264		10.1058	-0.1086	-0.0837	-0.0961
										10.1032	0.1145	0.1503	0.1324		10.1032	-0.0401	-0.0134	-0.0268		10.1156	0.0081	0.0444	0.0263		10.1158	-0.1086	-0.0837	-0.0962
										10.1132	0.1147	0.1506	0.1326		10.1132	-0.0394	-0.0128	-0.0261		10.1256	0.008	0.0446	0.0263		10.1258	-0.1087	-0.0837	-0.0962
										10.1232	0.1146	0.1505	0.1325		10.1232	-0.0386	-0.0121	-0.0253		10.1356	0.0079	0.0448	0.0264		10.1358	-0.1086	-0.0837	-0.0962
										10.1332	0.114	0.1499	0.132		10.1332	-0.0382	-0.0116	-0.0249		10.1456	0.0071	0.0443	0.0257		10.1458	-0.1085	-0.0836	-0.096
										10.1432	0.1135	0.1495	0.1315		10.1432	-0.038	-0.0114	-0.0247		10.1556	0.006	0.0434	0.0247		10.1558	-0.1084	-0.0834	-0.0959
										10.1532	0.1131	0.1491	0.1311		10.1532	-0.0379	-0.0111	-0.0245		10.1656	0.0054	0.0431	0.0242		10.1658	-0.1083	-0.0834	-0.0958
										10.1632	0.1124	0.1485	0.1305		10.1632	-0.0376	-0.0108	-0.0242		10.1756	0.0049	0.0429	0.0239		10.1758	-0.1082	-0.0832	-0.0957
										10.1732	0.1117	0.1477	0.1297		10.1732	-0.0376	-0.0108	-0.0242		10.1856	0.0044	0.0426	0.0235		10.1858	-0.1081	-0.0831	-0.0956
										10.1832	0.1111	0.1472	0.1292		10.1832	-0.0378	-0.0111	-0.0244		10.1956	0.0038	0.0423	0.0231		10.1958	-0.1081	-0.0833	-0.0957
										10.1932	0.1109	0.147	0.129		10.1932	-0.0377	-0.0109	-0.0243		10.2056	0.0033	0.042	0.0226		10.2058	-0.1084	-0.0837	-0.096
										10.2032	0.1107	0.1468	0.1288		10.2032	-0.0373	-0.0105	-0.0239		10.2156	0.0029	0.0418	0.0224		10.2158	-0.1089	-0.0843	-0.0966
										10.2132	0.1107	0.1468	0.1288		10.2132	-0.0368	-0.0099	-0.0234		10.2256	0.0028	0.0418	0.0223		10.2258	-0.1091	-0.085	-0.0971
										10.2232	0.1108	0.147	0.1289		10.2232	-0.0364	-0.0094	-0.0229		10.2356	0.0025	0.0417	0.0221		10.2358	-0.1093	-0.0855	-0.0974
										10.2332	0.1105	0.1467	0.1286		10.2332	-0.036	-0.009	-0.0225		10.2456	0.0025	0.0418	0.0222		10.2458	-0.1095	-0.0858	-0.0977
										10.2432	0.1098	0.1459	0.1278		10.2432	-0.0357	-0.0087	-0.0222		10.2556	0.003	0.0425	0.0228		10.2558	-0.1099	-0.0863	-0.0981
										10.2532	0.1092	0.1453	0.1273		10.2532	-0.0358	-0.0087	-0.0223		10.2656	0.0037	0.0432	0.0235		10.2658	-0.1102	-0.0866	-0.0984
										10.2632	0.109	0.1451	0.127		10.2632	-0.0361	-0.009	-0.0225		10.2756	0.0042	0.0439	0.024		10.2758	-0.1105	-0.087	-0.0988
										10.2732	0.1087	0.1448	0.1268		10.2732	-0.0365	-0.0094	-0.0229		10.2856	0.0046	0.0445	0.0245		10.2858	-0.111	-0.0876	-0.0993
										10.2832	0.1085	0.1446	0.1265		10.2832	-0.0368	-0.0096	-0.0232		10.2956	0.0049	0.045	0.0249		10.2958	-0.1112	-0.0879	-0.0995
										10.2932	0.1083	0.1444	0.1263		10.2932	-0.0367	-0.0094	-0.0231		10.3056	0.0052	0.0455	0.0253		10.3058	-0.1112	-0.0879	-0.0995
										10.3032	0.108	0.1442	0.1261		10.3032	-0.0364	-0.009	-0.0227		10.3156	0.0058	0.0461	0.0259		10.3158	-0.1111	-0.0879	-0.0995
										10.3132	0.1079	0.1441	0.126		10.3132	-0.036	-0.0084	-0.0222		10.3256	0.0066	0.0469	0.0267		10.3258	-0.1112	-0.0881	-0.0996
										10.3232	0.1078	0.1441	0.126		10.3232	-0.0356	-0.0079	-0.0217		10.3356	0.007	0.0474	0.0272		10.3358	-0.1111	-0.0881	-0.0996
										10.3332	0.1078	0.1441	0.1259		10.3332	-0.0354	-0.0076	-0.0215		10.3456	0.0072	0.0477	0.0274		10.3458	-0.1109	-0.0879	-0.0994
										10.3432	0.1077	0.1441	0.1259		10.3432	-0.0353	-0.0074	-0.0214		10.3556	0.0075	0.048	0.0277		10.3558	-0.1108	-0.0878	-0.0993
										10.3532	0.1071	0.1434	0.1253		10.3532	-0.0352	-0.0074	-0.0213		10.3656	0.0077	0.0483	0.028		10.3658	-0.1111	-0.0883	-0.0997
										10.3632	0.1059	0.1422	0.1241		10.3632	-0.0352	-0.0074	-0.0213		10.3756	0.008	0.0487	0.0284		10.3758	-0.112	-0.0892	-0.1006
										10.3732	0.1051	0.1414	0.1232		10.3732	-0.0353	-0.0075	-0.0214		10.3856	0.0085	0.0494	0.029		10.3858	-0.1128	-0.09	-0.1014
										10.3832	0.1045	0.141	0.1227		10.3832	-0.0353	-0.0074	-0.0214		10.3956	0.0091	0.0502	0.0297		10.3958	-0.1132	-0.0905	-0.1019
										10.3932	0.1035	0.1401	0.1218		10.3932	-0.0352	-0.0074	-0.0213		10.4056	0.0095	0.0508	0.0301		10.4058	-0.1135	-0.0908	-0.1022
										10.4032	0.1026	0.1393	0.121		10.4032	-0.0353	-0.0075	-0.0214		10.4156	0.0095	0.0509	0.0302		10.4158	-0.1138	-0.0912	-0.1025
										10.4132	0.1021	0.1387	0.1204		10.4132	-0.0356	-0.0078	-0.0217		10.4256	0.0093	0.0507	0.03		10.4258	-0.1142	-0.0915	-0.1029
										10.4232	0.1012	0.1379	0.1196		10.4232	-0.0358	-0.0082	-0.022		10.4356	0.0089	0.0503	0.0296		10.4358	-0.1145	-0.0917	-0.1031
										10.4332	0.1004	0.1372	0.1188		10.4332	-0.036	-0.0084	-0.0222		10.4456	0.0082	0.0497	0.029		10.4458	-0.1147	-0.0919	-0.1033
										10.4432	0.0999	0.1366	0.1182		10.4432	-0.0361	-0.0085	-0.0223		10.4556	0.0074	0.0488	0.0281		10.4558	-0.1146	-0.0918	-0.1032
										10.4532	0.0993	0.1362	0.1178		10.4532	-0.0362	-0.0087	-0.0224		10.4656	0.0065	0.0481	0.0273		10.4658	-0.1146	-0.0917	-0.1031
										10.4632	0.099	0.1359	0.1174		10.4632	-0.0361	-0.0086	-0.0224		10.4756	0.0059	0.0474	0.0266		10.4758	-0.1143	-0.0914	-0.1028
										10.4732	0.0988	0.1357	0.1173		10.4732	-0.036	-0.0084	-0.0222		10.4856	0.0049	0.0464	0.0257		10.4858	-0.1138	-0.0908	-0.1023
										10.4832	0.0987	0.1356	0.1171		10.4832	-0.0358	-0.008	-0.0219		10.4956	0.0036	0.0452	0.0244		10.4958	-0.1136	-0.0906	-0.1021
										10.4932	0.0983	0.1352	0.1167		10.4932	-0.0352	-0.0072	-0.0212		10.5056	0.0023	0.0441	0.0232		10.5058	-0.1137	-0.0905	-0.1021
										10.5032	0.098	0.1349	0.1164		10.5032	-0.0349	-0.0069	-0.0209		10.5156	0.0017	0.0435	0.0226		10.5158	-0.114	-0.0907	-0.1024
										10.5132	0.0977	0.1345	0.1161		10.5132	-0.0347	-0.0066	-0.0207		10.5256	0.0013	0.0432	0.0222		10.5258	-0.1145	-0.0911	-0.1028
										10.5232	0.0973	0.1341	0.1157		10.5232	-0.0343	-0.0062	-0.0203		10.5356	0.0007	0.0427	0.0217		10.5358	-0.1148	-0.0915	-0.1032
										10.5332	0.0971	0.1339	0.1155		10.5332	-0.0337	-0.0055	-0.0196		10.5456	0.0008	0.0428	0.0218		10.5458	-0.1152	-0.0918	-0.1035
										10.5432	0.0971	0.1339	0.1155		10.5432	-0.033	-0.0047	-0.0188		10.5556	0.0009	0.0429	0.0219		10.5558	-0.1154	-0.092	-0.1037
										10.5532	0.097	0.1339	0.1155		10.5532	-0.0325	-0.0042	-0.0183		10.5656	0.0004	0.0424	0.0214		10.5658	-0.1158	-0.0924	-0.1041
										10.5632	0.0966	0.1336	0.1151		10.5632	-0.0323	-0.004	-0.0182		10.5756	0.0002	0.0423	0.0212		10.5758	-0.1164	-0.0931	-0.1047
										10.5732	0.0961	0.1332	0.1146		10.5732	-0.0326	-0.0044	-0.0185		10.5856	-0.0001	0.042	0.021		10.5858	-0.1169	-0.0936	-0.1053
										10.5832	0.0959	0.133	0.1145		10.5832	-0.0332	-0.005	-0.0191		10.5956	0	0.0422	0.0211		10.5958	-0.1173	-0.094	-0.1056
										10.5932	0.096	0.1332	0.1146		10.5932	-0.0336	-0.0055	-0.0195		10.6056	0	0.0424	0.0212		10.6058	-0.1176	-0.0943	-0.106
										10.6032	0.096	0.1332	0.1146		10.6032	-0.0338	-0.0058	-0.0198		10.6156	-0.0012	0.0412	0.02		10.6158	-0.1181	-0.0948	-0.1064
										10.6132	0.0958	0.1331	0.1145		10.6132	-0.0341	-0.0062	-0.0201		10.6256	-0.0026	0.0398	0.0186		10.6258	-0.1186	-0.0954	-0.107
										10.6232	0.0951	0.1324	0.1138		10.6232	-0.0341	-0.0062	-0.0202		10.6356	-0.0033	0.039	0.0178		10.6358	-0.1192	-0.096	-0.1076
										10.6332	0.0939	0.1312	0.1126		10.6332	-0.0342	-0.0063	-0.0202		10.6456	-0.0039	0.0383	0.0172		10.6458	-0.1196	-0.0963	-0.1079
										10.6432	0.093	0.1305	0.1118		10.6432	-0.0345	-0.0065	-0.0205		10.6556	-0.0043	0.038	0.0168		10.6558	-0.1197	-0.0964	-0.108
										10.6532	0.0926	0.13	0.1113		10.6532	-0.0345	-0.0067	-0.0206		10.6656	-0.0046	0.0378	0.0166		10.6658	-0.1198	-0.0965	-0.1082
										10.6632	0.0921	0.1294	0.1107		10.6632	-0.0346	-0.0067	-0.0207		10.6756	-0.0047	0.0378	0.0165		10.6758	-0.1201	-0.0967	-0.1084
										10.6732	0.0917	0.1289	0.1103		10.6732	-0.0344	-0.0066	-0.0205		10.6856	-0.0047	0.0377	0.0165		10.6858	-0.1205	-0.097	-0.1088
										10.6832	0.0909	0.1283	0.1096		10.6832	-0.0339	-0.0061	-0.02		10.6956	-0.0049	0.0375	0.0163		10.6958	-0.121	-0.0974	-0.1092
										10.6932	0.0895	0.1269	0.1082		10.6932	-0.0334	-0.0055	-0.0195		10.7056	-0.0055	0.037	0.0158		10.7058	-0.1215	-0.098	-0.1098
										10.7032	0.0882	0.1256	0.1069		10.7032	-0.0328	-0.005	-0.0189		10.7156	-0.0067	0.0358	0.0146		10.7158	-0.1221	-0.0986	-0.1103
										10.7132	0.0873	0.1246	0.106		10.7132	-0.032	-0.0041	-0.0181		10.7256	-0.0077	0.0348	0.0136		10.7258	-0.1225	-0.099	-0.1107
										10.7232	0.0865	0.1238	0.1052		10.7232	-0.031	-0.0032	-0.0171		10.7356	-0.0081	0.0343	0.0131		10.7358	-0.1227	-0.0991	-0.1109
										10.7332	0.0858	0.1231	0.1044		10.7332	-0.0304	-0.0025	-0.0165		10.7456	-0.0084	0.0341	0.0128		10.7458	-0.123	-0.0994	-0.1112
										10.7432	0.0849	0.1221	0.1035		10.7432	-0.0303	-0.0024	-0.0164		10.7556	-0.0085	0.0339	0.0127		10.7558	-0.1234	-0.0997	-0.1116
										10.7532	0.084	0.1212	0.1026		10.7532	-0.0305	-0.0025	-0.0165		10.7656	-0.0084	0.034	0.0128		10.7658	-0.1237	-0.1	-0.1118
										10.7632	0.0834	0.1206	0.102		10.7632	-0.0304	-0.0025	-0.0165		10.7756	-0.0081	0.0343	0.0131		10.7758	-0.1241	-0.1003	-0.1122
										10.7732	0.0826	0.1198	0.1012		10.7732	-0.0305	-0.0025	-0.0165		10.7856	-0.0087	0.0337	0.0125		10.7858	-0.1244	-0.1004	-0.1124
										10.7832	0.0818	0.119	0.1004		10.7832	-0.0306	-0.0026	-0.0166		10.7956	-0.0101	0.0323	0.0111		10.7958	-0.1246	-0.1005	-0.1126
										10.7932	0.081	0.118	0.0995		10.7932	-0.0304	-0.0023	-0.0164		10.8056	-0.0116	0.0307	0.0095		10.8058	-0.1247	-0.1005	-0.1126
										10.8032	0.08	0.1168	0.0984		10.8032	-0.0301	-0.0021	-0.0161		10.8156	-0.0127	0.0295	0.0084		10.8158	-0.1247	-0.1004	-0.1126
										10.8132	0.079	0.1157	0.0974		10.8132	-0.0297	-0.0017	-0.0157		10.8256	-0.0135	0.0287	0.0076		10.8258	-0.1248	-0.1004	-0.1126
										10.8232	0.078	0.1146	0.0963		10.8232	-0.0292	-0.0012	-0.0152		10.8356	-0.0141	0.028	0.007		10.8358	-0.1249	-0.1005	-0.1127
										10.8332	0.0769	0.1135	0.0952		10.8332	-0.0292	-0.0012	-0.0152		10.8456	-0.0145	0.0277	0.0066		10.8458	-0.1252	-0.1009	-0.113
										10.8432	0.0765	0.113	0.0947		10.8432	-0.0295	-0.0017	-0.0156		10.8556	-0.0146	0.0275	0.0064		10.8558	-0.1255	-0.1012	-0.1133
										10.8532	0.0763	0.1128	0.0946		10.8532	-0.0297	-0.0019	-0.0158		10.8656	-0.0154	0.0267	0.0056		10.8658	-0.1259	-0.1016	-0.1138
										10.8632	0.0758	0.1124	0.0941		10.8632	-0.0294	-0.0016	-0.0155		10.8756	-0.0165	0.0253	0.0044		10.8758	-0.127	-0.1026	-0.1148
										10.8732	0.0753	0.1119	0.0936		10.8732	-0.0291	-0.0013	-0.0152		10.8856	-0.0171	0.0245	0.0037		10.8858	-0.1281	-0.1036	-0.1158
										10.8832	0.0752	0.1117	0.0934		10.8832	-0.0293	-0.0014	-0.0153		10.8956	-0.0175	0.024	0.0032		10.8958	-0.1288	-0.1043	-0.1165
										10.8932	0.075	0.1114	0.0932		10.8932	-0.0296	-0.0017	-0.0157		10.9056	-0.018	0.0234	0.0027		10.9058	-0.1291	-0.1045	-0.1168
										10.9032	0.0744	0.1109	0.0927		10.9032	-0.0299	-0.002	-0.016		10.9156	-0.0183	0.0229	0.0023		10.9158	-0.1292	-0.1046	-0.1169
										10.9132	0.0737	0.1101	0.0919		10.9132	-0.0298	-0.0017	-0.0157		10.9256	-0.0187	0.0224	0.0019		10.9258	-0.1292	-0.1045	-0.1169
										10.9232	0.073	0.1095	0.0912		10.9232	-0.0294	-0.0012	-0.0153		10.9356	-0.019	0.022	0.0015		10.9358	-0.1292	-0.1042	-0.1167
										10.9332	0.0724	0.1089	0.0907		10.9332	-0.0296	-0.0013	-0.0155		10.9456	-0.0196	0.0214	0.0009		10.9458	-0.1289	-0.1039	-0.1164
										10.9432	0.0722	0.1086	0.0904		10.9432	-0.03	-0.0017	-0.0159		10.9556	-0.0202	0.0208	0.0003		10.9558	-0.1285	-0.1034	-0.1159
										10.9532	0.0721	0.1085	0.0903		10.9532	-0.0301	-0.0018	-0.0159		10.9656	-0.0206	0.0205	-0.0001		10.9658	-0.1282	-0.1029	-0.1156
										10.9632	0.0719	0.1083	0.0901		10.9632	-0.03	-0.0017	-0.0158		10.9756	-0.0211	0.0198	-0.0006		10.9758	-0.1277	-0.1023	-0.115
										10.9732	0.0717	0.1081	0.0899		10.9732	-0.03	-0.0017	-0.0159		10.9856	-0.0219	0.0189	-0.0015		10.9858	-0.1272	-0.1016	-0.1144
										10.9832	0.0714	0.1076	0.0895		10.9832	-0.0305	-0.0023	-0.0164		10.9956	-0.023	0.0178	-0.0026		10.9958	-0.1268	-0.1011	-0.1139
										10.9932	0.071	0.107	0.089		10.9932	-0.0311	-0.003	-0.017		11.0056	-0.0239	0.0169	-0.0035		11.0058	-0.1266	-0.1009	-0.1137
										11.0032	0.0707	0.1066	0.0886		11.0032	-0.0312	-0.0031	-0.0171		11.0156	-0.0249	0.0158	-0.0046		11.0158	-0.1266	-0.1008	-0.1137
										11.0132	0.0703	0.106	0.0881		11.0132	-0.0312	-0.003	-0.0171		11.0256	-0.026	0.0147	-0.0056		11.0258	-0.1265	-0.1007	-0.1136
										11.0232	0.0709	0.1065	0.0887		11.0232	-0.0312	-0.0031	-0.0172		11.0356	-0.0268	0.0139	-0.0065		11.0358	-0.1263	-0.1006	-0.1135
										11.0332	0.0705	0.106	0.0882		11.0332	-0.031	-0.0029	-0.017		11.0456	-0.0281	0.0126	-0.0078		11.0458	-0.1261	-0.1004	-0.1132
										11.0432	0.0701	0.1054	0.0878		11.0432	-0.0309	-0.0028	-0.0169		11.0556	-0.0294	0.0113	-0.009		11.0558	-0.1259	-0.1002	-0.113
										11.0532	0.0697	0.1048	0.0872		11.0532	-0.0312	-0.003	-0.0171		11.0656	-0.0301	0.0107	-0.0097		11.0658	-0.1258	-0.1002	-0.113
										11.0632	0.0695	0.1045	0.087		11.0632	-0.0312	-0.003	-0.0171		11.0756	-0.0307	0.0101	-0.0103		11.0758	-0.1257	-0.1001	-0.1129
										11.0732	0.0695	0.1043	0.0869		11.0732	-0.0308	-0.0025	-0.0166		11.0856	-0.0312	0.0098	-0.0107		11.0858	-0.1253	-0.0998	-0.1126
										11.0832	0.0692	0.1039	0.0865		11.0832	-0.0304	-0.002	-0.0162		11.0956	-0.0316	0.0095	-0.0111		11.0958	-0.1247	-0.0992	-0.1119
										11.0932	0.0686	0.1033	0.086		11.0932	-0.0303	-0.0018	-0.016		11.1056	-0.0326	0.0085	-0.012		11.1058	-0.1241	-0.0986	-0.1113
										11.1032	0.0678	0.1024	0.0851		11.1032	-0.0305	-0.0019	-0.0162		11.1156	-0.0338	0.0074	-0.0132		11.1158	-0.1239	-0.0984	-0.1111
										11.1132	0.067	0.1016	0.0843		11.1132	-0.031	-0.0022	-0.0166		11.1256	-0.0351	0.0061	-0.0145		11.1258	-0.1236	-0.098	-0.1108
										11.1232	0.0665	0.1011	0.0838		11.1232	-0.0311	-0.0021	-0.0166		11.1356	-0.0362	0.0051	-0.0156		11.1358	-0.123	-0.0974	-0.1102
										11.1332	0.0662	0.1009	0.0836		11.1332	-0.0309	-0.0015	-0.0162		11.1456	-0.037	0.0044	-0.0163		11.1458	-0.1225	-0.0969	-0.1097
										11.1432	0.066	0.1007	0.0834		11.1432	-0.0306	-0.001	-0.0158		11.1556	-0.0377	0.0038	-0.017		11.1558	-0.1224	-0.0968	-0.1096
										11.1532	0.0656	0.1003	0.0829		11.1532	-0.0304	-0.0005	-0.0155		11.1656	-0.0385	0.003	-0.0177		11.1658	-0.1223	-0.0967	-0.1095
										11.1632	0.0647	0.0994	0.0821		11.1632	-0.0304	-0.0003	-0.0154		11.1756	-0.0393	0.0023	-0.0185		11.1758	-0.1218	-0.0964	-0.1091
										11.1732	0.0636	0.0985	0.0811		11.1732	-0.0303	0.0002	-0.015		11.1856	-0.0401	0.0016	-0.0193		11.1858	-0.121	-0.0956	-0.1083
										11.1832	0.0629	0.0979	0.0804		11.1832	-0.0302	0.0006	-0.0148		11.1956	-0.0411	0.0006	-0.0202		11.1958	-0.1202	-0.0948	-0.1075
										11.1932	0.0624	0.0975	0.0799		11.1932	-0.0304	0.0006	-0.0149		11.2056	-0.0418	-0.0001	-0.021		11.2058	-0.1199	-0.0944	-0.1072
										11.2032	0.0616	0.0968	0.0792		11.2032	-0.0305	0.0006	-0.0149		11.2156	-0.0423	-0.0007	-0.0215		11.2158	-0.1195	-0.0941	-0.1068
										11.2132	0.0605	0.0958	0.0782		11.2132	-0.0307	0.0007	-0.015		11.2256	-0.043	-0.0014	-0.0222		11.2258	-0.1192	-0.0937	-0.1064
										11.2232	0.0598	0.0951	0.0775		11.2232	-0.0311	0.0005	-0.0153		11.2356	-0.0436	-0.0021	-0.0228		11.2358	-0.1187	-0.0932	-0.106
										11.2332	0.0592	0.0946	0.0769		11.2332	-0.0313	0.0004	-0.0155		11.2456	-0.0443	-0.0028	-0.0236		11.2458	-0.118	-0.0925	-0.1052
										11.2432	0.0587	0.0942	0.0765		11.2432	-0.0313	0.0005	-0.0154		11.2556	-0.0453	-0.0038	-0.0246		11.2558	-0.1172	-0.0917	-0.1045
										11.2532	0.0582	0.0937	0.076		11.2532	-0.0313	0.0006	-0.0153		11.2656	-0.0461	-0.0045	-0.0253		11.2658	-0.1166	-0.0911	-0.1038
										11.2632	0.0575	0.0931	0.0753		11.2632	-0.0313	0.0007	-0.0153		11.2756	-0.0467	-0.0049	-0.0258		11.2758	-0.1163	-0.0907	-0.1035
										11.2732	0.0571	0.093	0.075		11.2732	-0.0315	0.0007	-0.0154		11.2856	-0.0473	-0.0055	-0.0264		11.2858	-0.1162	-0.0905	-0.1034
										11.2832	0.057	0.093	0.075		11.2832	-0.0317	0.0007	-0.0155		11.2956	-0.0481	-0.0063	-0.0272		11.2958	-0.1161	-0.0903	-0.1032
										11.2932	0.0563	0.0925	0.0744		11.2932	-0.0316	0.001	-0.0153		11.3056	-0.0487	-0.0069	-0.0278		11.3058	-0.1159	-0.0901	-0.103
										11.3032	0.0557	0.0919	0.0738		11.3032	-0.0314	0.0012	-0.0151		11.3156	-0.0491	-0.0074	-0.0282		11.3158	-0.1158	-0.0899	-0.1028
										11.3132	0.0556	0.0919	0.0738		11.3132	-0.0313	0.0013	-0.015		11.3256	-0.0494	-0.0076	-0.0285		11.3258	-0.1157	-0.0898	-0.1027
										11.3232	0.0558	0.0921	0.074		11.3232	-0.0311	0.0016	-0.0147		11.3356	-0.0496	-0.0079	-0.0287		11.3358	-0.1156	-0.0897	-0.1027
										11.3332	0.0559	0.0923	0.0741		11.3332	-0.0307	0.0021	-0.0143		11.3456	-0.0502	-0.0085	-0.0294		11.3458	-0.1156	-0.0896	-0.1026
										11.3432	0.056	0.0923	0.0742		11.3432	-0.0305	0.0023	-0.0141		11.3556	-0.0513	-0.0096	-0.0304		11.3558	-0.1153	-0.0892	-0.1022
										11.3532	0.0562	0.0924	0.0743		11.3532	-0.0303	0.0025	-0.0139		11.3656	-0.0523	-0.0105	-0.0314		11.3658	-0.1147	-0.0887	-0.1017
										11.3632	0.0564	0.0926	0.0745		11.3632	-0.0304	0.0023	-0.0141		11.3756	-0.0532	-0.0113	-0.0323		11.3758	-0.1142	-0.0882	-0.1012
										11.3732	0.0571	0.0933	0.0752		11.3732	-0.031	0.0017	-0.0147		11.3856	-0.0543	-0.0123	-0.0333		11.3858	-0.1135	-0.0875	-0.1005
										11.3832	0.0574	0.0938	0.0756		11.3832	-0.0314	0.0013	-0.0151		11.3956	-0.0553	-0.0134	-0.0344		11.3958	-0.1129	-0.0869	-0.0999
										11.3932	0.0572	0.0936	0.0754		11.3932	-0.0316	0.0012	-0.0152		11.4056	-0.0565	-0.0145	-0.0355		11.4058	-0.1126	-0.0866	-0.0996
										11.4032	0.0567	0.0931	0.0749		11.4032	-0.0321	0.0008	-0.0156		11.4156	-0.0574	-0.0154	-0.0364		11.4158	-0.1125	-0.0866	-0.0995
										11.4132	0.0567	0.093	0.0749		11.4132	-0.0324	0.0005	-0.016		11.4256	-0.0579	-0.0159	-0.0369		11.4258	-0.1125	-0.0865	-0.0995
										11.4232	0.0573	0.0936	0.0754		11.4232	-0.0329	0.0001	-0.0164		11.4356	-0.0589	-0.0167	-0.0378		11.4358	-0.1123	-0.0863	-0.0993
										11.4332	0.0573	0.0936	0.0754		11.4332	-0.0336	-0.0005	-0.017		11.4456	-0.0597	-0.0175	-0.0386		11.4458	-0.1116	-0.0857	-0.0987
										11.4432	0.0571	0.0935	0.0753		11.4432	-0.0343	-0.0011	-0.0177		11.4556	-0.0599	-0.0177	-0.0388		11.4558	-0.111	-0.085	-0.098
										11.4532	0.0571	0.0936	0.0753		11.4532	-0.0352	-0.002	-0.0186		11.4656	-0.0599	-0.0176	-0.0388		11.4658	-0.1104	-0.0845	-0.0975
										11.4632	0.0572	0.0937	0.0754		11.4632	-0.036	-0.0028	-0.0194		11.4756	-0.0598	-0.0175	-0.0386		11.4758	-0.1098	-0.0838	-0.0968
										11.4732	0.0575	0.0941	0.0758		11.4732	-0.037	-0.0037	-0.0204		11.4856	-0.0592	-0.0169	-0.0381		11.4858	-0.1089	-0.083	-0.096
										11.4832	0.0582	0.0949	0.0766		11.4832	-0.0382	-0.0049	-0.0216		11.4956	-0.0592	-0.0168	-0.038		11.4958	-0.1081	-0.0821	-0.0951
										11.4932	0.0588	0.0955	0.0772		11.4932	-0.0391	-0.0058	-0.0225		11.5056	-0.0603	-0.0177	-0.039		11.5058	-0.1072	-0.0812	-0.0942
										11.5032	0.0588	0.0956	0.0772		11.5032	-0.0399	-0.0064	-0.0232		11.5156	-0.0616	-0.0189	-0.0403		11.5158	-0.1063	-0.0802	-0.0932
										11.5132	0.0586	0.0953	0.077		11.5132	-0.0409	-0.0073	-0.0241		11.5256	-0.0622	-0.0197	-0.0409		11.5258	-0.1056	-0.0794	-0.0925
										11.5232	0.0587	0.0954	0.077		11.5232	-0.0422	-0.0085	-0.0253		11.5356	-0.0623	-0.0199	-0.0411		11.5358	-0.1051	-0.0789	-0.092
										11.5332	0.0583	0.0951	0.0767		11.5332	-0.0433	-0.0096	-0.0265		11.5456	-0.0618	-0.0193	-0.0405		11.5458	-0.1046	-0.0784	-0.0915
										11.5432	0.0574	0.0941	0.0758		11.5432	-0.0439	-0.0102	-0.027		11.5556	-0.0609	-0.0183	-0.0396		11.5558	-0.1043	-0.078	-0.0911
										11.5532	0.0566	0.0931	0.0749		11.5532	-0.0443	-0.0106	-0.0274		11.5656	-0.0608	-0.0181	-0.0394		11.5658	-0.1037	-0.0775	-0.0906
										11.5632	0.0559	0.0923	0.0741		11.5632	-0.045	-0.0114	-0.0282		11.5756	-0.061	-0.0182	-0.0396		11.5758	-0.1031	-0.0769	-0.09
										11.5732	0.0552	0.0914	0.0733		11.5732	-0.046	-0.0124	-0.0292		11.5856	-0.0609	-0.0181	-0.0395		11.5858	-0.1027	-0.0764	-0.0895
										11.5832	0.0543	0.0903	0.0723		11.5832	-0.0468	-0.0133	-0.0301		11.5956	-0.0608	-0.0179	-0.0393		11.5958	-0.1025	-0.0761	-0.0893
										11.5932	0.0535	0.0893	0.0714		11.5932	-0.0476	-0.0141	-0.0309		11.6056	-0.0608	-0.0178	-0.0393		11.6058	-0.1024	-0.076	-0.0892
										11.6032	0.053	0.0887	0.0709		11.6032	-0.0481	-0.0145	-0.0313		11.6156	-0.0609	-0.0179	-0.0394		11.6158	-0.1022	-0.0756	-0.0889
										11.6132	0.0526	0.0882	0.0704		11.6132	-0.0484	-0.0148	-0.0316		11.6256	-0.0608	-0.0177	-0.0393		11.6258	-0.1018	-0.0751	-0.0885
										11.6232	0.0525	0.0881	0.0703		11.6232	-0.0486	-0.0149	-0.0317		11.6356	-0.0605	-0.0174	-0.039		11.6358	-0.1017	-0.0748	-0.0883
										11.6332	0.0529	0.0884	0.0706		11.6332	-0.0487	-0.0151	-0.0319		11.6456	-0.0603	-0.0173	-0.0388		11.6458	-0.1019	-0.0749	-0.0884
										11.6432	0.053	0.0884	0.0707		11.6432	-0.049	-0.0153	-0.0321		11.6556	-0.0602	-0.0173	-0.0387		11.6558	-0.1021	-0.0751	-0.0886
										11.6532	0.053	0.0884	0.0707		11.6532	-0.0492	-0.0155	-0.0324		11.6656	-0.06	-0.0174	-0.0387		11.6658	-0.1019	-0.0747	-0.0883
										11.6632	0.0532	0.0886	0.0709		11.6632	-0.0492	-0.0156	-0.0324		11.6756	-0.0602	-0.0177	-0.0389		11.6758	-0.1014	-0.074	-0.0877
										11.6732	0.0533	0.0886	0.071		11.6732	-0.0494	-0.0157	-0.0326		11.6856	-0.0601	-0.0178	-0.039		11.6858	-0.101	-0.0735	-0.0872
										11.6832	0.0532	0.0882	0.0707		11.6832	-0.05	-0.0162	-0.0331		11.6956	-0.0599	-0.0178	-0.0389		11.6958	-0.1007	-0.0732	-0.0869
										11.6932	0.0533	0.0881	0.0707		11.6932	-0.0504	-0.0168	-0.0336		11.7056	-0.06	-0.018	-0.039		11.7058	-0.1003	-0.0727	-0.0865
										11.7032	0.0538	0.0884	0.0711		11.7032	-0.0509	-0.0174	-0.0342		11.7156	-0.0601	-0.0182	-0.0391		11.7158	-0.1	-0.0722	-0.0861
										11.7132	0.054	0.0886	0.0713		11.7132	-0.0516	-0.0181	-0.0349		11.7256	-0.0603	-0.0186	-0.0394		11.7258	-0.0995	-0.0717	-0.0856
										11.7232	0.054	0.0886	0.0713		11.7232	-0.0523	-0.0188	-0.0355		11.7356	-0.0606	-0.0189	-0.0397		11.7358	-0.0989	-0.071	-0.0849
										11.7332	0.0538	0.0883	0.0711		11.7332	-0.0528	-0.0194	-0.0361		11.7456	-0.0613	-0.0196	-0.0405		11.7458	-0.0984	-0.0704	-0.0844
										11.7432	0.0532	0.0877	0.0704		11.7432	-0.0533	-0.02	-0.0366		11.7556	-0.0623	-0.0206	-0.0414		11.7558	-0.098	-0.07	-0.084
										11.7532	0.0524	0.0867	0.0695		11.7532	-0.0538	-0.0206	-0.0372		11.7656	-0.0635	-0.0217	-0.0426		11.7658	-0.0977	-0.0697	-0.0837
										11.7632	0.0514	0.0858	0.0686		11.7632	-0.0545	-0.0214	-0.038		11.7756	-0.0648	-0.0232	-0.044		11.7758	-0.0974	-0.0694	-0.0834
										11.7732	0.0509	0.0851	0.068		11.7732	-0.0553	-0.0223	-0.0388		11.7856	-0.0655	-0.024	-0.0447		11.7858	-0.0973	-0.0693	-0.0833
										11.7832	0.0503	0.0844	0.0674		11.7832	-0.0559	-0.0229	-0.0394		11.7956	-0.0652	-0.0237	-0.0445		11.7958	-0.0973	-0.0694	-0.0834
										11.7932	0.0495	0.0837	0.0666		11.7932	-0.0562	-0.0232	-0.0397		11.8056	-0.0644	-0.0229	-0.0437		11.8058	-0.0973	-0.0694	-0.0833
										11.8032	0.049	0.0831	0.0661		11.8032	-0.0566	-0.0237	-0.0401		11.8156	-0.0638	-0.0222	-0.043		11.8158	-0.0971	-0.0692	-0.0832
										11.8132	0.049	0.083	0.066		11.8132	-0.057	-0.0241	-0.0405		11.8256	-0.0641	-0.0225	-0.0433		11.8258	-0.097	-0.069	-0.083
										11.8232	0.0489	0.0829	0.0659		11.8232	-0.0571	-0.0244	-0.0407		11.8356	-0.0651	-0.0234	-0.0442		11.8358	-0.0968	-0.0687	-0.0828
										11.8332	0.0484	0.0825	0.0655		11.8332	-0.0575	-0.0249	-0.0412		11.8456	-0.0658	-0.024	-0.0449		11.8458	-0.0966	-0.0684	-0.0825
										11.8432	0.0475	0.0815	0.0645		11.8432	-0.0578	-0.0254	-0.0416		11.8556	-0.0659	-0.024	-0.0449		11.8558	-0.0963	-0.0679	-0.0821
										11.8532	0.0466	0.0805	0.0635		11.8532	-0.0581	-0.0257	-0.0419		11.8656	-0.0654	-0.0236	-0.0445		11.8658	-0.0962	-0.0677	-0.0819
										11.8632	0.0461	0.0799	0.063		11.8632	-0.0588	-0.0265	-0.0427		11.8756	-0.0653	-0.0236	-0.0445		11.8758	-0.0963	-0.0678	-0.0821
										11.8732	0.0454	0.0793	0.0623		11.8732	-0.0598	-0.0275	-0.0437		11.8856	-0.0657	-0.024	-0.0449		11.8858	-0.0965	-0.0678	-0.0822
										11.8832	0.044	0.0781	0.061		11.8832	-0.0609	-0.0288	-0.0449		11.8956	-0.0664	-0.0247	-0.0455		11.8958	-0.0966	-0.0679	-0.0822
										11.8932	0.0427	0.0769	0.0598		11.8932	-0.0618	-0.0296	-0.0457		11.9056	-0.0673	-0.0254	-0.0463		11.9058	-0.0968	-0.068	-0.0824
										11.9032	0.0419	0.0763	0.0591		11.9032	-0.0622	-0.0301	-0.0462		11.9156	-0.0684	-0.0262	-0.0473		11.9158	-0.0969	-0.0679	-0.0824
										11.9132	0.0414	0.0758	0.0586		11.9132	-0.063	-0.031	-0.047		11.9256	-0.0692	-0.0269	-0.048		11.9258	-0.0966	-0.0676	-0.0821
										11.9232	0.0407	0.0752	0.0579		11.9232	-0.0643	-0.0322	-0.0482		11.9356	-0.0697	-0.0274	-0.0485		11.9358	-0.0963	-0.0673	-0.0818
										11.9332	0.0403	0.0749	0.0576		11.9332	-0.0656	-0.0336	-0.0496		11.9456	-0.0702	-0.0279	-0.0491		11.9458	-0.0962	-0.067	-0.0816
										11.9432	0.0401	0.0748	0.0574		11.9432	-0.0667	-0.0348	-0.0508		11.9556	-0.0702	-0.0279	-0.049		11.9558	-0.0961	-0.0668	-0.0815
										11.9532	0.0395	0.0742	0.0568		11.9532	-0.0677	-0.0358	-0.0517		11.9656	-0.0699	-0.0276	-0.0488		11.9658	-0.0961	-0.0666	-0.0814
										11.9632	0.0382	0.073	0.0556		11.9632	-0.0681	-0.0363	-0.0522		11.9756	-0.0699	-0.0277	-0.0488		11.9758	-0.0961	-0.0662	-0.0812
										11.9732	0.0366	0.0714	0.054		11.9732	-0.068	-0.0362	-0.0521		11.9856	-0.0701	-0.0279	-0.049		11.9858	-0.0961	-0.066	-0.0811
										11.9832	0.0354	0.0704	0.0529		11.9832	-0.0681	-0.0363	-0.0522		11.9956	-0.0702	-0.028	-0.0491		11.9958	-0.0963	-0.0659	-0.0811
										11.9932	0.0346	0.0699	0.0523		11.9932	-0.0685	-0.0366	-0.0526

## Sheet: 5b
waveforms of units (see below for scatter plot)
unit186_1	unit135	unit21	unit147	unit146	unit145	unit190	unit187	unit186	unit32	unit19	unit181	unit176	unit10_1	unit170	unit169	unit80	unit76	unit51	unit10
49.048	45.1034	15.4345	38.9194	20.5821	12.3688	42.4481	27.9306	12.3407	12.1784	0.0695045	19.8813	36.1379	9.90598	27.23	34.3781	15.2369	16.2273	27.5296	18.7588
51.3893	47.0734	16.1366	39.0114	19.4283	13.0023	41.3882	28.0678	15.4864	13.0302	0.410902	21.8538	33.8048	10.286	27.8664	36.1838	16.4032	16.579	28.3279	19.5534
51.8614	49.5876	16.2589	40.0935	20.4714	13.4894	42.4749	27.9181	17.7841	13.7486	0.442388	21.9886	35.9463	10.979	27.3317	37.7854	15.8868	17.3076	29.1046	20.1641
51.9497	50.0227	16.4452	38.1872	20.3993	14.3387	40.8493	27.9469	19.7404	14.6527	0.0938485	23.5069	36.5629	11.5807	27.6554	38.6673	15.5014	18.4796	29.7919	20.4768
53.5058	52.015	16.015	36.7975	19.3737	14.7342	39.2481	27.659	16.3861	15.3717	-0.301173	23.2138	36.3112	11.58	26.1958	40.8084	15.9904	18.9417	29.8185	20.7003
52.6347	52.7871	16.3036	36.625	18.6285	14.8906	39.0419	27.469	13.4239	15.5634	-0.967399	21.4173	30.7226	11.6641	25.8995	40.7112	13.4433	20.4464	30.6861	21.1056
54.7959	53.2842	16.6568	37.4058	16.2375	15.0135	40.9804	27.686	10.3917	15.6121	-1.42371	22.0969	33.3918	11.2468	26.4964	41.6088	13.7552	23.0068	32.1935	23.4032
53.7506	56.9013	18.6263	34.6397	15.8001	14.763	37.6592	26.5676	4.57855	15.4658	-3.05689	22.671	31.0673	10.8547	27.7006	43.4616	12.565	28.5104	29.2846	28.8301
55.2984	69.3824	25.9902	33.2527	15.7952	15.133	38.1564	25.1459	3.08802	15.8817	-4.08736	23.5893	27.8012	10.9329	27.6353	46.9261	10.8478	39.3936	29.1907	46.0218
58.1113	93.6566	42.1657	30.2208	13.7226	15.2811	37.0496	24.8575	5.06271	16.2545	-4.45174	23.5945	26.8141	11.2115	27.0315	59.8278	11.3383	52.6492	26.975	82.5874
57.2715	118.133	54.0628	27.8469	8.99709	15.8481	31.6322	21.6225	11.3432	17.2106	-4.18858	15.1146	23.2556	11.6325	17.0246	77.265	10.1724	53.7523	11.0267	106.179
39.8769	97.2819	41.2219	17.3425	0.526228	19.4359	20.6993	10.5659	19.3027	21.1326	6.08777	-2.45115	12.7308	15.2326	-6.31742	78.554	9.60636	34.5472	-17.3126	85.3227
-26.5712	5.33063	0.424907	-0.846911	-29.2829	27.2397	1.894	-22.2926	11.6694	29.6216	23.5082	-41.4878	-15.081	20.187	-53.6894	24.7903	5.99596	-4.76974	-60.1201	23.3198
-137.633	-104.128	-59.2269	-68.898	-79.9914	48.3668	-69.7749	-88.3893	-31.9281	52.551	21.1903	-102.393	-68.1442	43.82	-122.802	-56.3598	-1.771	-53.077	-96.2828	-68.3718
-239.437	-178.448	-119.383	-226.336	-123.115	-43.9465	-235.46	-164.598	-102.474	-39.8094	-47.3607	-159.576	-177.42	-25.5727	-190.71	-126.256	-105.461	-98.3935	-118.306	-154.698
-301.793	-228.587	-175.066	-330	-176.766	-231.13	-343.52	-221.109	-164.33	-230.112	-155.806	-211.155	-261.869	-185.08	-245.365	-179.438	-223.84	-151.219	-160.905	-215.643
-259.075	-188.366	-129.907	-274.353	-126.285	-107.097	-287.113	-178.576	-122.464	-105.038	-84.4892	-168.362	-214.394	-77.8937	-201.985	-140.93	-152.258	-106.862	-119.433	-169.778
-230.449	-168.58	-108.633	-229.789	-104.12	-57.9761	-239.61	-152.287	-95.3855	-55.2231	-33.2153	-151.827	-180.956	-38.2947	-179.959	-128.256	-120.175	-91.71	-104.961	-143.773
-194.379	-148.712	-85.8229	-178.468	-84.2394	-41.2448	-186.623	-122.27	-65.9046	-39.4357	11.6524	-131.112	-148.738	-26.1937	-151.679	-116.542	-90.1778	-76.2205	-90.4415	-115.481
-154.397	-127.445	-62.066	-133.633	-61.3539	-35.1454	-140.206	-91.5577	-42.063	-34.6634	35.2194	-104.43	-112.81	-24.1208	-122.123	-101.659	-54.9934	-58.8184	-71.2151	-87.6224
-123.032	-105.683	-43.3525	-96.5615	-45.2218	-28.142	-101.386	-67.0677	-27.8372	-28.7773	43.9592	-83.4255	-82.6813	-21.8564	-96.9409	-85.5945	-26.3239	-45.2334	-53.881	-65.2078
-93.4795	-86.6247	-27.8422	-61.9418	-30.3534	-16.3935	-65.9132	-45.5171	-18.6446	-17.3941	39.6668	-64.85	-56.9048	-15.0152	-73.1684	-73.0687	-1.13707	-32.0209	-38.6581	-43.8755
-66.9977	-71.6882	-14.8864	-34.3755	-18.9792	-3.70756	-35.5103	-28.3353	-13.9993	-4.60343	31.57	-46.2774	-34.5665	-6.08428	-51.055	-61.2634	19.5352	-21.3276	-23.9239	-27.0351
-41.3805	-57.542	-5.00493	-13.3698	-9.43924	4.3391	-13.6263	-14.2964	-9.76752	3.21665	23.9037	-25.0125	-15.742	0.578935	-31.0026	-49.0935	28.5718	-13.4313	-13.6782	-14.1757
-20.0343	-44.3782	3.01707	4.34973	-0.939246	7.8565	6.37803	-0.253845	-0.639309	6.78562	17.3376	-8.14967	-7.10079	3.7635	-11.7853	-37.3813	32.1533	-6.20274	-1.40889	-3.45004
3.32688	-30.5464	8.58628	20.587	6.32701	9.53765	22.3049	11.9805	5.74593	8.33312	11.9342	7.1604	6.68171	5.14649	7.14398	-28.1527	35.1539	-1.34406	5.45342	4.62057
27.4557	-21.0672	13.0857	36.9984	14.8224	10.3907	37.858	22.2529	12.8544	9.21683	9.50028	23.7094	25.6259	5.76145	26.2258	-18.367	39.8861	2.94092	14.4721	10.5888
48.2454	-12.5346	16.2639	51.4582	24.2279	10.9691	54.2334	32.4443	21.9536	9.83246	7.92331	36.4843	36.5007	6.68275	41.8455	-10.5283	40.1809	6.66334	20.2782	15.6318
64.9927	-4.79674	19.2057	64.4187	29.7167	11.934	68.8876	40.8195	28.562	10.7673	6.53428	50.8173	44.9647	6.97166	56.0977	-6.15869	38.8782	9.09221	29.9116	19.4344
78.1799	2.84792	21.155	74.146	34.9328	12.2721	77.6667	46.5782	31.7566	11.0632	5.32195	61.2867	53.598	7.7421	70.6694	-0.487202	37.4798	11.8323	31.6388	22.5052
88.7103	7.90154	22.2914	78.9021	38.4628	12.0925	83.4947	49.9896	33.1024	10.8401	3.74286	68.0125	62.7691	7.70794	77.5709	4.50465	35.1797	14.0499	33.9737	25.3055
89.4805	13.742	22.921	80.2161	39.1203	12.0262	85.488	50.9514	32.0867	10.8497	2.53736	72.6794	69.9786	7.54674	82.1548	8.36169	33.3524	15.68	36.4257	27.065
90.9317	18.5031	22.9925	78.5534	40.4005	11.7482	83.5273	50.5425	26.1212	10.6249	2.00768	74.9105	73.9733	7.22731	82.9117	13.9674	31.7228	17.1602	37.3481	28.7253
89.2424	24.722	22.8352	75.5679	38.8855	11.3787	79.7088	49.2599	22.0177	10.4199	1.12855	71.719	68.9638	7.28384	83.2919	15.8935	28.0049	18.7594	36.6177	29.2359
81.2086	29.6368	22.8569	71.2373	37.0787	11.2338	73.4116	47.5035	21.9106	10.3778	1.13702	66.4416	69.2752	7.58613	78.6294	20.8418	26.3554	19.8434	36.9355	29.9744
78.2263	33.2271	22.9367	62.9452	34.3819	11.0618	66.6552	45.0535	22.665	10.4317	1.21538	62.8847	66.2347	7.71098	73.4576	25.3278	23.897	20.6955	36.456	30.6539
75.5678	37.2166	22.9644	57.399	32.2095	10.6362	60.5007	41.4092	23.1591	10.3104	1.2096	58.5518	58.2248	7.82599	69.4419	27.3111	21.0171	21.075	35.8713	30.6769
66.598	40.0223	23.251	56.0536	30.1578	10.36	58.4029	39.3623	20.9258	10.2298	1.61268	53.2699	51.2119	8.26223	64.2095	32.0527	18.9967	21.9404	33.2304	30.7528
scatter plot
x	y
0.0005	5.4898
0.0004	0.2088
0.0004	5.0655
0.0002	0.7267
0.0005	0.2238
0.0004	0.1744
0.0001	20.1753
0.0003	0.0382
0.0005	0.1403
0.0002	8.3516
0.0001	21.7145
0.0002	0.2364
0.0003	0.7779
0.0003	0.0817
0.0001	22.6811
0.0003	0.4765
0.0003	0.1101
0.0004	5.6673
0.0006	0.2243
0.0004	0.0767

## Sheet: 5c,cued success
cued success
0.0907629	0.107836	0.127432	0.149712	0.174782	0.202672	0.23331	0.2665	0.301904	0.339021	0.377181	0.415549	0.45314	0.488853	0.521516	0.549947	0.573025	0.589761	0.59937	0.601332	0.595435	0.581796	0.561731	0.534797	0.502056	0.464749	0.424217	0.393595	0.354392	0.316733	0.293538	0.265942	0.243569	0.226985	0.216489	0.223896	0.229199	0.240888	0.258433	0.281112	0.301537	0.32693	0.3557	0.392761	0.428311	0.461321	0.49078	0.515744	0.53539	0.549055
0.518691	0.553638	0.588694	0.623374	0.657123	0.702851	0.736285	0.767501	0.795862	0.820729	0.841486	0.857566	0.868476	0.87382	0.87332	0.866831	0.854351	0.836024	0.822312	0.796457	0.766742	0.733884	0.699746	0.663641	0.626465	0.589054	0.552148	0.516379	0.482248	0.45012	0.420218	0.397152	0.370992	0.354428	0.350032	0.335202	0.340189	0.360653	0.364682	0.390314	0.413259	0.44129	0.468925	0.50871	0.552857	0.600852	0.661978	0.712597	0.771631	0.830113
1.95543e-16	1.87765e-16	1.86546e-16	1.81845e-16	1.86538e-16	1.84844e-16	1.84273e-16	1.88296e-16	1.92527e-16	1.96938e-16	2.04209e-16	2.11806e-16	2.20637e-16	2.30589e-16	0.0244593	0.0319215	0.0411588	0.0524125	0.065897	0.0817784	0.100151	0.121012	0.144466	0.193585	0.228363	0.266107	0.306366	0.348547	0.391926	0.435665	0.478847	0.520498	0.559633	0.595286	0.626555	0.652627	0.672815	0.686583	0.693561	0.693561	0.686583	0.696362	0.683669	0.666902	0.646991	0.672052	0.663957	0.683028	0.691129	0.707391
0.734007	0.728222	0.718941	0.705979	0.689215	0.66861	0.644214	0.616181	0.584766	0.550336	0.51336	0.474399	0.434088	0.393113	0.352181	0.31199	0.273193	0.246605	0.215441	0.187882	0.164279	0.144849	0.129873	0.119007	0.11211	0.108912	0.113561	0.121265	0.141776	0.152151	0.166669	0.190127	0.214711	0.240095	0.265902	0.301796	0.340432	0.371993	0.403714	0.445351	0.489658	0.526922	0.564478	0.612156	0.65267	0.693291	0.733665	0.773347	0.811795	0.848372
0.88027	0.880979	0.878291	0.871943	0.861712	0.847427	0.828982	0.806345	0.77957	0.748807	0.730033	0.696695	0.676563	0.64464	0.613322	0.583528	0.556156	0.53202	0.511799	0.495981	0.513133	0.515547	0.539409	0.559683	0.586584	0.619473	0.657455	0.691623	0.730605	0.794375	0.847347	0.927166	1.0275	1.09734	1.16798	1.23128	1.30461	1.37712	1.44847	1.51814	1.58544	1.64947	1.70909	1.76294	1.80949	1.84708	1.874	1.88861	1.90358	1.89397
0.32843	0.36463	0.425578	0.470326	0.536968	0.608771	0.668039	0.729132	0.807956	0.874901	0.942005	1.00826	1.07257	1.13376	1.19062	1.24192	1.28647	1.32316	1.35095	1.39738	1.41389	1.43574	1.44144	1.43913	1.4296	1.4279	1.42546	1.41034	1.39448	1.37916	1.36546	1.35417	1.34574	1.34023	1.33727	1.34242	1.34074	1.34881	1.34709	1.352	1.35184	1.34554	1.33227	1.31144	1.275	1.25486	1.20941	1.16009	1.12943	1.09875
1.05246	1.14929	1.25027	1.32753	1.40497	1.50695	1.58839	1.66827	1.76773	1.84728	1.92303	1.99377	2.05822	2.11505	2.16293	2.20052	2.22656	2.23991	2.2396	2.22488	2.23304	2.20037	2.15916	2.10599	2.04245	1.98923	1.91665	1.84109	1.78364	1.73358	1.69419	1.62897	1.60079	1.58281	1.56528	1.57172	1.60624	1.63584	1.67288	1.70476	1.74209	1.8106	1.86195	1.89748	1.94707	1.9868	2.03446	2.06613	2.08772	2.11868
2.93448	2.93658	2.96767	2.97306	3.05691	3.07813	3.10022	3.12277	3.16743	3.21674	3.25024	3.28379	3.31639	3.34681	3.39309	3.42035	3.46087	3.48031	3.4914	3.51136	3.50664	3.49022	3.48536	3.44235	3.39916	3.33206	3.28445	3.20155	3.12273	3.03578	2.94251	2.83419	2.72546	2.61676	2.51877	2.41837	2.32462	2.2298	2.13437	2.04712	1.94979	1.86656	1.79248	1.73903	1.68401	1.65346	1.58596	1.58665	1.58319	1.60976
0.955976	0.948457	0.941209	0.934033	0.926672	0.944071	0.941802	0.98569	0.995712	1.00788	1.02219	1.03859	1.05697	1.07712	1.09872	1.12134	1.14439	1.16712	1.1886	1.20778	1.24235	1.25926	1.27357	1.28181	1.27282	1.26965	1.25802	1.23805	1.21008	1.17474	1.17055	1.13519	1.09837	1.05128	1.019	0.98893	0.962254	0.939819	0.911691	0.90153	0.895069	0.891751	0.909534	0.934451	0.947823	0.962778	0.978356	0.983264	1.00031	0.994113
2.60266	2.61651	2.62837	2.63755	2.64329	2.64477	2.64109	2.65437	2.64375	2.62641	2.60157	2.5685	2.54671	2.52128	2.47382	2.41968	2.35941	2.31286	2.24872	2.20153	2.15954	2.12544	2.08639	2.06213	2.04593	2.05774	2.08523	2.11927	2.15501	2.21527	2.28466	2.35083	2.42446	2.54994	2.64676	2.74024	2.82737	2.90322	2.99933	3.0679	3.11109	3.15981	3.19132	3.20581	3.2038	3.18614	3.15386	3.10816	3.05028	2.97105
4.83625e-16	4.94376e-16	5.04672e-16	5.14378e-16	5.31675e-16	5.41784e-16	5.5401e-16	5.63325e-16	5.71771e-16	5.814e-16	5.88968e-16	5.95506e-16	6.00669e-16	6.03603e-16	6.04664e-16	6.10326e-16	6.10385e-16	6.09219e-16	6.04881e-16	5.99607e-16	5.95106e-16	5.88812e-16	5.81608e-16	5.73258e-16	5.63449e-16	5.56255e-16	5.46001e-16	5.37423e-16	0.0117733	0.015521	0.0201738	0.0258523	0.032663	0.0406873	0.0617429	0.0760269	0.0924067	0.110872	0.131324	0.153567	0.1773	0.202116	0.227508	0.252882	0.277578	0.300896	0.322128	0.352366	0.371194	0.387019
1.52202	1.56342	1.61076	1.64726	1.68851	1.7345	1.80004	1.87292	1.93931	2.00949	2.09519	2.18502	2.29031	2.41293	2.50667	2.62188	2.72744	2.83137	2.92094	3.00376	3.07865	3.15639	3.22132	3.28717	3.33906	3.38569	3.43356	3.4744	3.50865	3.53016	3.56574	3.58718	3.5974	3.61186	3.61098	3.61572	3.60016	3.6119	3.6083	3.626	3.61939	3.6017	3.59542	3.59695	3.60822	3.62621	3.62997	3.63871	3.63632	3.61853
0.534756	0.528661	0.505824	0.486605	0.471118	0.459415	0.451464	0.447131	0.44617	0.448204	0.45273	0.459115	0.46662	0.474415	0.481624	0.487361	0.490782	0.491136	0.487811	0.480374	0.468598	0.452479	0.42511	0.403689	0.378416	0.350157	0.319829	0.288354	0.256612	0.225404	0.195419	0.167218	0.141219	0.117702	0.110944	0.097214	0.0871613	0.0807843	0.0702184	0.0730333	0.0785887	0.0867351	0.0972453	0.102023	0.118393	0.135456	0.152797	0.169933	0.186331	0.201436
0.225056	0.247428	0.270798	0.294918	0.319467	0.344054	0.368213	0.391418	0.413086	0.432598	0.449327	0.462661	0.472043	0.476999	0.477182	0.47239	0.462598	0.447963	0.428825	0.405693	0.379218	0.350157	0.319829	0.288354	0.256612	0.225404	0.195419	0.167218	0.141219	0.117702	0.0968156	0.0785887	0.0629527	0.0497615	0.0310228	0.0242086	0.0186253	0.014128	0.0105658	3.59355e-16	3.41225e-16	3.24467e-16	3.06687e-16	2.88179e-16	2.73756e-16	2.58027e-16	2.46893e-16	2.34261e-16	2.25663e-16	2.18149e-16
0.114655	0.127214	0.140372	0.153969	0.167799	0.181613	0.195114	0.20797	0.219817	0.230277	0.238973	0.245549	0.249694	0.251163	0.249798	0.245544	0.238457	0.228708	0.216577	0.202436	0.186725	0.169933	0.152797	0.135456	0.118393	0.102023	0.0866794	0.0726071	0.0599635	0.0488247	0.0391957	0.0310228	0.0242086	0.0186253	0.014128	0.0105658	3.28315e-16	3.28041e-16	3.2965e-16	3.32895e-16	3.32618e-16	3.31835e-16	3.33114e-16	3.36925e-16	3.39142e-16	3.41002e-16	3.41165e-16	3.41233e-16	3.42679e-16	0.014128
6.25857e-16	6.19696e-16	6.09568e-16	6.03867e-16	6.01141e-16	5.94247e-16	5.86266e-16	5.80439e-16	5.76939e-16	5.71929e-16	5.68076e-16	0.015376	0.0198951	0.0254641	0.0322253	0.0403061	0.0498064	0.0607844	0.0732416	0.0871096	0.102239	0.118393	0.135456	0.152797	0.169933	0.186331	0.201436	0.214701	0.225619	0.233757	0.238779	0.240477	0.238779	0.233757	0.225619	0.214701	0.201436	0.186331	0.169933	0.152797	0.135456	0.118393	0.102023	0.0866794	0.0726071	0.0599635	0.0488247	0.0391957	0.0310228	0.0242086
0.825018	0.807563	0.791219	0.775623	0.760369	0.745014	0.729093	0.71213	0.69366	0.67326	0.666292	0.660958	0.643097	0.624739	0.620961	0.607396	0.595887	0.58718	0.581966	0.580807	0.584067	0.591841	0.597067	0.615753	0.650771	0.677352	0.704945	0.732262	0.757935	0.780617	0.799071	0.812257	0.811597	0.814306	0.809756	0.790372	0.77432	0.751815	0.723761	0.691124	0.65488	0.615968	0.575256	0.533521	0.49144	0.44959	0.408456	0.368445	0.329896	0.293094
0.878131	0.867229	0.85373	0.837433	0.829299	0.80971	0.787532	0.762836	0.735761	0.706519	0.675389	0.642716	0.608892	0.574347	0.547677	0.523569	0.495028	0.468668	0.452844	0.434538	0.419995	0.409373	0.419008	0.429399	0.434689	0.450433	0.466182	0.491351	0.527399	0.560438	0.586923	0.625635	0.663963	0.700936	0.735516	0.762316	0.790136	0.812215	0.827773	0.836187	0.844876	0.840432	0.82884	0.810449	0.785831	0.755752	0.7168	0.679834	0.640121	0.598783
3.45712e-17	3.66896e-17	3.83536e-17	4.05624e-17	4.24416e-17	4.43661e-17	4.63139e-17	4.85407e-17	5.08361e-17	5.28405e-17	5.49358e-17	5.67691e-17	5.85396e-17	6.01559e-17	6.20026e-17	6.32253e-17	6.40815e-17	6.46168e-17	6.48928e-17	6.4932e-17	6.45178e-17	6.37872e-17	6.30557e-17	6.21145e-17	6.07768e-17	5.94627e-17	5.76728e-17	5.61427e-17	5.45278e-17	5.29823e-17	5.13693e-17	5.08216e-17	4.95408e-17	4.85577e-17	4.80576e-17	4.75932e-17	4.7702e-17	4.77432e-17	4.7745e-17	4.8031e-17	4.86644e-17	4.94399e-17	5.03436e-17	5.16079e-17	5.29598e-17	5.46054e-17	5.602e-17	5.7416e-17	5.89577e-17	5.98603e-17
4.89261e-17	5.02501e-17	5.13488e-17	5.3e-17	5.44665e-17	5.56937e-17	5.69727e-17	5.81474e-17	5.92606e-17	6.02889e-17	6.12055e-17	6.24744e-17	6.35631e-17	6.42321e-17	6.47144e-17	6.6033e-17	6.63784e-17	6.72604e-17	6.76935e-17	6.77958e-17	6.78316e-17	6.79918e-17	6.8321e-17	6.8647e-17	0.00784888	0.0181962	0.0237966	0.0306841	0.0390102	0.0489002	0.0604379	0.0736503	0.0884925	0.104835	0.122453	0.141027	0.16014	0.179294	0.197924	0.215426	0.231187	0.244622	0.255209	0.26252	0.266253	0.266253	0.26252	0.263058	0.25497	0.244636
0.0539255	0.0624312	0.0718806	0.101651	0.117549	0.135158	0.154448	0.17533	0.197635	0.221112	0.245417	0.270115	0.294681	0.318518	0.340973	0.361368	0.379027	0.393319	0.403693	0.409712	0.423957	0.424621	0.422203	0.41621	0.407189	0.395798	0.40845	0.402683	0.398687	0.397344	0.399385	0.405332	0.415459	0.429759	0.447941	0.469427	0.493381	0.531591	0.561242	0.583681	0.613804	0.640959	0.664189	0.682681	0.695806	0.696067	0.699371	0.696258	0.68706	0.672265
2.20067e-16	2.23305e-16	2.26933e-16	0.032802	0.0406119	0.0499349	0.0609455	0.0737986	0.0886144	0.10546	0.124331	0.145133	0.16766	0.191589	0.216471	0.241732	0.266691	0.290587	0.31261	0.331949	0.369623	0.38828	0.404596	0.417692	0.427653	0.43474	0.482829	0.499321	0.517742	0.560811	0.592834	0.63094	0.675696	0.727285	0.785442	0.849423	0.918001	1.01123	1.0905	1.16991	1.24714	1.31977	1.38545	1.44197	1.48742	1.50827	1.53066	1.53791	1.53007	1.50764
0.0329545	0.0381524	0.043927	0.0502746	0.0682947	0.0784375	0.0895508	0.101589	0.114466	0.12805	0.150895	0.167823	0.185343	0.203212	0.221145	0.238822	0.255899	0.272016	0.286812	0.307822	0.321423	0.333325	0.351744	0.362702	0.372097	0.387848	0.396856	0.405191	0.41305	0.428454	0.438333	0.448704	0.45963	0.471073	0.482887	0.49481	0.506471	0.525258	0.537437	0.544061	0.554466	0.562375	0.567423	0.569313	0.567836	0.562888	0.557988	0.549881	0.538921	0.525527
4.64469e-17	4.83488e-17	5.03328e-17	5.29333e-17	5.51675e-17	5.74522e-17	5.99383e-17	6.22725e-17	6.62059e-17	6.88331e-17	7.13895e-17	7.57596e-17	7.8841e-17	8.1736e-17	8.44122e-17	8.69167e-17	8.92563e-17	9.13223e-17	9.32203e-17	9.49999e-17	9.62852e-17	9.72434e-17	9.80425e-17	9.83979e-17	9.85176e-17	9.80511e-17	0.0313955	0.0413894	0.0537968	0.0689395	0.0871014	0.108499	0.133252	0.161349	0.192621	0.226718	0.263095	0.301013	0.339549	0.377628	0.414068	0.447635	0.477113	0.501376	0.519459	0.53062	0.534394	0.53062	0.519459	0.501376
1.85811e-17	1.96609e-17	2.07894e-17	2.20586e-17	2.33558e-17	2.47185e-17	2.61444e-17	2.82484e-17	2.98836e-17	3.15971e-17	3.3439e-17	3.51831e-17	3.6936e-17	3.85091e-17	3.99555e-17	0.0111756	0.0146152	0.0188769	0.0240722	0.0303001	0.037637	0.0461258	0.0667193	0.0810036	0.0971012	0.125803	0.148674	0.173716	0.200707	0.229333	0.259185	0.28976	0.320476	0.350686	0.379692	0.406771	0.442072	0.466627	0.498915	0.531098	0.552813	0.572205	0.589393	0.604585	0.618045	0.630064	0.640909	0.650792	0.659823	0.667983
0.324622	0.330819	0.335279	0.337776	0.338108	0.336111	0.331662	0.324696	0.315216	0.303297	0.289092	0.272832	0.254821	0.235426	0.215059	0.194163	0.173188	0.152567	0.132697	0.113922	0.0965144	0.0806745	0.0666261	0.0542497	0.0435507	0.0344698	0.0268984	0.0206947	0.0156978	0.0117398	1.25108e-16	1.23865e-16	1.23459e-16	1.21649e-16	1.1955e-16	1.17454e-16	1.14738e-16	1.11638e-16	1.07631e-16	1.04609e-16	1.0115e-16	9.86935e-17	9.64205e-17	9.37017e-17	9.17157e-17	8.95785e-17	8.82685e-17	8.74204e-17	8.65738e-17	8.55201e-17
0.13259	0.143003	0.153384	0.163539	0.173248	0.18227	0.190348	0.19722	0.215963	0.223372	0.242283	0.251124	0.25968	0.268121	0.276656	0.285506	0.294887	0.304971	0.315859	0.327547	0.339908	0.352675	0.366016	0.378713	0.390169	0.39973	0.406737	0.410578	0.410743	0.406865	0.398754	0.386419	0.370068	0.350097	0.320825	0.297095	0.271302	0.244311	0.216952	0.189983	0.164058	0.139704	0.117314	0.0971455	0.0793273	0.063878	0.0507234	0.0397184	0.0306692	0.0233529
0.410859	0.39006	0.368274	0.345636	0.322308	0.298486	0.274386	0.250247	0.226321	0.202866	0.180137	0.158375	0.137801	0.118603	0.100931	0.0848905	0.0705399	0.0578899	0.0469061	0.0510365	0.047384	0.0461115	0.0472839	0.0507844	0.0565624	0.0571081	0.0691496	0.0825518	0.0971648	0.112755	0.129005	0.145521	0.161841	0.177458	0.191844	0.204477	0.214876	0.222625	0.227409	0.229026	0.227409	0.222625	0.214876	0.204477	0.191844	0.177458	0.161841	0.145521	0.129005	0.112755
1.52197e-16	1.53743e-16	1.55366e-16	1.58708e-16	1.59588e-16	1.60041e-16	1.60041e-16	1.60211e-16	1.59423e-16	1.58174e-16	1.5805e-16	1.56581e-16	1.55408e-16	1.5503e-16	1.53272e-16	1.51446e-16	1.49693e-16	1.48096e-16	1.46387e-16	1.44739e-16	1.43145e-16	1.41697e-16	1.40649e-16	1.39319e-16	1.39214e-16	1.39957e-16	1.39631e-16	1.38615e-16	1.3678e-16	1.3554e-16	1.35065e-16	1.34177e-16	1.32877e-16	1.3408e-16	1.34259e-16	1.3447e-16	1.33756e-16	1.35331e-16	1.36261e-16	1.37834e-16	1.38667e-16	1.40017e-16	1.44021e-16	1.47056e-16	1.4976e-16	1.52702e-16	1.56557e-16	1.60057e-16	1.63977e-16	1.67397e-16
0.0416362	0.0475252	0.0539484	0.0727204	0.0829163	0.0940252	0.105998	0.118747	0.132142	0.146007	0.160117	0.174203	0.187955	0.209286	0.23197	0.248176	0.271898	0.289439	0.306781	0.323895	0.340768	0.357391	0.37432	0.390796	0.414573	0.440134	0.459982	0.479819	0.499387	0.518349	0.536297	0.55278	0.567319	0.579441	0.5887	0.594704	0.604983	0.606102	0.59955	0.595206	0.5874	0.576399	0.562527	0.54614	0.527619	0.503021	0.48256	0.460792	0.438103	0.414832
1.11862e-16	1.12196e-16	1.12202e-16	1.11821e-16	1.10995e-16	1.09671e-16	1.07803e-16	1.05357e-16	1.02313e-16	9.97439e-17	9.58138e-17	9.18148e-17	8.76275e-17	8.27649e-17	7.77348e-17	7.26559e-17	6.88519e-17	6.5063e-17	6.12153e-17	5.79073e-17	5.65982e-17	5.50202e-17	5.43209e-17	5.39264e-17	5.48483e-17	5.69343e-17	6.03081e-17	6.32358e-17	6.64803e-17	7.02205e-17	7.35691e-17	7.77693e-17	8.16125e-17	8.6871e-17	9.04255e-17	9.42731e-17	9.74901e-17	1.0033e-16	1.03665e-16	1.06119e-16	1.09298e-16	1.11691e-16	1.13592e-16	1.15237e-16	1.16766e-16	1.18201e-16	1.19552e-16	1.20808e-16	1.2194e-16	1.22902e-16
0.177629	0.190218	0.202793	0.215149	0.227048	0.238228	0.248407	0.257289	0.264577	0.269987	0.273262	0.274188	0.272609	0.268445	0.261698	0.252462	0.240921	0.227342	0.212069	0.195497	0.185924	0.170544	0.156012	0.142459	0.130342	0.120023	0.111768	0.113576	0.112289	0.113789	0.117982	0.124674	0.129247	0.141169	0.154202	0.167913	0.181828	0.191118	0.205118	0.217542	0.228005	0.236172	0.241774	0.244622	0.244622	0.241774	0.236172	0.228005	0.217542	0.205118
0.331744	0.326842	0.321343	0.31519	0.308325	0.300693	0.292244	0.282935	0.272735	0.26163	0.258362	0.24802	0.237457	0.226849	0.216394	0.206308	0.196808	0.188099	0.18036	0.181608	0.178621	0.177405	0.178243	0.180711	0.184667	0.185559	0.192929	0.200624	0.20832	0.215664	0.222301	0.22789	0.232121	0.234731	0.231187	0.231187	0.228861	0.224272	0.217542	0.208852	0.198429	0.186544	0.173499	0.159616	0.145222	0.130642	0.124031	0.112469	0.102152	0.093356
6.61857e-17	6.65079e-17	6.64817e-17	6.63803e-17	6.61757e-17	6.58388e-17	6.54578e-17	6.54735e-17	6.47861e-17	6.39046e-17	6.28162e-17	6.16355e-17	6.01549e-17	5.891e-17	5.74871e-17	5.57555e-17	5.39133e-17	5.20273e-17	5.01331e-17	4.8264e-17	4.65779e-17	4.48785e-17	4.33447e-17	4.15604e-17	4.01774e-17	3.94129e-17	3.82803e-17	3.73371e-17	3.64205e-17	3.55126e-17	3.47228e-17	3.37354e-17	3.26363e-17	3.28192e-17	3.2324e-17	3.19083e-17	3.1984e-17	3.18622e-17	3.19221e-17	3.21014e-17	3.23839e-17	3.30088e-17	3.36953e-17	3.45226e-17	3.56093e-17	3.67056e-17	3.78189e-17	3.88981e-17	3.99333e-17	4.05166e-17
1.89977e-17	1.86244e-17	1.82977e-17	1.81577e-17	1.78668e-17	1.75853e-17	1.73083e-17	1.71435e-17	1.73794e-17	1.72996e-17	1.7243e-17	1.71765e-17	1.71289e-17	1.70987e-17	1.71687e-17	1.74627e-17	1.77405e-17	1.7942e-17	1.81827e-17	1.85791e-17	1.9149e-17	1.96937e-17	2.01522e-17	2.07384e-17	2.12259e-17	2.18481e-17	2.26642e-17	2.32907e-17	2.45857e-17	2.53942e-17	2.61347e-17	2.68488e-17	2.74711e-17	2.82737e-17	2.90026e-17	2.96083e-17	3.0241e-17	3.08239e-17	3.16343e-17	3.29226e-17	3.36422e-17	3.43952e-17	3.51126e-17	3.57888e-17	3.64255e-17	3.71146e-17	3.77018e-17	3.83055e-17	3.88215e-17	3.91472e-17
3.84781e-16	3.79624e-16	3.72191e-16	3.64718e-16	3.57206e-16	3.47417e-16	3.36946e-16	3.26568e-16	3.18091e-16	3.07223e-16	2.96411e-16	2.85825e-16	2.75613e-16	2.65976e-16	2.56847e-16	2.4832e-16	2.40374e-16	2.34828e-16	2.28381e-16	2.25358e-16	2.20499e-16	2.15949e-16	2.11851e-16	2.09454e-16	2.07795e-16	2.05315e-16	2.04308e-16	2.01958e-16	2.00674e-16	2.02374e-16	2.04897e-16	2.10441e-16	2.15957e-16	2.22409e-16	2.31315e-16	2.41115e-16	2.52557e-16	2.64252e-16	2.76106e-16	2.88875e-16	3.01748e-16	3.1499e-16	3.25879e-16	3.39097e-16	3.50423e-16	3.60582e-16	3.68208e-16	3.7484e-16	3.79121e-16	3.81809e-16
0.386606	0.435308	0.487646	0.543251	0.601569	0.661841	0.723095	0.784141	0.843593	0.899893	0.951371	0.996309	1.03303	1.06	1.07592	1.07983	1.07119	1.04995	1.01654	0.971894	0.917383	0.854741	0.787184	0.715081	0.640723	0.566267	0.493634	0.424444	0.35997	0.30112	0.248451	0.202192	0.162296	0.128491	0.100335	0.0772764	0.0413894	0.0313955	0.0234796	1.70841e-16	1.73113e-16	1.75287e-16	1.77201e-16	1.77685e-16	1.76642e-16	1.77936e-16	1.76213e-16	1.75185e-16	1.73025e-16	1.7117e-16
4.56803e-17	4.7337e-17	4.89649e-17	5.05355e-17	5.20168e-17	5.33738e-17	5.45685e-17	5.57644e-17	5.75521e-17	5.9486e-17	6.03687e-17	6.10563e-17	6.15415e-17	6.18231e-17	6.19053e-17	6.17981e-17	6.15151e-17	6.12e-17	6.06529e-17	5.99851e-17	5.92074e-17	5.83248e-17	5.74246e-17	5.64123e-17	5.52569e-17	5.3958e-17	5.27613e-17	5.11847e-17	4.9392e-17	4.73891e-17	4.49074e-17	4.28094e-17	4.08469e-17	3.86354e-17	3.62154e-17	3.38582e-17	3.15885e-17	2.94177e-17	2.76954e-17	2.63388e-17	2.51211e-17	2.41561e-17	2.32708e-17	2.31442e-17	2.34685e-17	2.37071e-17	2.41539e-17	2.5116e-17	2.60199e-17	2.69784e-17
2.53074e-17	2.57907e-17	2.55786e-17	2.56487e-17	2.56963e-17	2.58641e-17	2.59912e-17	2.61729e-17	2.63989e-17	2.68443e-17	0.00873621	0.0112614	0.0143662	0.0181288	0.0226194	0.0278933	0.0339829	0.0408895	0.0485761	0.0648486	0.0762823	0.0887024	0.102122	0.116182	0.130642	0.145222	0.159616	0.173499	0.186544	0.198429	0.208852	0.217542	0.224272	0.228861	0.231187	0.231187	0.228861	0.224272	0.217542	0.208852	0.198429	0.186544	0.173499	0.159616	0.145222	0.130642	0.124031	0.112469	0.102152	0.093356
1.72017e-17	1.82646e-17	1.936e-17	2.04823e-17	2.16148e-17	2.27468e-17	2.39982e-17	2.55172e-17	2.6695e-17	2.81318e-17	2.96124e-17	3.08163e-17	3.19793e-17	3.30272e-17	0.00815311	0.0106405	0.0137196	0.0174708	0.0219657	0.0272595	0.0333836	0.0403373	0.0560041	0.0670268	0.079223	0.100337	0.11701	0.134981	0.154065	0.174021	0.194558	0.215337	0.235976	0.256063	0.275165	0.292836	0.316484	0.332487	0.354262	0.376201	0.390862	0.404149	0.416153	0.42701	0.436887	0.445952	0.454355	0.462199	0.469515	0.476244
6.41944e-18	6.36331e-18	6.30356e-18	6.44602e-18	6.45487e-18	6.48211e-18	6.48468e-18	6.59075e-18	6.62946e-18	6.68714e-18	6.74583e-18	6.88246e-18	6.97414e-18	7.07273e-18	7.17518e-18	7.31646e-18	7.43359e-18	7.53867e-18	7.63192e-18	7.73585e-18	7.79833e-18	7.85405e-18	7.87536e-18	7.86054e-18	7.81622e-18	7.76195e-18	7.63929e-18	7.51561e-18	7.6135e-18	7.52424e-18	7.42853e-18	7.40069e-18	7.37499e-18	7.35442e-18	7.36944e-18	7.41961e-18	7.57792e-18	7.7749e-18	8.15655e-18	8.53908e-18	8.91074e-18	9.32787e-18	9.7841e-18	1.03183e-17	1.08087e-17	1.12173e-17	1.16715e-17	1.21164e-17	1.25062e-17	1.27718e-17
0.228069	0.219614	0.210308	0.200197	0.18935	0.177858	0.175854	0.166064	0.156581	0.147634	0.139457	0.132267	0.126259	0.121585	0.126498	0.127211	0.129939	0.134644	0.141199	0.149395	0.158941	0.169481	0.188732	0.202718	0.216937	0.231013	0.240261	0.254187	0.266695	0.27759	0.286712	0.293932	0.299156	0.302315	0.303373	0.302315	0.299156	0.293932	0.286712	0.27759	0.274544	0.264534	0.25371	0.250227	0.249059	0.243292	0.23928	0.237463	0.233886	0.238649
1.4427	1.4341	1.42394	1.41209	1.39842	1.38276	1.36492	1.36195	1.34368	1.32344	1.30103	1.27626	1.2489	1.21878	1.18574	1.14968	1.11058	1.08283	1.04239	1.00046	0.957499	0.914055	0.872038	0.83015	0.781239	0.743538	0.706995	0.664178	0.625198	0.597365	0.58438	0.562482	0.556403	0.542338	0.530905	0.522118	0.508168	0.498927	0.501573	0.505632	0.503299	0.512143	0.52145	0.530915	0.540083	0.548374	0.555113	0.573704	0.579672	0.589414
0.514793	0.502888	0.490966	0.478968	0.466826	0.454468	0.441813	0.439582	0.428998	0.418488	0.408049	0.39768	0.396814	0.389402	0.382725	0.376868	0.371904	0.367873	0.36478	0.362575	0.361149	0.369158	0.372071	0.370702	0.375895	0.380852	0.385335	0.389078	0.391809	0.393268	0.388351	0.387936	0.385353	0.380581	0.373644	0.364608	0.353575	0.340685	0.321233	0.30648	0.290114	0.272435	0.253748	0.23436	0.214576	0.194698	0.175015	0.155802	0.137309	0.114887
0.425208	0.405506	0.405339	0.392367	0.381548	0.372994	0.366765	0.362854	0.361175	0.361553	0.363715	0.367292	0.371826	0.376782	0.381566	0.385562	0.388157	0.388779	0.386937	0.382246	0.374457	0.374777	0.364799	0.368941	0.363861	0.35895	0.355171	0.353451	0.354613	0.359317	0.367998	0.380826	0.397672	0.418103	0.441386	0.466526	0.492314	0.540007	0.56395	0.605381	0.64722	0.678272	0.717979	0.75854	0.783397	0.815674	0.847608	0.87986	0.912965	0.947231
1.57562e-16	1.54972e-16	1.52874e-16	1.54247e-16	1.58319e-16	1.57739e-16	1.57682e-16	1.58011e-16	1.58912e-16	1.6045e-16	1.64048e-16	1.67329e-16	1.71328e-16	1.76842e-16	1.86688e-16	1.93806e-16	2.01448e-16	2.0927e-16	2.17058e-16	2.25509e-16	2.32686e-16	2.41047e-16	2.47701e-16	2.537e-16	2.57715e-16	2.60567e-16	2.5966e-16	2.60561e-16	2.59861e-16	2.58419e-16	2.566e-16	2.52756e-16	2.47998e-16	2.42437e-16	2.39826e-16	2.35127e-16	2.29758e-16	2.243e-16	2.18876e-16	2.13671e-16	2.09359e-16	2.06209e-16	2.0123e-16	1.98321e-16	1.95517e-16	1.9182e-16	1.88005e-16	1.87719e-16	1.87442e-16	1.86676e-16
1.08629	1.03536	0.984604	0.934007	0.903592	0.896165	0.897825	0.893588	0.882588	0.879121	0.899634	0.933169	0.981146	1.02996	1.10583	1.18344	1.27304	1.40175	1.53332	1.70536	1.85388	2.02204	2.19247	2.39068	2.56593	2.74279	2.9265	3.09091	3.27274	3.42254	3.55995	3.68354	3.79195	3.89011	3.97053	4.06024	4.11048	4.14144	4.1664	4.16092	4.14942	4.10815	4.06236	3.98921	3.92896	3.83583	3.75368	3.65361	3.55913	3.46649
6.22246e-17	6.23396e-17	6.34994e-17	6.36577e-17	6.48585e-17	6.51239e-17	0.00859083	0.0108544	0.0135996	0.0168879	0.0207747	0.0253036	0.0305009	0.036368	0.0428758	0.0499587	0.0575111	0.0653858	0.0801828	0.0902352	0.100469	0.110695	0.120903	0.130688	0.139867	0.148279	0.155789	0.162287	0.174418	0.18081	0.186527	0.191615	0.196122	0.20682	0.212422	0.218043	0.223739	0.229534	0.235416	0.241336	0.247202	0.252884	0.264942	0.271863	0.285254	0.29363	0.301914	0.30999	0.314031	0.32235
0.584647	0.61336	0.652333	0.702102	0.763843	0.830367	0.911342	0.99306	1.07573	1.15147	1.24027	1.34396	1.45033	1.56502	1.70176	1.83616	1.97781	2.12521	2.27638	2.43563	2.58876	2.73786	2.89103	3.03528	3.15495	3.27766	3.38068	3.455	3.50615	3.54232	3.55876	3.55919	3.54842	3.50903	3.4845	3.43232	3.3759	3.3046	3.23697	3.16459	3.08893	3.0144	2.93263	2.85627	2.77779	2.70604	2.62483	2.56254	2.5061	2.45121
1.34552	1.37185	1.45985	1.49306	1.52404	1.55243	1.57784	1.59986	1.61807	1.63201	1.64121	1.64518	1.64341	1.67786	1.67595	1.66994	1.65987	1.64587	1.62812	1.60687	1.58237	1.59527	1.58034	1.56531	1.59133	1.5911	1.59564	1.6055	1.59866	1.62561	1.656	1.68924	1.72433	1.75984	1.8344	1.87812	1.89721	1.94052	1.97651	2.00392	2.02167	2.02893	2.02514	2.01005	1.96146	1.93033	1.88742	1.83385	1.77083	1.69961
1.22932e-16	1.2812e-16	1.32994e-16	0.0609181	0.0754221	0.0927363	0.113185	0.137055	0.16457	0.195855	0.230901	0.269532	0.311368	0.355809	0.402017	0.44893	0.495284	0.539662	0.580561	0.616476	0.645992	0.667876	0.682226	0.687077	0.682226	0.667876	0.644627	0.613431	0.575531	0.532373	0.485522	0.436563	0.387016	0.338265	0.291494	0.247656	0.207449	0.171324	0.139499	0.111988	0.0886366	0.0691673	0.053215	0.0403657	0.0301881	2.1915e-16	2.13132e-16	2.05154e-16	1.98201e-16	1.9382e-16
3.48351e-16	3.44399e-16	3.42949e-16	3.39263e-16	3.40421e-16	3.39722e-16	3.40206e-16	3.4242e-16	3.45223e-16	3.48923e-16	3.53296e-16	3.62412e-16	3.71455e-16	3.80054e-16	3.87367e-16	3.99212e-16	4.06815e-16	4.13904e-16	4.21974e-16	4.28833e-16	4.33419e-16	4.36871e-16	4.37934e-16	4.40147e-16	4.44759e-16	4.56949e-16	4.68314e-16	4.73417e-16	4.82457e-16	4.90948e-16	5.0076e-16	5.11614e-16	5.23005e-16	5.35419e-16	5.48155e-16	5.60828e-16	5.72966e-16	5.8333e-16	5.91705e-16	5.99906e-16	6.06881e-16	6.10127e-16	6.08789e-16	6.05747e-16	5.976e-16	5.86394e-16	5.69528e-16	5.50731e-16	5.28483e-16	5.04616e-16
1.64647	1.64017	1.62938	1.67457	1.66797	1.6584	1.64584	1.63033	1.61192	1.59071	1.56684	1.58436	1.56846	1.55326	1.58116	1.58145	1.58655	1.59688	1.61264	1.63368	1.6595	1.68924	1.72433	1.75984	1.79403	1.8249	1.86841	1.9051	1.93369	1.99342	2.01555	2.03015	2.07781	2.09121	2.07952	2.09477	2.10856	2.1225	2.13783	2.15532	2.17507	2.19654	2.21849	2.23905	2.25587	2.244	2.2916	2.29828	2.29266	2.27363
1.43069e-16	1.46589e-16	1.5076e-16	1.54049e-16	1.57453e-16	1.60258e-16	1.6302e-16	1.65122e-16	1.66749e-16	1.67831e-16	1.68629e-16	1.68904e-16	1.69009e-16	1.69589e-16	1.69536e-16	1.67933e-16	1.65833e-16	1.64863e-16	1.63002e-16	1.61082e-16	1.58733e-16	1.56461e-16	1.54597e-16	1.52901e-16	1.51436e-16	1.50714e-16	1.51532e-16	1.51197e-16	1.52401e-16	1.52008e-16	1.55814e-16	1.58123e-16	1.59746e-16	1.62377e-16	1.66336e-16	1.68707e-16	1.70958e-16	1.71893e-16	1.74635e-16	1.78759e-16	1.82533e-16	1.84735e-16	1.87741e-16	1.91129e-16	1.95489e-16	2.00242e-16	2.04286e-16	2.0838e-16	2.12295e-16	2.15738e-16
6.31227e-17	6.30832e-17	6.57245e-17	6.63117e-17	6.72052e-17	6.80941e-17	6.90226e-17	6.98728e-17	7.14987e-17	7.25931e-17	7.41416e-17	7.54292e-17	7.67718e-17	7.89575e-17	8.13676e-17	8.32293e-17	8.58287e-17	8.79017e-17	9.04437e-17	9.28009e-17	9.48785e-17	9.68086e-17	9.95509e-17	1.0114e-16	1.02779e-16	1.04027e-16	1.04981e-16	1.05273e-16	1.06688e-16	1.06976e-16	1.06891e-16	1.06391e-16	1.0558e-16	1.04019e-16	1.02694e-16	1.01014e-16	9.93231e-17	9.69857e-17	9.443e-17	9.1805e-17	8.88962e-17	8.58881e-17	8.27397e-17	7.94592e-17	7.50787e-17	7.47734e-17	7.24425e-17	7.04064e-17	6.8389e-17	6.67349e-17
1.03601	1.07086	1.10078	1.12481	1.14199	1.15144	1.15242	1.14432	1.12677	1.09963	1.06309	1.01762	0.964008	0.903345	0.836974	0.766437	0.693398	0.619555	0.546558	0.475922	0.408956	0.346718	0.290428	0.239854	0.195299	0.156783	0.124091	0.0968343	0.074501	0.0565119	0.0422633	2.01523e-16	2.09487e-16	2.17169e-16	2.24758e-16	2.30277e-16	2.34501e-16	2.36239e-16	2.38181e-16	2.40441e-16	2.41498e-16	2.39633e-16	2.36895e-16	2.33922e-16	2.30408e-16	2.26185e-16	2.22102e-16	2.18051e-16	2.13515e-16	2.08924e-16
0.132253	0.226024	0.267535	0.31491	0.368445	0.428285	0.494378	0.566415	0.643788	0.725545	0.810365	0.896555	0.982074	1.06458	1.14155	1.21034	1.26841	1.3134	1.34334	1.3568	1.35296	1.3317	1.29566	1.24341	1.177	1.09895	1.01209	0.91939	0.823787	0.728057	0.634672	0.58608	0.516034	0.456322	0.408073	0.371948	0.348166	0.376893	0.389666	0.456544	0.486561	0.600151	0.698555	0.789042	0.921107	1.10371	1.34792	1.54627	1.75756	1.97962
5.88139e-17	5.98539e-17	6.3685e-17	6.63043e-17	6.89743e-17	7.15199e-17	7.47637e-17	7.77891e-17	8.31734e-17	8.71271e-17	9.18446e-17	9.63341e-17	1.01107e-16	1.06581e-16	1.12722e-16	1.18201e-16	1.2331e-16	1.2819e-16	1.33926e-16	1.3878e-16	1.42884e-16	1.46452e-16	1.49642e-16	1.51934e-16	1.53665e-16	1.55716e-16	1.56287e-16	1.56924e-16	1.57198e-16	1.57293e-16	1.56366e-16	1.54808e-16	1.5312e-16	1.52029e-16	1.5023e-16	1.47932e-16	1.47475e-16	1.46124e-16	1.45527e-16	1.44694e-16	1.43728e-16	1.43091e-16	1.43058e-16	1.43024e-16	1.41998e-16	1.41867e-16	1.42297e-16	1.43118e-16	1.42565e-16	1.41912e-16
3.97944e-16	4.00359e-16	4.00806e-16	3.99639e-16	3.97792e-16	4.01735e-16	4.07153e-16	4.06673e-16	4.0599e-16	4.08961e-16	4.09072e-16	4.11323e-16	4.14746e-16	4.18215e-16	4.22535e-16	4.26517e-16	4.35566e-16	4.43494e-16	4.50885e-16	4.6197e-16	4.70904e-16	4.81036e-16	4.89488e-16	4.99808e-16	5.09301e-16	5.16691e-16	5.23192e-16	5.26264e-16	5.27005e-16	5.27246e-16	5.21903e-16	5.18359e-16	5.14613e-16	5.07984e-16	5.00661e-16	4.91091e-16	4.79619e-16	4.67171e-16	4.5485e-16	4.40365e-16	4.3176e-16	4.19054e-16	4.08774e-16	3.98219e-16	3.89517e-16	3.83575e-16	3.77731e-16	3.81986e-16	3.82624e-16	3.92269e-16
3.9939e-16	4.10038e-16	4.20257e-16	4.29639e-16	4.4426e-16	4.55727e-16	4.69798e-16	4.80463e-16	4.90515e-16	5.00328e-16	5.11806e-16	5.19392e-16	5.26931e-16	5.31486e-16	5.34466e-16	5.35316e-16	5.35767e-16	5.34372e-16	5.30761e-16	5.24042e-16	5.15498e-16	5.05309e-16	4.94448e-16	4.82112e-16	4.66759e-16	4.56473e-16	4.47026e-16	4.34237e-16	4.2593e-16	4.18499e-16	4.10883e-16	4.02651e-16	4.02173e-16	3.99715e-16	3.98899e-16	3.99975e-16	4.07293e-16	4.10141e-16	4.2005e-16	4.32227e-16	4.45457e-16	4.60648e-16	4.77821e-16	4.92621e-16	5.07282e-16	5.21269e-16	5.37431e-16	5.49513e-16	5.58264e-16	5.6806e-16
0.112773	0.133827	0.157968	0.185388	0.216214	0.250477	0.288086	0.328798	0.372195	0.442511	0.520468	0.583049	0.648071	0.714599	0.781551	0.847729	0.911862	0.972651	1.02882	1.07914	1.1225	1.15792	1.18644	1.20511	1.21354	1.21155	1.19915	1.17656	1.14419	1.10267	1.05281	0.995639	0.932337	0.864234	0.792763	0.719406	0.645642	0.594624	0.531099	0.47269	0.408564	0.366868	0.320171	0.296206	0.27907	0.268769	0.264987	0.267114	0.274292	0.285462
9.07347e-17	8.93835e-17	8.86446e-17	8.70907e-17	8.58812e-17	8.42741e-17	8.26384e-17	8.13435e-17	8.03512e-17	7.89718e-17	7.81105e-17	7.79863e-17	7.8275e-17	7.94146e-17	7.98438e-17	8.06106e-17	8.17101e-17	8.31215e-17	8.55518e-17	8.76902e-17	9.00328e-17	9.25009e-17	9.47897e-17	9.76312e-17	1.0011e-16	1.0227e-16	1.04227e-16	1.04989e-16	1.06021e-16	1.06987e-16	1.07438e-16	1.06825e-16	1.05508e-16	1.046e-16	1.02898e-16	1.01905e-16	9.98378e-17	9.76917e-17	9.55903e-17	9.36832e-17	9.25222e-17	9.13956e-17	8.99357e-17	8.96265e-17	8.94406e-17	8.9926e-17	9.0416e-17	9.11778e-17	9.18545e-17	9.32208e-17
4.50609e-17	4.65101e-17	4.7884e-17	4.96044e-17	5.08152e-17	5.19086e-17	5.28154e-17	5.43777e-17	5.52341e-17	5.58291e-17	5.62419e-17	5.6506e-17	5.65517e-17	5.64029e-17	5.60401e-17	5.56288e-17	5.49043e-17	5.42745e-17	5.33853e-17	5.225e-17	5.12861e-17	4.99808e-17	4.86603e-17	4.72411e-17	4.57541e-17	4.42077e-17	4.27314e-17	4.1071e-17	3.95538e-17	3.84443e-17	3.64368e-17	3.54e-17	3.43814e-17	3.33578e-17	3.24155e-17	3.15035e-17	3.10228e-17	3.03217e-17	2.94272e-17	2.90972e-17	2.85409e-17	2.83688e-17	2.94856e-17	2.98893e-17	3.03186e-17	3.07377e-17	3.14971e-17	3.23699e-17	3.37534e-17	3.46871e-17
0.304844	0.339299	0.375829	0.414104	0.484482	0.561527	0.618417	0.704333	0.772687	0.893409	1.00473	1.10323	1.20718	1.31606	1.4517	1.5748	1.70132	1.82977	1.98021	2.11337	2.24335	2.36743	2.48652	2.61466	2.71233	2.81496	2.88376	2.93339	2.96282	2.97162	2.98171	2.95731	2.91621	2.86037	2.79199	2.70143	2.61822	2.55015	2.46264	2.36183	2.27634	2.19112	2.12861	2.05263	1.97972	1.93165	1.85977	1.81733	1.77886	1.73284
1.7128e-16	1.71505e-16	1.71437e-16	1.71003e-16	1.71906e-16	1.70976e-16	1.69594e-16	1.67689e-16	1.6577e-16	1.62973e-16	1.59621e-16	1.55771e-16	1.52927e-16	1.49945e-16	1.46021e-16	1.41816e-16	1.37605e-16	1.33729e-16	1.30978e-16	1.27643e-16	1.24645e-16	1.22006e-16	1.19308e-16	1.17995e-16	1.16652e-16	1.15489e-16	1.14196e-16	1.12937e-16	1.12012e-16	1.11794e-16	1.09784e-16	1.08881e-16	1.07104e-16	1.06075e-16	1.05397e-16	1.04053e-16	1.03575e-16	0.0217354	0.0286542	0.0372439	0.0477274	0.060301	0.075115	0.0922515	0.111703	0.133353	0.156958	0.182143	0.208393	0.235072
0.304844	0.339299	0.375829	0.414104	0.484482	0.561527	0.618417	0.704333	0.772687	0.893409	1.00473	1.10323	1.20718	1.31606	1.4517	1.5748	1.70132	1.82977	1.98021	2.11337	2.24335	2.36743	2.48652	2.61466	2.71233	2.81496	2.88376	2.93339	2.96282	2.97162	2.98171	2.95731	2.91621	2.86037	2.79199	2.70143	2.61822	2.55015	2.46264	2.36183	2.27634	2.19112	2.12861	2.05263	1.97972	1.93165	1.85977	1.81733	1.77886	1.73284
1.75823e-16	1.803e-16	1.86877e-16	1.92344e-16	1.98326e-16	2.03678e-16	2.08531e-16	2.12933e-16	2.19194e-16	2.23759e-16	0.0241926	0.0311854	0.0397832	0.0502027	0.0626383	0.077243	0.0941064	0.135265	0.163423	0.195166	0.230357	0.29043	0.338841	0.39093	0.446093	0.503555	0.562383	0.621501	0.679722	0.735778	0.788358	0.836158	0.87792	0.912488	0.938851	0.956189	0.963916	0.961709	0.949531	0.927644	0.896602	0.857232	0.810607	0.757991	0.700793	0.640496	0.578596	0.516533	0.477373	0.425734
0.143626	0.161633	0.180896	0.20125	0.253264	0.282627	0.313667	0.346101	0.379557	0.413577	0.447617	0.504712	0.543825	0.582552	0.642949	0.686218	0.729155	0.771458	0.812815	0.852891	0.891304	0.927615	0.962807	0.994455	1.02194	1.04455	1.06156	1.0722	1.07578	1.07168	1.05944	1.03881	1.00978	0.972615	0.927868	0.876355	0.819135	0.745472	0.683996	0.620088	0.577092	0.519959	0.466519	0.439863	0.404537	0.377824	0.348447	0.344008	0.348447	0.361569
1.18759e-16	1.17852e-16	1.16969e-16	1.14989e-16	1.12698e-16	1.10101e-16	1.07297e-16	1.04571e-16	1.01992e-16	9.86964e-17	9.52771e-17	9.17763e-17	8.82373e-17	8.67257e-17	8.384e-17	8.18941e-17	8.08276e-17	7.98668e-17	8.08308e-17	8.36564e-17	8.72223e-17	9.03392e-17	9.46027e-17	9.98345e-17	1.06215e-16	1.13001e-16	1.21732e-16	1.29943e-16	1.38959e-16	1.49269e-16	1.59103e-16	1.7e-16	1.79118e-16	1.86938e-16	1.94341e-16	2.01627e-16	2.07222e-16	2.1105e-16	2.12967e-16	2.13219e-16	2.14007e-16	0.0217354	0.0286542	0.0372439	0.0477274	0.060301	0.075115	0.0922515	0.111703	0.133353
0.859942	0.933435	1.04348	1.12661	1.24097	1.33124	1.44837	1.56926	1.66831	1.81465	1.94583	2.0815	2.19915	2.31634	2.45506	2.57636	2.69667	2.81512	2.95238	3.09168	3.21086	3.3243	3.43491	3.53344	3.61718	3.68335	3.751	3.7812	3.7885	3.77177	3.75231	3.69387	3.61395	3.50244	3.37703	3.23975	3.10498	2.98181	2.83712	2.70024	2.56478	2.43356	2.30882	2.19219	2.09444	2.02843	1.94595	1.91234	1.86261	1.82792
0.660894	0.714885	0.739287	0.765433	0.793559	0.823855	0.856431	0.891279	0.928229	0.991763	1.06282	1.11856	1.17688	1.23686	1.2973	1.35681	1.4138	1.46659	1.51347	1.5528	1.58308	1.603	1.6141	1.61246	1.59789	1.57051	1.53079	1.47948	1.40563	1.33774	1.26121	1.17778	1.0893	0.997587	0.904466	0.811658	0.720757	0.63319	0.550172	0.47269	0.389491	0.328302	0.261311	0.203955	0.167366	0.135416	0.108028	0.0849713	0.0658982	0.0503896
0.499884	0.502259	0.501866	0.498488	0.491958	0.482169	0.469091	0.452777	0.433372	0.411117	0.386348	0.359487	0.33103	0.30153	0.271568	0.264083	0.241814	0.244423	0.235379	0.232044	0.235042	0.266539	0.290587	0.323149	0.364116	0.413041	0.469121	0.531202	0.597787	0.655088	0.728295	0.799114	0.865401	0.925007	0.975894	1.01625	1.04461	1.0599	1.06157	1.04956	1.02436	0.986936	0.938689	0.88136	0.816935	0.747524	0.675253	0.602158	0.530097	0.460677
1.20768e-16	1.22739e-16	1.24531e-16	1.26427e-16	1.28957e-16	1.30279e-16	1.31348e-16	1.32075e-16	1.32432e-16	1.32341e-16	1.31932e-16	1.30993e-16	1.30871e-16	1.29534e-16	1.27941e-16	1.25848e-16	1.23439e-16	1.20734e-16	1.1826e-16	1.1519e-16	1.11928e-16	1.08499e-16	1.04896e-16	1.01867e-16	9.83591e-17	9.47626e-17	9.11808e-17	8.71359e-17	8.36414e-17	8.07309e-17	7.65018e-17	7.35381e-17	7.01425e-17	6.89108e-17	6.74752e-17	6.6291e-17	6.62753e-17	0.0217354	0.0286542	0.0372439	0.0477274	0.060301	0.075115	0.0922515	0.111703	0.133353	0.156958	0.182143	0.208393	0.235072
0.673137	0.658367	0.642705	0.62642	0.60982	0.593239	0.577025	0.561509	0.54699	0.558552	0.553698	0.551864	0.55318	0.557624	0.565003	0.574951	0.609106	0.651349	0.68063	0.713103	0.748269	0.785568	0.825671	0.866378	0.907002	0.968512	1.00152	1.04884	1.09362	1.13517	1.17271	1.2054	1.23237	1.25278	1.26584	1.2709	1.26745	1.25519	1.23405	1.20419	1.16601	1.12013	1.05537	0.999974	0.938975	0.873731	0.805616	0.735971	0.666072	0.597101
0.698724	0.755769	0.813346	0.870509	0.956969	1.01749	1.07545	1.12961	1.17872	1.2215	1.25678	1.30716	1.33141	1.34723	1.37707	1.38283	1.38224	1.37619	1.3657	1.37371	1.36442	1.3554	1.34964	1.34507	1.34211	1.34076	1.34063	1.34097	1.34077	1.33879	1.33373	1.32427	1.3092	1.27553	1.23777	1.20666	1.16624	1.1051	1.05135	0.990053	0.944445	0.879585	0.813625	0.770173	0.714438	0.664487	0.609882	0.579081	0.55684	0.543712
3.40395	3.39649	3.39387	3.38476	3.39149	3.41588	3.45006	3.47551	3.50855	3.54906	3.58764	3.64772	3.70624	3.777	3.87736	3.95499	4.04174	4.12178	4.19946	4.27295	4.34863	4.41944	4.46662	4.52764	4.56921	4.60879	4.65691	4.68261	4.68849	4.70332	4.72167	4.74263	4.7688	4.80438	4.82987	4.83391	4.85724	4.86459	4.89225	4.93359	4.97905	5.0401	5.10721	5.18394	5.24597	5.31419	5.38472	5.44353	5.5084	5.60466
1.434	1.42235	1.39921	1.37578	1.35174	1.34837	1.32754	1.31601	1.29648	1.2765	1.26493	1.24626	1.23598	1.21937	1.21141	1.20621	1.1961	1.18742	1.18829	1.18481	1.19909	1.20355	1.22719	1.25476	1.27864	1.30471	1.33263	1.35743	1.38411	1.41157	1.45113	1.49038	1.52085	1.5432	1.57464	1.59823	1.61935	1.63391	1.65326	1.66821	1.67136	1.67721	1.68076	1.67069	1.67201	1.67401	1.66994	1.6657	1.66835	1.68389
1.24008	1.22832	1.21461	1.19872	1.18042	1.15947	1.13565	1.10876	1.0786	1.04504	1.01697	0.979014	0.938217	0.903328	0.860283	0.816071	0.771317	0.726705	0.682941	0.640718	0.608755	0.582023	0.562407	0.541602	0.517121	0.509335	0.506202	0.503056	0.509568	0.52275	0.54647	0.561983	0.592791	0.618563	0.652741	0.676618	0.713837	0.74791	0.776574	0.809726	0.84117	0.886865	0.927495	0.977581	1.01589	1.05447	1.09316	1.13974	1.18828	1.24687
1.08213	1.15302	1.25584	1.3453	1.44156	1.54384	1.65098	1.78058	1.89731	2.01377	2.12717	2.25144	2.35405	2.46132	2.55834	2.64343	2.69954	2.73756	2.75688	2.78918	2.7821	2.79248	2.78967	2.78371	2.7632	2.77441	2.77418	2.78152	2.81378	2.84527	2.88757	2.95523	3.01979	3.09028	3.17905	3.25591	3.32002	3.37845	3.40946	3.4484	3.49301	3.48604	3.47759	3.45977	3.41382	3.34612	3.25893	3.155	3.03739	2.90071
0.666671	0.663001	0.66997	0.664315	0.656612	0.646902	0.635266	0.621818	0.606709	0.59934	0.584057	0.58583	0.574944	0.565246	0.5571	0.550798	0.554775	0.555195	0.558305	0.563999	0.572021	0.581962	0.594197	0.606907	0.627441	0.64142	0.64968	0.661594	0.666049	0.668164	0.671652	0.670305	0.664084	0.66116	0.656266	0.642305	0.625944	0.615947	0.603073	0.590678	0.579627	0.57873	0.574981	0.574864	0.574146	0.590983	0.605545	0.623482	0.644169	0.666773
1.33647	1.33686	1.33652	1.33479	1.331	1.32444	1.3144	1.30017	1.28113	1.25671	1.22648	1.20413	1.16571	1.13567	1.10488	1.0618	1.01764	0.973661	0.931158	0.891384	0.855459	0.824279	0.792601	0.775124	0.76233	0.753868	0.748988	0.746609	0.745409	0.749701	0.75828	0.777377	0.784715	0.795356	0.803757	0.803307	0.810777	0.817477	0.824336	0.825111	0.849387	0.879273	0.903016	0.930193	0.96036	0.992682	1.02599	1.05886	1.10256	1.13388
0.278247	0.283559	0.287382	0.289522	0.289807	0.288095	0.284281	0.278311	0.270185	0.259969	0.247793	0.233856	0.218418	0.201793	0.184336	0.166426	0.148447	0.130772	0.11374	0.097647	0.0827267	0.0691496	0.0705633	0.0642381	0.060385	0.059091	0.060385	0.0642381	0.0705633	0.0792123	0.0825518	0.0971648	0.112755	0.129005	0.145521	0.161841	0.177458	0.191844	0.204477	0.214876	0.222625	0.227409	0.229026	0.227409	0.222625	0.214876	0.204477	0.191844	0.177458	0.161841
1.48216e-17	1.53417e-17	1.59965e-17	1.69073e-17	1.82049e-17	1.89667e-17	1.9865e-17	2.07369e-17	2.16581e-17	2.27701e-17	2.40572e-17	2.54113e-17	2.66729e-17	2.81328e-17	2.95754e-17	3.09637e-17	3.24709e-17	3.38136e-17	3.50639e-17	3.6182e-17	3.71292e-17	3.7869e-17	3.84296e-17	3.87105e-17	3.86971e-17	3.83831e-17	3.77708e-17	3.68425e-17	3.63298e-17	3.50751e-17	3.366e-17	3.22526e-17	3.13065e-17	3.02817e-17	2.90772e-17	2.81191e-17	2.72381e-17	2.66794e-17	2.62885e-17	2.62371e-17	2.63353e-17	2.6734e-17	2.74253e-17	0.0104652	0.0137965	0.0179323	0.0229798	0.0290338	0.0361665	0.0444174
1.7936	1.82502	1.84348	1.8598	1.88466	1.90801	1.91931	1.92639	1.92854	1.93431	1.92721	1.91388	1.89395	1.86713	1.83329	1.80903	1.76638	1.71833	1.66545	1.61652	1.55859	1.51474	1.45644	1.40385	1.36016	1.30832	1.27342	1.23652	1.20777	1.175	1.15855	1.13734	1.13125	1.13576	1.14016	1.14086	1.16991	1.18743	1.20492	1.21733	1.22975	1.24131	1.2557	1.27022	1.30534	1.32828	1.33924	1.35816	1.38376	1.41075
1.38566	1.40428	1.42155	1.43693	1.44988	1.4598	1.46604	1.46797	1.46494	1.45631	1.44153	1.42012	1.3917	1.37024	1.34562	1.30523	1.26032	1.21172	1.16047	1.10767	1.05451	1.00211	0.953009	0.906065	0.85467	0.816194	0.780877	0.748696	0.719334	0.698271	0.671597	0.669079	0.657563	0.660271	0.646934	0.637082	0.637763	0.639343	0.655708	0.657193	0.684585	0.705536	0.722922	0.75354	0.800502	0.84056	0.882977	0.926678	0.983827	1.03037
0.0308591	0.0362365	0.0423166	0.0491228	0.0566579	0.0648988	0.0737902	0.0832397	0.0931133	0.103234	0.113381	0.123296	0.13269	0.141255	0.148682	0.154674	0.158971	0.161365	0.161719	0.159976	0.156168	0.150413	0.143134	0.134291	0.12422	0.113288	0.101865	0.0903038	0.0789285	0.0680153	0.0577863	0.0484047	0.0399757	0.0419685	0.0385473	0.0368209	0.0368209	0.0385473	0.0419685	0.0470195	0.0484047	0.0577863	0.0680153	0.0789285	0.0903038	0.101865	0.113288	0.12422	0.134291	0.143134
2.15359e-17	2.09756e-17	2.05189e-17	2.01251e-17	1.98656e-17	2.05461e-17	2.2584e-17	2.34315e-17	2.44749e-17	2.59274e-17	2.75418e-17	2.9424e-17	3.17779e-17	3.42619e-17	3.68949e-17	4.00933e-17	4.3076e-17	4.60875e-17	4.90439e-17	5.193e-17	5.45285e-17	5.70929e-17	5.92002e-17	6.06468e-17	6.18263e-17	6.30167e-17	6.32197e-17	6.29377e-17	6.21692e-17	6.09872e-17	6.00526e-17	5.86014e-17	5.68108e-17	5.49349e-17	5.29951e-17	5.11611e-17	4.94149e-17	4.77994e-17	4.63225e-17	4.4932e-17	4.37003e-17	4.26141e-17	4.13453e-17	4.05217e-17	3.976e-17	3.91548e-17	3.82406e-17	3.7e-17	3.51972e-17	3.42711e-17
1.14391	1.1194	1.09193	1.06136	1.02759	0.990602	0.950425	0.907173	0.861041	0.812312	0.770343	0.720217	0.66945	0.627213	0.579796	0.534452	0.49195	0.452988	0.418147	0.387858	0.370459	0.352369	0.340111	0.332709	0.320844	0.324154	0.329953	0.333061	0.342793	0.347901	0.365832	0.3719	0.381809	0.389246	0.394041	0.391687	0.392351	0.390206	0.385525	0.378622	0.369826	0.367533	0.366538	0.367722	0.363928	0.361602	0.361073	0.362584	0.374349	0.390891
0.089568	0.0979808	0.106594	0.115273	0.12386	0.13217	0.139997	0.147122	0.153314	0.15835	0.162017	0.164132	0.164554	0.163193	0.160022	0.155083	0.148488	0.140413	0.131094	0.12081	0.109866	0.0985787	0.0873908	0.0763825	0.0658213	0.0559222	0.0468433	0.0386861	0.0314998	0.0252875	0.0200147	0.0156184	0.0120163	0.00911483	0.0159315	0.0120163	0.0156184	0.0200147	0.0252875	0.0314998	0.0386861	0.0468433	0.0559222	0.0658213	0.0763825	0.0873908	0.0985787	0.109634	0.120213	0.129959
0.273683	0.263537	0.252369	0.240237	0.22722	0.213429	0.198997	0.184081	0.168857	0.153518	0.138264	0.123296	0.10881	0.0949874	0.0819878	0.0699422	0.0685562	0.0616542	0.0566051	0.0534959	0.0523715	0.0532317	0.0561147	0.0608216	0.0672049	0.0750592	0.0789285	0.0903038	0.101865	0.113288	0.12422	0.134291	0.143134	0.159832	0.177673	0.187742	0.197139	0.215417	0.226935	0.239077	0.252196	0.276031	0.294989	0.316347	0.340184	0.366389	0.394647	0.424428	0.455006	0.48548
0.0330633	0.0388248	0.0453392	0.0526315	0.0607049	0.0695344	0.079061	0.0891854	0.0997642	0.110607	0.121479	0.132102	0.142168	0.151345	0.159302	0.165722	0.170326	0.172891	0.173271	0.171403	0.167323	0.161157	0.153358	0.143883	0.133093	0.121381	0.109141	0.0967541	0.0845663	0.0728736	0.0619139	0.0518622	0.0428311	0.0449662	0.0413006	0.039451	0.039451	0.0413006	0.0449662	0.0503781	0.0518622	0.0619139	0.0728736	0.0946577	0.110058	0.126433	0.14354	0.16109	0.178758	0.196189
3.73829e-17	3.78595e-17	3.82479e-17	3.83556e-17	3.96024e-17	4.0801e-17	4.18559e-17	4.26073e-17	4.34873e-17	4.51102e-17	4.64492e-17	4.79744e-17	4.96809e-17	5.15523e-17	5.35582e-17	5.5653e-17	5.77765e-17	6.04598e-17	6.25957e-17	6.46555e-17	6.63793e-17	6.77981e-17	6.88775e-17	6.93251e-17	6.93174e-17	6.94546e-17	6.8489e-17	6.7139e-17	6.61139e-17	6.49135e-17	6.25015e-17	6.11388e-17	6.05821e-17	5.93108e-17	5.88529e-17	5.8401e-17	5.82835e-17	5.8934e-17	6.00121e-17	6.15692e-17	6.44285e-17	6.70628e-17	6.99057e-17	7.29004e-17	7.61623e-17	7.9783e-17	8.24456e-17	8.49996e-17	8.80074e-17	9.0218e-17
2.66212	2.68997	2.69728	2.70684	2.72968	2.7668	2.79914	2.83502	2.87401	2.9063	2.93797	2.96748	2.99304	3.0212	3.06067	3.07327	3.08468	3.07952	3.07107	3.05295	3.02538	2.99714	2.94785	2.91014	2.85917	2.81119	2.76636	2.71472	2.6663	2.62675	2.59475	2.56651	2.56485	2.58854	2.59462	2.59744	2.62401	2.64997	2.70629	2.77117	2.82863	2.90175	2.97652	3.05076	3.13891	3.22913	3.317	3.40348	3.49778	3.60892
0.701357	0.720763	0.725609	0.748915	0.776382	0.793375	0.812428	0.83323	0.855376	0.904204	0.947337	0.982723	1.01958	1.06926	1.11094	1.17628	1.22523	1.2748	1.32431	1.38434	1.44618	1.50972	1.56599	1.61345	1.66547	1.71281	1.75459	1.7899	1.81779	1.84863	1.86255	1.87862	1.87731	1.86061	1.8364	1.81065	1.77544	1.73148	1.67964	1.61463	1.55168	1.48352	1.41133	1.32998	1.25469	1.1831	1.10502	1.03559	0.967284	0.900863
9.18885e-17	9.90776e-17	1.0422e-16	1.10723e-16	1.16202e-16	1.21476e-16	1.2656e-16	1.31364e-16	1.36944e-16	0.0129207	0.0165847	0.0210776	0.0265103	0.0329828	0.0405738	0.0493298	0.0592536	0.0702929	0.0823317	0.0951843	0.108594	0.122238	0.135946	0.149065	0.161149	0.171761	0.180495	0.187005	0.191023	0.192382	0.202326	0.201905	0.199862	0.196579	0.192505	0.188124	0.206522	0.210124	0.216442	0.225969	0.239046	0.255828	0.276265	0.300088	0.326811	0.355742	0.386007	0.416592	0.446381	0.48552
0.864042	0.84666	0.825843	0.801529	0.773726	0.742519	0.708077	0.670658	0.630611	0.588371	0.544452	0.511734	0.469861	0.42901	0.389946	0.353394	0.32	0.2903	0.264685	0.243379	0.226428	0.213694	0.205184	0.200009	0.197611	0.197326	0.197269	0.206028	0.214763	0.223126	0.230832	0.231441	0.238994	0.245091	0.261141	0.268279	0.27523	0.282247	0.300843	0.323446	0.339667	0.358134	0.378897	0.401874	0.426836	0.453415	0.492411	0.53549	0.571488	0.608275
0.0501014	0.060039	0.071555	0.0847765	0.115821	0.136664	0.160159	0.186326	0.215084	0.246232	0.279431	0.314189	0.349858	0.385644	0.420623	0.453775	0.484034	0.521796	0.54673	0.566719	0.581212	0.58988	0.593566	0.59125	0.583377	0.57058	0.553634	0.533393	0.510728	0.486465	0.461343	0.435973	0.410815	0.397484	0.377141	0.358407	0.34136	0.326009	0.312321	0.300238	0.300995	0.289275	0.292803	0.298397	0.306337	0.316806	0.33494	0.355824	0.379448	0.405627
7.31499e-17	8.03773e-17	8.87566e-17	9.57686e-17	1.03255e-16	1.11236e-16	1.19485e-16	1.29251e-16	1.38152e-16	1.47042e-16	1.55739e-16	1.65472e-16	1.73575e-16	1.80928e-16	0.0117405	0.0153223	0.0197562	0.025158	0.0316306	0.0392537	0.0480724	0.0580857	0.0693435	0.0816184	0.0947142	0.108365	0.122238	0.135946	0.149065	0.161149	0.183063	0.195396	0.206372	0.215841	0.223738	0.241385	0.249876	0.257948	0.265923	0.274124	0.282839	0.292282	0.302561	0.313654	0.325397	0.337481	0.349469	0.360819	0.370922	0.39045
1.4909	1.47046	1.48375	1.46838	1.45301	1.43779	1.42286	1.40831	1.39418	1.4301	1.4306	1.43416	1.46401	1.48044	1.50099	1.52531	1.55279	1.58259	1.63556	1.67346	1.71152	1.74838	1.80707	1.84607	1.86851	1.92223	1.95359	1.97831	1.98399	1.99756	2.02455	2.0285	2.02608	2.03948	2.05432	2.03895	2.05937	2.0636	2.06872	2.07528	2.10525	2.122	2.12954	2.1763	2.19673	2.2335	2.26938	2.32486	2.36191	2.39535
0.31834	0.348548	0.397929	0.433615	0.469962	0.506424	0.542362	0.577052	0.609708	0.639502	0.665597	0.687182	0.703519	0.713979	0.753305	0.761508	0.765533	0.777318	0.778181	0.777654	0.77671	0.776303	0.778497	0.78242	0.78856	0.797076	0.819069	0.846278	0.878694	0.916163	0.958455	0.994041	1.03047	1.06686	1.09615	1.13684	1.1751	1.20442	1.23876	1.26951	1.30775	1.33413	1.35677	1.37519	1.38254	1.3923	1.3954	1.39122	1.37926	1.37044
0.308129	0.30094	0.292301	0.28222	0.270739	0.257936	0.243927	0.242696	0.257179	0.252561	0.262683	0.266596	0.274614	0.299201	0.320612	0.34825	0.382247	0.422442	0.46834	0.51909	0.573493	0.630022	0.687952	0.744085	0.796346	0.842685	0.881193	0.903988	0.92394	0.931836	0.927383	0.91078	0.882699	0.844239	0.796859	0.742284	0.6824	0.61915	0.554433	0.49001	0.427433	0.367998	0.31271	0.262276	0.21712	0.177407	0.143076	0.113892	0.0894841	0.063162
0.67338	0.63801	0.619955	0.586927	0.554006	0.5215	0.489747	0.47293	0.460815	0.441669	0.426345	0.415278	0.408787	0.407047	0.410045	0.429187	0.444363	0.463812	0.486779	0.512322	0.539348	0.566664	0.593951	0.612643	0.63578	0.654013	0.677909	0.692994	0.702683	0.707224	0.707062	0.702798	0.69515	0.684893	0.672807	0.659613	0.657231	0.647123	0.638154	0.630543	0.635614	0.634194	0.634526	0.647569	0.64764	0.656973	0.666794	0.676758	0.68651	0.68946
0.550115	0.546129	0.560923	0.579027	0.585141	0.608095	0.621383	0.63694	0.654638	0.687169	0.712015	0.7388	0.767053	0.808061	0.840913	0.873916	0.917784	0.963599	0.99989	1.03456	1.06689	1.0962	1.12358	1.14626	1.15758	1.17129	1.17874	1.17974	1.17418	1.1733	1.1694	1.16342	1.1452	1.12378	1.0936	1.06953	1.04394	1.02893	0.999991	0.99177	0.977481	0.977456	0.973011	0.97276	0.970338	0.973249	0.997907	1.00986	1.03088	1.05161
0.559166	0.566241	0.590703	0.599896	0.624488	0.636215	0.647723	0.658879	0.669524	0.692386	0.705063	0.717386	0.729174	0.740212	0.750239	0.758951	0.766001	0.771007	0.773558	0.773235	0.769627	0.773656	0.767165	0.756959	0.743106	0.737076	0.725202	0.711587	0.697023	0.682332	0.66832	0.65572	0.645139	0.64208	0.641915	0.644835	0.650759	0.653102	0.665431	0.678579	0.691664	0.703697	0.724955	0.746746	0.751518	0.761397	0.761493	0.765941	0.766526	0.763613
1.02161	1.00404	0.985903	0.967177	0.947849	0.927883	0.907222	0.885777	0.86343	0.840033	0.815414	0.789384	0.761756	0.732358	0.701054	0.667767	0.644027	0.610441	0.587417	0.556138	0.525792	0.508351	0.486223	0.467624	0.447074	0.433078	0.431792	0.435029	0.442738	0.454546	0.469776	0.481251	0.501979	0.533611	0.555869	0.576071	0.593173	0.600064	0.610245	0.614947	0.619177	0.629572	0.627734	0.622999	0.627639	0.623626	0.631746	0.645189	0.654205	0.667909
2.37452	2.37958	2.35605	2.35334	2.34135	2.33375	2.33039	2.33094	2.33486	2.38012	2.41168	2.46154	2.50827	2.5489	2.59127	2.6338	2.67471	2.73505	2.78559	2.84538	2.89457	2.93003	2.96287	3.00721	3.04068	3.07832	3.10141	3.15261	3.17386	3.20011	3.22323	3.23701	3.26036	3.27943	3.29863	3.34608	3.37506	3.42503	3.44035	3.45998	3.46873	3.47399	3.4849	3.49588	3.51916	3.53258	3.55125	3.57897	3.60884	3.63113
0.685989	0.650934	0.614393	0.576568	0.537709	0.498115	0.458126	0.418117	0.378483	0.339633	0.301973	0.290493	0.263576	0.240579	0.221977	0.208152	0.199363	0.19573	0.197207	0.203571	0.214413	0.229147	0.247398	0.267828	0.283195	0.306582	0.322297	0.343522	0.360991	0.37401	0.382046	0.384763	0.382046	0.37401	0.360991	0.343522	0.322297	0.298129	0.271892	0.244475	0.228032	0.215631	0.197504	0.182872	0.172346	0.166358	0.176453	0.18367	0.196433	0.214514
4.4176e-17	4.53955e-17	4.68478e-17	4.85342e-17	4.97525e-17	5.12683e-17	5.29458e-17	5.41188e-17	5.5192e-17	5.61443e-17	5.74968e-17	5.82977e-17	5.89471e-17	6.01523e-17	6.06675e-17	6.19462e-17	6.28417e-17	6.33656e-17	6.38288e-17	6.52044e-17	6.63931e-17	6.72435e-17	6.82673e-17	6.96044e-17	7.08014e-17	7.24108e-17	7.35268e-17	7.50237e-17	7.63212e-17	7.76967e-17	7.89703e-17	8.02975e-17	8.26824e-17	8.36182e-17	8.42978e-17	8.51516e-17	8.56655e-17	8.62036e-17	8.61754e-17	8.58661e-17	8.53305e-17	8.40878e-17	8.33149e-17	8.2586e-17	8.1469e-17	8.02309e-17	7.92037e-17	7.83722e-17	7.71044e-17	7.59889e-17
1.85047e-16	1.7962e-16	1.7346e-16	1.67255e-16	1.60993e-16	1.55346e-16	0.0144326	0.0182354	0.0228474	0.0412924	0.0514861	0.0635877	0.0777518	0.094081	0.112605	0.13326	0.155872	0.180141	0.205638	0.231805	0.257974	0.283386	0.307707	0.32956	0.348154	0.362784	0.372877	0.378028	0.378028	0.372877	0.362784	0.348154	0.32956	0.307707	0.283386	0.257429	0.23066	0.203856	0.177708	0.1528	0.129589	0.108403	0.0894422	0.072789	0.0584266	0.0462567	0.0361206	0.0278195	0.0149002	0.0113024
7.2897e-17	8.13437e-17	8.7319e-17	9.34608e-17	9.97164e-17	1.10007e-16	0.0144326	0.0182354	0.0228474	0.0283717	0.0349014	0.0425101	0.0512414	0.0610982	0.0720313	0.0839306	0.0966186	0.109848	0.123306	0.136621	0.160707	0.176049	0.191128	0.205314	0.218362	0.230083	0.240352	0.249109	0.256349	0.262114	0.266475	0.269513	0.271302	0.271892	0.282604	0.284413	0.285842	0.286932	0.287705	0.288169	0.288323	0.288169	0.287705	0.286932	0.285842	0.284413	0.282604	0.291647	0.286202	0.28888
0.207202	0.214171	0.220156	0.224962	0.228397	0.230289	0.230484	0.228864	0.225353	0.219927	0.212619	0.203524	0.192802	0.180669	0.167395	0.153287	0.13868	0.123911	0.109312	0.0951843	0.0817913	0.0806459	0.0729859	0.0673376	0.063878	0.062713	0.063878	0.0673376	0.0729859	0.0806459	0.0900711	0.0947142	0.108365	0.122238	0.135946	0.160367	0.176049	0.191128	0.205314	0.218362	0.230083	0.240352	0.249109	0.256349	0.262114	0.266475	0.269513	0.271302	0.271892	0.271302
2.44042	2.46549	2.49081	2.51562	2.53897	2.55971	2.57651	2.60818	2.6179	2.61997	2.61282	2.59497	2.56511	2.52223	2.5002	2.44029	2.3693	2.28837	2.1991	2.10345	2.02024	1.92371	1.83156	1.74207	1.64817	1.56304	1.5128	1.46507	1.45857	1.43728	1.42586	1.42368	1.4298	1.44305	1.43459	1.48207	1.50996	1.5413	1.58345	1.6138	1.65948	1.6998	1.73387	1.76073	1.77942	1.78904	1.78883	1.77823	1.75693	1.71576
0.230746	0.249997	0.287859	0.311612	0.351824	0.3801	0.408926	0.437982	0.466895	0.508164	0.539147	0.569431	0.598603	0.638116	0.667331	0.694936	0.720581	0.743912	0.764569	0.782191	0.796412	0.806879	0.814516	0.817406	0.81535	0.830807	0.825686	0.817148	0.805537	0.791288	0.786203	0.771822	0.75728	0.736998	0.737026	0.730465	0.726276	0.718523	0.721433	0.726464	0.73327	0.741271	0.749692	0.768915	0.772706	0.782796	0.783767	0.789146	0.79008	0.786323
0.515769	0.532344	0.566015	0.584008	0.600849	0.631391	0.663317	0.683328	0.702642	0.721147	0.738724	0.755238	0.770536	0.784428	0.796683	0.807019	0.815095	0.820521	0.822859	0.821648	0.816428	0.806771	0.793559	0.774923	0.750851	0.721486	0.687146	0.64833	0.599469	0.55554	0.509107	0.461237	0.412996	0.359169	0.314846	0.272467	0.232756	0.190022	0.158786	0.130875	0.106397	0.0853165	0.0674771	0.0526377	0.0342671	0.0262026	0.0310574	0.0233529	0.0193669	0.0248182
0.359708	0.366396	0.390525	0.41659	0.42929	0.442345	0.455771	0.469558	0.483662	0.510909	0.528965	0.547691	0.566895	0.586295	0.605517	0.624094	0.641477	0.657054	0.670173	0.680176	0.686435	0.68839	0.686654	0.679525	0.666909	0.648876	0.625673	0.597711	0.559322	0.525363	0.488267	0.448964	0.408393	0.36746	0.327011	0.287796	0.250455	0.209268	0.190083	0.165789	0.14517	0.128429	0.115645	0.106786	0.0954832	0.0894422	0.0941618	0.100985	0.109614	0.119667
1.18062	1.2193	1.25593	1.28965	1.35156	1.38452	1.42763	1.45502	1.47732	1.4939	1.51682	1.52412	1.52534	1.53236	1.52513	1.5131	1.50826	1.50315	1.48774	1.47138	1.45462	1.44919	1.44976	1.44302	1.43756	1.44456	1.44975	1.46762	1.47881	1.48518	1.5004	1.51553	1.55259	1.57794	1.59064	1.62368	1.66631	1.69932	1.72469	1.7562	1.79628	1.82535	1.86259	1.89961	1.92519	1.95849	1.96736	1.98803	1.99697	2.00792
0.518004	0.535428	0.550391	0.562404	0.570994	0.575722	0.57621	0.57216	0.563383	0.549817	0.531547	0.50881	0.482004	0.451672	0.418487	0.412275	0.384698	0.3875	0.373443	0.365399	0.364511	0.371677	0.388078	0.413213	0.475166	0.525786	0.58542	0.652842	0.726419	0.804161	0.883796	0.975533	1.12123	1.25214	1.36171	1.49853	1.61444	1.73037	1.84622	1.96189	2.13365	2.29422	2.49459	2.66038	2.86166	3.04974	3.24414	3.44248	3.64162	3.83774
0.962843	0.908374	0.855194	0.803624	0.753984	0.706577	0.661664	0.619457	0.580089	0.559764	0.530715	0.505409	0.483751	0.465554	0.465218	0.45752	0.453318	0.452308	0.454151	0.45847	0.464855	0.486986	0.501367	0.509459	0.520784	0.542149	0.562697	0.582046	0.59974	0.615272	0.62811	0.637732	0.643656	0.659601	0.661494	0.659857	0.668901	0.665066	0.659375	0.644571	0.638935	0.632593	0.62617	0.620176	0.614972	0.61074	0.607464	0.604933	0.602754	0.600383
0.299781	0.342181	0.388429	0.438302	0.491406	0.547151	0.67689	0.75428	0.835265	0.918914	1.00409	1.21248	1.33273	1.51793	1.66662	1.88197	2.06538	2.2608	2.46784	2.68554	2.91219	3.1452	3.4428	3.69937	4.00894	4.27094	4.52214	4.75672	4.96881	5.15281	5.30368	5.47372	5.56472	5.61756	5.63206	5.6092	5.55097	5.46016	5.30895	5.17187	5.0109	4.83012	4.63328	4.42371	4.26078	4.05192	3.84204	3.63352	3.3973	3.2061
1.46008e-15	1.43522e-15	0.0915176	0.112434	0.137244	0.166376	0.200204	0.239014	0.28296	0.332012	0.385915	0.44414	0.505859	0.569924	0.634878	0.698987	0.817957	0.892295	0.96399	1.03166	1.09412	1.20693	1.27626	1.34238	1.40584	1.46735	1.52767	1.58742	1.64694	1.76269	1.8391	1.91797	1.99829	2.07854	2.15677	2.23072	2.29793	2.35594	2.40238	2.43517	2.45258	2.45334	2.43668	2.40234	2.31941	2.25943	2.18179	2.08844	1.98156	1.86352
1.82626	1.68535	1.54675	1.4111	1.27909	1.22721	1.12403	1.03066	0.948282	0.877929	0.820455	0.776445	0.746146	0.7294	0.725595	0.733636	0.751943	0.778484	0.810847	0.846337	0.882108	0.915316	0.944741	0.935026	0.955116	0.961908	0.955116	0.935026	0.902477	0.858804	0.805743	0.745323	0.679731	0.611188	0.541823	0.473571	0.408092	0.346718	0.290428	0.239854	0.195299	0.213295	0.198592	0.193669	0.198592	0.213295	0.237562	0.239854	0.290428	0.40323
5.35e-16	5.62431e-16	5.85965e-16	6.09232e-16	6.31645e-16	6.5946e-16	6.82601e-16	7.05112e-16	7.28559e-16	7.48981e-16	7.67387e-16	7.83187e-16	7.95768e-16	8.04521e-16	8.14343e-16	8.1546e-16	8.1167e-16	8.02765e-16	7.88691e-16	7.75961e-16	7.61971e-16	7.38719e-16	7.16888e-16	6.93569e-16	6.67411e-16	6.42661e-16	6.15916e-16	5.93375e-16	5.7217e-16	5.55708e-16	5.39024e-16	5.30503e-16	5.23545e-16	5.18215e-16	5.14125e-16	5.14181e-16	5.12704e-16	5.06845e-16	5.05248e-16	5.08219e-16	5.18835e-16	5.18308e-16	5.22481e-16	5.22105e-16	5.23449e-16	5.25604e-16	5.32452e-16	5.4184e-16	5.52142e-16	5.66576e-16
8.7438e-16	8.56339e-16	8.36205e-16	8.18442e-16	7.94973e-16	7.69459e-16	7.41949e-16	7.12536e-16	6.85873e-16	6.63447e-16	6.4916e-16	6.29402e-16	6.15219e-16	5.97359e-16	5.83472e-16	5.73268e-16	5.81505e-16	5.88276e-16	5.98923e-16	6.24824e-16	6.50626e-16	6.83646e-16	7.24568e-16	7.68728e-16	8.15808e-16	8.56975e-16	9.07075e-16	9.51317e-16	1.00511e-15	1.04503e-15	1.07918e-15	1.10064e-15	1.11891e-15	1.12737e-15	1.12589e-15	1.11831e-15	1.10349e-15	1.08492e-15	1.05573e-15	1.02093e-15	9.8279e-16	9.50261e-16	9.13147e-16	8.83659e-16	8.5013e-16	8.18589e-16	7.94494e-16	7.76739e-16	7.66197e-16	7.56817e-16
4.79655e-16	4.91238e-16	5.03553e-16	5.22893e-16	5.47283e-16	5.72741e-16	5.94063e-16	6.25573e-16	6.52946e-16	6.83284e-16	7.16603e-16	7.49677e-16	7.82341e-16	8.14903e-16	8.5469e-16	8.87005e-16	9.17107e-16	9.44063e-16	9.74033e-16	9.94206e-16	1.01349e-15	1.02854e-15	1.03925e-15	1.04803e-15	1.04638e-15	1.04252e-15	1.03314e-15	1.01786e-15	1.00296e-15	9.85694e-16	9.62973e-16	9.43077e-16	9.21883e-16	9.0386e-16	8.82581e-16	8.60294e-16	8.41627e-16	8.281e-16	8.07299e-16	7.97859e-16	7.81569e-16	7.58925e-16	7.45205e-16	7.3794e-16	7.2962e-16	7.1944e-16	7.10116e-16	7.03956e-16	7.02924e-16	7.03193e-16
1.78784	1.67345	1.55775	1.44142	1.32522	1.21	1.09665	0.986098	0.879269	0.777055	0.680283	0.589684	0.505859	0.429257	0.360157	0.298656	0.244677	0.197973	0.158153	0.124707	0.0970393	0.074501	0.0565119	0.0422633	6.50266e-16	6.61982e-16	6.76076e-16	6.98019e-16	7.14685e-16	7.30776e-16	7.44701e-16	7.56435e-16	7.65451e-16	7.72597e-16	7.74338e-16	7.77787e-16	7.76983e-16	7.71365e-16	7.62352e-16	7.50222e-16	7.38776e-16	7.24418e-16	7.20542e-16	7.0664e-16	6.88548e-16	6.80112e-16	6.69381e-16	6.63363e-16	6.58645e-16	6.52669e-16
2.09141	2.15765	2.21898	2.27415	2.32185	2.45544	2.50831	2.55465	2.59381	2.70597	2.83067	2.89605	2.96363	3.03455	3.10982	3.19016	3.27587	3.43824	3.55532	3.67985	3.8098	3.94222	4.07966	4.20988	4.32816	4.42947	4.50885	4.56166	4.58392	4.53359	4.49725	4.42196	4.30884	4.16013	3.97919	3.77022	3.53816	3.24943	3.06883	2.83097	2.59534	2.36811	2.1547	1.95967	1.78655	1.63776	1.5146	1.37824	1.31625	1.27444
0	0	0	0	0	0	0	0	0	0	0	0	0	0	0	0	0	0	0	0	0	0	0	0	0	0	0	0	0	0	0	0	0	0	0	0	0	0	0	0	0	0	0	0	0	0	0	0	0	0
1.2997	1.30587	1.39637	1.4085	1.41633	1.42001	1.56417	1.59859	1.6382	1.68463	1.73943	1.80391	1.87895	1.96488	2.06127	2.1668	2.27921	2.39531	2.51103	2.6216	2.72185	2.80646	2.87481	2.91685	2.92917	2.90954	2.85712	2.77249	2.65764	2.5412	2.4033	2.25014	2.08831	1.92434	1.76439	1.61393	1.47742	1.41471	1.38932	1.40637	1.52682	1.603	1.71965	1.87589	2.03856	2.2754	2.54045	2.82879	3.07204	3.40467
2.08807	2.12675	2.1577	2.17967	2.19146	2.19193	2.18005	2.15501	2.11621	2.06339	1.99662	1.9164	1.82363	1.71964	1.60615	1.48522	1.35916	1.23045	1.10158	0.974974	0.852844	0.737122	0.630354	0.532183	0.443552	0.364929	0.296366	0.237562	0.156783	0.124091	0.0968343	0.074501	0.0565119	0.0422633	9.15803e-16	8.88397e-16	8.57386e-16	8.26847e-16	7.9468e-16	7.64669e-16	7.35933e-16	7.12825e-16	6.90707e-16	6.65739e-16	6.47206e-16	6.32241e-16	6.19109e-16	6.07706e-16	5.98295e-16	5.80869e-16
5.2706e-16	5.23987e-16	5.23323e-16	5.20461e-16	5.20014e-16	5.15133e-16	5.07697e-16	5.02411e-16	4.97363e-16	4.88665e-16	4.8078e-16	4.71638e-16	4.62545e-16	4.54316e-16	4.46664e-16	4.43997e-16	4.38296e-16	4.36705e-16	4.33789e-16	4.31872e-16	4.32181e-16	4.36936e-16	4.41844e-16	4.45423e-16	4.53381e-16	4.58339e-16	4.68621e-16	4.79345e-16	4.86513e-16	4.9499e-16	5.05481e-16	5.15672e-16	5.24667e-16	5.40091e-16	0.0565119	0.074501	0.0968343	0.124091	0.156783	0.195299	0.239854	0.290428	0.346718	0.408092	0.473571	0.598335	0.685689	0.776565	0.869414	0.962526
0.933567	1.05061	1.17583	1.30813	1.44598	1.58736	1.7297	1.86999	2.00472	2.1301	2.24208	2.33666	2.41002	2.4588	2.48034	2.4729	2.4358	2.36957	2.27591	2.15767	2.01862	1.86331	1.69933	1.52797	1.35456	1.18393	1.02023	0.866794	0.726071	0.599635	0.488247	0.391957	0.310228	0.242086	0.186253	0.14128	0.105658	1.38436e-15	1.36057e-15	1.33383e-15	1.29683e-15	1.25858e-15	1.21436e-15	1.16824e-15	1.12458e-15	1.08131e-15	1.03042e-15	9.99871e-16	9.57912e-16	9.17789e-16
1.04598e-15	1.03189e-15	1.01693e-15	1.00857e-15	9.93154e-16	9.7561e-16	9.57905e-16	9.49906e-16	0.0666681	0.0851681	0.107781	0.135053	0.167472	0.205428	0.249151	0.298656	0.353689	0.413679	0.47771	0.544512	0.612482	0.679731	0.745323	0.805743	0.858804	0.902477	0.935026	0.955116	0.961908	0.955116	0.935026	0.902477	0.858804	0.862255	0.819824	0.776565	0.735279	0.698606	0.66887	0.647946	0.637146	0.637146	0.647946	0.66887	0.698606	0.735279	0.776565	0.819824	0.862255	0.901067
2.33361e-16	2.50026e-16	2.60682e-16	2.71582e-16	2.85893e-16	2.97717e-16	3.10793e-16	3.2345e-16	3.40585e-16	3.53349e-16	3.65682e-16	3.78329e-16	3.90893e-16	4.01325e-16	4.10526e-16	4.18257e-16	4.24547e-16	4.31755e-16	4.34792e-16	4.37978e-16	4.39111e-16	4.37788e-16	4.3485e-16	4.29651e-16	4.24524e-16	4.16773e-16	4.09416e-16	3.99472e-16	3.89596e-16	3.79998e-16	3.71669e-16	3.60259e-16	3.50095e-16	3.40987e-16	3.35464e-16	3.29082e-16	3.23792e-16	3.19288e-16	3.15293e-16	3.12084e-16	3.09781e-16	3.07442e-16	3.06677e-16	3.04407e-16	3.0589e-16	3.06809e-16	3.07405e-16	3.08484e-16	3.08545e-16	3.08389e-16
1.53938e-15	1.50691e-15	1.46519e-15	1.42057e-15	1.37815e-15	1.32924e-15	1.2854e-15	1.24586e-15	1.19653e-15	1.14705e-15	1.09794e-15	1.04976e-15	1.005e-15	9.60712e-16	0.073378	0.0957645	0.123477	0.157238	0.197691	0.245335	0.300452	0.363035	0.504037	0.603241	0.713007	0.832393	0.959963	1.09379	1.23147	1.37021	1.5069	1.63821	1.76075	1.87117	1.96637	2.04356	2.10044	2.13528	2.14701	2.13528	2.10044	2.04356	1.96637	1.87117	1.76075	1.63821	1.5069	1.37021	1.23147	1.09379
1.27008	1.24609	1.23663	1.2263	1.19996	1.17158	1.1415	1.1101	1.09114	1.06206	1.03374	1.00663	0.981098	0.957398	0.935619	0.915681	0.897323	0.891568	0.889898	0.881135	0.873337	0.877276	0.87477	0.872215	0.869443	0.85388	0.853798	0.852459	0.850008	0.834065	0.832962	0.829882	0.824774	0.817446	0.807596	0.794841	0.778773	0.759014	0.729031	0.714129	0.686953	0.656357	0.622924	0.58739	0.544375	0.502734	0.480506	0.451287	0.424566	0.401185
0.857258	0.946696	1.02374	1.12103	1.20769	1.29648	1.38616	1.48911	1.57968	1.66682	1.74851	1.8226	1.88692	1.95125	2.01697	2.06341	2.08779	2.09858	2.09598	2.092	2.06857	2.03578	1.99848	1.96573	1.93185	1.89947	1.87098	1.84848	1.84499	1.84788	1.85053	1.86157	1.88072	1.90104	1.96949	2.03058	2.09442	2.1558	2.24177	2.35187	2.44044	2.53088	2.63859	2.72812	2.82023	2.89829	2.99705	3.06807	3.12654	3.16465
0.0284904	0.0537353	0.0826251	0.116093	0.139102	0.1656	0.195782	0.229752	0.267483	0.308789	0.353296	0.400413	0.461396	0.514657	0.568268	0.620933	0.671242	0.717732	0.758974	0.793648	0.820625	0.839034	0.849638	0.850535	0.84191	0.824272	0.798416	0.76536	0.737587	0.697358	0.654539	0.610501	0.566521	0.52373	0.483083	0.445338	0.411039	0.380521	0.353914	0.331155	0.312013	0.28988	0.278434	0.273824	0.264457	0.257948	0.271097	0.27634	0.282165	0.28863
5.94674e-17	6.09914e-17	6.28206e-17	6.438e-17	6.66093e-17	6.88324e-17	7.13374e-17	7.49128e-17	7.90603e-17	8.26935e-17	8.74382e-17	9.16658e-17	9.65896e-17	1.0094e-16	1.05645e-16	1.09747e-16	1.13922e-16	1.17356e-16	1.20268e-16	1.22656e-16	1.25443e-16	1.27109e-16	1.28122e-16	1.28464e-16	1.27781e-16	1.27001e-16	1.2566e-16	1.24183e-16	1.23335e-16	1.22387e-16	1.20472e-16	1.18923e-16	1.17157e-16	1.15374e-16	1.15532e-16	1.14365e-16	1.14344e-16	1.14027e-16	1.14471e-16	1.15508e-16	1.16469e-16	1.19353e-16	1.21025e-16	1.23976e-16	0.0113024	0.0149002	0.0193669	0.0248182	0.0426589	0.05396
0.334002	0.348142	0.36253	0.394165	0.412915	0.432451	0.452715	0.487427	0.512483	0.53852	0.56529	0.592438	0.619497	0.645894	0.694435	0.736194	0.768725	0.800352	0.830623	0.859107	0.88541	0.909174	0.931526	0.950377	0.965513	0.976713	0.983734	0.986304	0.995431	0.985569	0.979166	0.96774	0.951317	0.93001	0.904035	0.873731	0.839561	0.8021	0.762014	0.720028	0.664419	0.635543	0.598346	0.562141	0.527643	0.48917	0.461271	0.435811	0.412947	0.386457
1.74952	1.77663	1.78615	1.79367	1.79856	1.80014	1.81209	1.80859	1.81363	1.80361	1.80097	1.7838	1.76161	1.74625	1.71766	1.68521	1.64941	1.6108	1.56998	1.52752	1.4839	1.45082	1.41164	1.36589	1.3279	1.28934	1.24386	1.20545	1.15923	1.12424	1.08711	1.04805	1.01864	0.980203	0.929264	0.888492	0.855917	0.828966	0.797247	0.775672	0.756425	0.739898	0.737534	0.723983	0.721647	0.721751	0.735097	0.742034	0.744161	0.754966
1.15546	1.12492	1.11393	1.10712	1.12136	1.11429	1.1117	1.11376	1.13387	1.14896	1.16918	1.19413	1.22313	1.25522	1.31265	1.36575	1.41116	1.45614	1.49907	1.54969	1.58728	1.61905	1.64643	1.65286	1.66618	1.66946	1.66284	1.65797	1.63632	1.60703	1.5646	1.52394	1.47744	1.4259	1.37511	1.32092	1.26422	1.20582	1.1465	1.087	1.03306	0.980454	0.923683	0.888843	0.842822	0.813838	0.799173	0.78959	0.785737	0.787993
6.52861e-17	6.71936e-17	6.90237e-17	7.07536e-17	7.23585e-17	7.44138e-17	0.0144326	0.0182354	0.0228474	0.0283717	0.0349014	0.0425101	0.0512414	0.0610982	0.0720313	0.0839306	0.0966186	0.109848	0.123306	0.136621	0.14938	0.161149	0.171761	0.180495	0.187005	0.191023	0.192382	0.191023	0.187005	0.180495	0.171761	0.172451	0.163965	0.155313	0.147056	0.139721	0.133774	0.129589	0.127429	0.127429	0.129589	0.133774	0.139721	0.147056	0.155313	0.163965	0.172451	0.180213	0.180495	0.187005
3.47776e-18	3.47849e-18	3.49015e-18	3.48061e-18	3.46494e-18	3.43875e-18	3.42315e-18	3.38146e-18	3.32916e-18	3.26571e-18	3.1908e-18	3.10431e-18	3.00644e-18	2.89918e-18	2.7807e-18	2.65326e-18	2.53991e-18	2.42073e-18	2.29709e-18	2.1755e-18	2.05172e-18	1.93923e-18	1.83136e-18	1.78192e-18	1.71039e-18	1.62863e-18	1.61343e-18	1.60527e-18	1.5937e-18	1.61604e-18	1.66094e-18	1.70462e-18	1.86971e-18	1.9691e-18	2.11173e-18	2.22657e-18	2.35948e-18	2.53619e-18	2.73739e-18	2.92204e-18	3.10023e-18	3.27663e-18	3.47277e-18	3.64888e-18	3.81083e-18	3.96919e-18	4.12021e-18	4.24841e-18	4.36904e-18	4.46161e-18
4.56404	4.52581	4.5045	4.46003	4.4277	4.39072	4.33154	4.27986	4.20627	4.1384	4.06441	3.97056	3.89746	3.79685	3.70573	3.60172	3.49688	3.41995	3.32613	3.23725	3.16766	3.09505	3.01945	2.97394	2.95914	2.94253	2.91327	2.88228	2.87796	2.88664	2.89065	2.90539	2.92465	2.96198	2.99507	3.01377	3.0926	3.13659	3.19928	3.29191	3.38251	3.4607	3.57931	3.68153	3.80509	3.9326	4.0415	4.16191	4.30185	4.4191
0.16333	0.178671	0.221293	0.243272	0.266228	0.289949	0.314172	0.338579	0.362796	0.405407	0.433336	0.460926	0.487837	0.513716	0.538201	0.560927	0.581529	0.599647	0.614927	0.627029	0.635631	0.640439	0.642195	0.639415	0.632018	0.62	0.603444	0.582536	0.55757	0.528948	0.497175	0.462848	0.443253	0.41115	0.37987	0.34113	0.316579	0.294643	0.276018	0.261203	0.250484	0.243915	0.241327	0.242335	0.237202	0.246033	0.25571	0.265464	0.274501	0.282056
0	0	0	0	0	0	0	0	0	0	0	0	0	0	0	0	0	0	0	0	0	0	0	0	0	0	0	0	0	0	0	0	0	0	0	0	0	0	0	0	0	0	0	0	0	0	0	0	0	0
3.6521	3.6541	3.65601	3.67492	3.6808	3.68751	3.6808	3.69978	3.70928	3.70739	3.7039	3.6981	3.6891	3.67585	3.66884	3.67004	3.65916	3.63307	3.62222	3.5985	3.55931	3.52414	3.47304	3.42689	3.36704	3.30258	3.25176	3.20469	3.20361	3.15689	3.0975	3.07983	3.0776	3.08376	3.12188	3.14813	3.18758	3.24467	3.3023	3.39599	3.47137	3.55647	3.66121	3.76091	3.85041	3.9288	4.02963	4.10331	4.19274	4.24818
0.890697	0.882334	0.869237	0.851237	0.878323	0.862789	0.844976	0.825484	0.805015	0.784348	0.764289	0.745625	0.72906	0.715151	0.704253	0.696466	0.727636	0.736398	0.785169	0.813244	0.846961	0.885729	0.930278	0.978084	1.02832	1.08009	1.13239	1.18416	1.21473	1.30238	1.36021	1.41377	1.46213	1.50427	1.57451	1.61253	1.64432	1.66967	1.68854	1.7011	1.70768	1.7087	1.70463	1.69587	1.68271	1.66528	1.65934	1.64948	1.63598	1.61891
0.647505	0.669285	0.687989	0.703005	0.713742	0.719652	0.720262	0.7152	0.704229	0.727649	0.71626	0.70188	0.68535	0.667662	0.649902	0.633179	0.618541	0.606887	0.598886	0.594902	0.594954	0.598691	0.606349	0.615735	0.625651	0.670061	0.688168	0.705434	0.721068	0.734502	0.780744	0.780863	0.806087	0.831008	0.856636	0.88387	0.91338	0.945503	0.98017	1.01687	1.05463	1.09209	1.12756	1.19445	1.2314	1.26329	1.28881	1.30695	1.31706	1.31893
9.07365e-17	9.84798e-17	1.06491e-16	1.14684e-16	1.22949e-16	1.32072e-16	0.0257725	0.0325632	0.0407989	0.0506638	0.062324	0.0978765	0.141483	0.173469	0.210588	0.25303	0.300805	0.353697	0.411231	0.472647	0.536896	0.602645	0.669356	0.734103	0.79498	0.850061	0.897491	0.935594	0.962967	0.978565	0.981766	0.972417	0.950838	0.917812	0.874533	0.822537	0.763614	0.699699	0.632775	0.564767	0.497452	0.43239	0.370874	0.313893	0.262136	0.215994	0.175595	0.140837	0.100312	0.0789019
0.86374	0.846864	0.828253	0.807762	0.785275	0.760708	0.734017	0.7052	0.674309	0.641449	0.606787	0.570549	0.533019	0.494537	0.455488	0.416293	0.37739	0.339223	0.302223	0.266787	0.23327	0.201965	0.183111	0.154689	0.14618	0.134141	0.126094	0.122171	0.117027	0.117418	0.128165	0.14183	0.158125	0.176623	0.196771	0.2179	0.243625	0.268961	0.293269	0.315916	0.336313	0.353947	0.368412	0.379424	0.386837	0.390635	0.390931	0.387939	0.381951	0.373311
1.09485e-16	1.0965e-16	1.10598e-16	1.10736e-16	1.10998e-16	1.11999e-16	1.12594e-16	1.13519e-16	1.15096e-16	1.16378e-16	1.17389e-16	1.1832e-16	1.19102e-16	1.1966e-16	1.19919e-16	1.19803e-16	1.195e-16	1.1856e-16	1.17755e-16	1.15903e-16	1.13526e-16	1.10635e-16	1.07231e-16	1.03863e-16	9.96153e-17	9.53898e-17	9.09918e-17	8.63584e-17	8.12786e-17	7.63225e-17	7.20601e-17	6.77414e-17	6.35509e-17	5.95267e-17	5.6185e-17	5.35296e-17	5.04537e-17	4.84023e-17	4.71941e-17	4.69057e-17	4.61764e-17	4.57869e-17	4.60339e-17	4.68963e-17	4.79954e-17	5.12541e-17	5.3922e-17	5.68903e-17	6.10214e-17	6.47342e-17
1.3779	1.41363	1.44237	1.463	1.47449	1.4759	1.4665	1.44577	1.41347	1.36969	1.31489	1.24989	1.17585	1.0943	1.00699	0.91589	0.823047	0.730498	0.640168	0.553775	0.472755	0.398216	0.331426	0.271971	0.220051	0.175546	0.138078	0.107085	0.0818831	0.0970545	0.108298	0.107085	0.138078	0.175546	0.255371	0.318534	0.391948	0.475773	0.605065	0.719665	0.880372	1.02627	1.18203	1.34533	1.5133	1.68256	1.8494	2.00985	2.15985	2.29543
0.220984	0.238338	0.25564	0.272565	0.288747	0.303784	0.317247	0.328699	0.337715	0.343898	0.346911	0.346495	0.342497	0.334884	0.323756	0.328719	0.336573	0.330152	0.324898	0.321791	0.32177	0.325659	0.334618	0.348413	0.367176	0.390697	0.418416	0.449437	0.482567	0.516382	0.5493	0.579683	0.605931	0.626589	0.630047	0.639008	0.639008	0.630047	0.612501	0.587094	0.554849	0.517022	0.475018	0.430306	0.384337	0.338465	0.293888	0.251603	0.231219	0.201594
0.323753	0.334643	0.343994	0.351502	0.356871	0.359826	0.360131	0.3576	0.352114	0.343636	0.332217	0.318006	0.301253	0.282295	0.261554	0.239512	0.216687	0.193611	0.170799	0.148726	0.127799	0.108349	0.0907588	0.0749544	0.0610309	0.0489946	0.0387785	0.0302607	0.0232816	0.01766	0.0132073	2.54694e-16	2.57593e-16	2.59497e-16	0.01766	0.0232816	0.0302607	0.0387785	0.0666545	0.0843125	0.105215	0.129537	0.157344	0.18856	0.222945	0.260079	0.317005	0.363226	0.411165	0.459893
0.608071	0.68065	0.734947	0.789428	0.843183	0.89518	0.944283	0.989282	1.02894	1.06202	1.0874	1.10405	1.11118	1.10825	1.09502	1.08542	1.05648	1.01956	0.975861	0.926809	0.873963	0.818936	0.764489	0.710404	0.658071	0.608594	0.562756	0.521024	0.497011	0.467977	0.44379	0.437538	0.426102	0.411706	0.403337	0.392613	0.40296	0.414227	0.426326	0.43909	0.452268	0.465509	0.478367	0.482885	0.495323	0.505088	0.511634	0.514438	0.513051	0.507142
0	0	0	0	0	0	0	0	0	0	0	0	0	0	0	0	0	0	0	0	0	0	0	0	0	0	0	0	0	0	0	0	0	0	0	0	0	0	0	0	0	0	0	0	0	0	0	0	0	0
0	0	0	0	0	0	0	0	0	0	0	0	0	0	0	0	0	0	0	0	0	0	0	0	0	0	0	0	0	0	0	0	0	0	0	0	0	0	0	0	0	0	0	0	0	0	0	0	0	0
2.87033e-17	2.87112e-17	3.10729e-17	3.13309e-17	3.16995e-17	3.2683e-17	3.4142e-17	3.52624e-17	3.67962e-17	3.89878e-17	4.10519e-17	4.378e-17	4.64496e-17	4.93692e-17	5.25011e-17	5.57874e-17	5.90514e-17	6.26317e-17	6.60289e-17	6.89978e-17	7.16233e-17	7.38085e-17	7.55836e-17	7.6777e-17	7.78911e-17	7.77893e-17	7.71534e-17	7.6455e-17	7.49247e-17	7.29433e-17	7.04864e-17	6.78884e-17	6.49631e-17	6.22034e-17	5.93528e-17	5.64978e-17	5.37088e-17	5.10189e-17	4.84464e-17	4.61482e-17	4.40404e-17	4.19443e-17	3.99062e-17	3.80383e-17	3.55525e-17	3.45623e-17	3.33509e-17	3.19608e-17	3.05604e-17	2.95801e-17
0	0	0	0	0	0	0	0	0	0	0	0	0	0	0	0	0	0	0	0	0	0	0	0	0	0	0	0	0	0	0	0	0	0	0	0	0	0	0	0	0	0	0	0	0	0	0	0	0	0
1.08379	1.06537	1.01939	0.973072	0.926729	0.880742	0.83553	0.791534	0.749193	0.708918	0.671066	0.635908	0.603606	0.57419	0.547547	0.52342	0.501421	0.481056	0.461763	0.442951	0.424053	0.42341	0.409554	0.385317	0.374468	0.363362	0.352518	0.34248	0.323386	0.338139	0.341472	0.347992	0.358002	0.3904	0.432157	0.465455	0.504132	0.547726	0.595581	0.646862	0.719411	0.780418	0.842918	0.914205	0.984966	1.05425	1.12103	1.1842	1.24264	1.31403
9.45892e-17	9.30251e-17	9.36955e-17	9.2739e-17	9.1895e-17	9.13883e-17	9.08028e-17	9.05237e-17	9.00346e-17	9.031e-17	9.2168e-17	9.27394e-17	9.30911e-17	9.46857e-17	9.54567e-17	9.7674e-17	1.00899e-16	1.0301e-16	1.05682e-16	1.08508e-16	1.11709e-16	1.15192e-16	1.20312e-16	1.23984e-16	1.28786e-16	1.33418e-16	1.37891e-16	1.42257e-16	1.46198e-16	1.51557e-16	1.5469e-16	1.57309e-16	1.5914e-16	1.59698e-16	1.60062e-16	1.58722e-16	1.56635e-16	1.54486e-16	1.51913e-16	1.48897e-16	1.45238e-16	1.41303e-16	1.37216e-16	1.33114e-16	1.28202e-16	1.25949e-16	1.22531e-16	1.19125e-16	1.15938e-16	0.0403657
4.86105e-16	4.72612e-16	4.60398e-16	4.4635e-16	4.31847e-16	4.20253e-16	4.09396e-16	3.96004e-16	3.82588e-16	3.6891e-16	3.57774e-16	3.46338e-16	3.34519e-16	3.23325e-16	3.12841e-16	3.03121e-16	2.95553e-16	2.89027e-16	2.84851e-16	2.79848e-16	2.75703e-16	2.73553e-16	2.70433e-16	2.67709e-16	2.66421e-16	2.66956e-16	2.68869e-16	2.70003e-16	2.70831e-16	2.74548e-16	2.74643e-16	2.76043e-16	2.7842e-16	2.80824e-16	2.88472e-16	2.92945e-16	2.98014e-16	3.0268e-16	3.07589e-16	3.14109e-16	3.20616e-16	3.27757e-16	3.34041e-16	3.41311e-16	3.45979e-16	3.50324e-16	3.56392e-16	3.61826e-16	3.62777e-16	3.668e-16
0.475038	0.470578	0.463593	0.453993	0.44174	0.426858	0.409437	0.412689	0.419208	0.409187	0.421565	0.421228	0.425221	0.454225	0.475321	0.504259	0.541447	0.586915	0.640257	0.719519	0.810307	0.893409	1.00152	1.0991	1.19806	1.29606	1.40959	1.50468	1.5831	1.66675	1.74026	1.80261	1.85301	1.89092	1.91598	1.92802	1.927	1.913	1.90508	1.8719	1.82822	1.77488	1.7129	1.64342	1.56776	1.48734	1.40368	1.33711	1.25745	1.16994
3.72652e-16	3.59651e-16	3.46349e-16	3.32786e-16	3.19008e-16	3.05245e-16	2.91221e-16	2.77127e-16	2.63006e-16	2.49023e-16	2.34993e-16	2.21046e-16	2.07484e-16	1.93868e-16	1.80438e-16	1.6723e-16	1.54285e-16	1.42462e-16	1.30734e-16	1.19405e-16	1.08565e-16	9.85229e-17	8.9929e-17	8.15925e-17	7.07251e-17	6.33088e-17	5.87289e-17	5.67525e-17	5.44544e-17	5.28516e-17	5.20207e-17	5.19199e-17	5.22596e-17	5.61607e-17	5.87388e-17	5.98184e-17	6.43553e-17	6.86534e-17	7.31974e-17	7.80764e-17	8.55352e-17	9.10364e-17	1.07765e-16	1.16944e-16	1.26998e-16	1.37754e-16	1.50507e-16	1.64703e-16	1.78659e-16	1.93467e-16
1.87242e-16	1.88172e-16	1.89053e-16	1.89793e-16	1.90289e-16	1.91578e-16	1.91547e-16	1.91871e-16	1.9168e-16	1.9028e-16	1.88184e-16	1.85838e-16	1.82367e-16	1.79753e-16	1.75569e-16	1.70653e-16	1.65298e-16	1.60833e-16	1.55482e-16	1.50694e-16	0.0166564	0.0219121	0.0284807	0.0697397	0.0899367	0.114402	0.14354	0.194266	0.23877	0.289598	0.363244	0.431336	0.505737	0.585535	0.686086	0.777834	0.871484	0.981684	1.07833	1.18843	1.28194	1.36952	1.4495	1.52046	1.58122	1.64749	1.69071	1.72311	1.74475	1.75585
8.85232e-16	8.80424e-16	8.78527e-16	8.74407e-16	8.64819e-16	8.52829e-16	8.38302e-16	8.21147e-16	8.04661e-16	7.83316e-16	7.59434e-16	7.35073e-16	7.09021e-16	6.83165e-16	6.54136e-16	6.24502e-16	5.94661e-16	5.64995e-16	5.37333e-16	5.13724e-16	4.88353e-16	4.65678e-16	4.47226e-16	4.2883e-16	4.12553e-16	4.03114e-16	3.94171e-16	3.89252e-16	3.86285e-16	3.85078e-16	3.84711e-16	3.7817e-16	3.83846e-16	3.90308e-16	3.95978e-16	4.02595e-16	4.0856e-16	4.12597e-16	4.16708e-16	4.18066e-16	4.18319e-16	4.14939e-16	4.12959e-16	4.17196e-16	4.09453e-16	4.00847e-16	3.92585e-16	3.83714e-16	3.73972e-16	3.64227e-16
0	0	0	0	0	0	0	0	0	0	0	0	0	0	0	0	0	0	0	0	0	0	0	0	0	0	0	0	0	0	0	0	0	0	0	0	0	0	0	0	0	0	0	0	0	0	0	0	0	0
1.03311e-16	1.06222e-16	1.09065e-16	1.12491e-16	1.16484e-16	1.21008e-16	1.30415e-16	1.36967e-16	1.48881e-16	1.6206e-16	1.72713e-16	1.91631e-16	2.06954e-16	2.23063e-16	2.3962e-16	2.5695e-16	2.77625e-16	2.99972e-16	3.20288e-16	3.40749e-16	3.62166e-16	3.82947e-16	4.02428e-16	4.21298e-16	4.38309e-16	4.57554e-16	4.72257e-16	4.83418e-16	4.9168e-16	4.96839e-16	5.01339e-16	5.07322e-16	5.05025e-16	5.01592e-16	4.95996e-16	4.88356e-16	4.79581e-16	4.69726e-16	4.63845e-16	4.54307e-16	4.43787e-16	4.33068e-16	4.2509e-16	4.17942e-16	4.11085e-16	4.0429e-16	3.98985e-16	3.92285e-16	3.83394e-16	3.76205e-16
0.475038	0.470578	0.463593	0.453993	0.44174	0.426858	0.409437	0.412689	0.419208	0.409187	0.421565	0.421228	0.425221	0.454225	0.475321	0.504259	0.541447	0.586915	0.640257	0.719519	0.810307	0.893409	1.00152	1.0991	1.19806	1.29606	1.39075	1.47984	1.55082	1.62538	1.688	1.73751	1.77306	1.79411	1.80041	1.79199	1.76914	1.73239	1.70135	1.64532	1.57978	1.5063	1.42663	1.34259	1.25608	1.16897	1.08304	0.999904	0.920938	0.836832
9.04405e-17	9.26552e-17	9.79258e-17	1.00705e-16	1.03871e-16	1.06949e-16	1.09803e-16	1.1258e-16	1.15235e-16	1.18318e-16	1.2102e-16	1.25791e-16	1.28461e-16	1.30924e-16	1.33128e-16	1.35023e-16	1.39151e-16	1.41308e-16	1.45531e-16	1.47765e-16	1.499e-16	1.54575e-16	1.57816e-16	1.60784e-16	1.64136e-16	1.70177e-16	1.76499e-16	1.8219e-16	1.87972e-16	1.93598e-16	2.00877e-16	2.08537e-16	2.1605e-16	2.23396e-16	2.31196e-16	2.37906e-16	2.44543e-16	2.5189e-16	2.57493e-16	2.62177e-16	2.6565e-16	2.68152e-16	2.6976e-16	2.70275e-16	2.68583e-16	2.67047e-16	2.64201e-16	2.61436e-16	2.57075e-16	2.52295e-16
1.14953	1.04591	0.946385	0.851237	0.760744	0.675189	0.594838	0.519925	0.450643	0.387126	0.329443	0.277588	0.231473	0.190932	0.155719	0.12552	0.0999593	0.0786188	0.0610503	0.0467942	0.0707895	0.0729777	0.0958414	0.12412	0.193831	0.246182	0.343739	0.46302	0.607001	0.778599	0.98054	1.21523	1.48459	1.75465	2.08538	2.41441	2.79963	3.21178	3.68248	4.11257	4.58318	5.02711	5.46276	5.91711	6.32234	6.69699	7.03361	7.32541	7.56643	7.75169
1.19376e-16	1.19917e-16	1.20198e-16	1.22116e-16	1.22236e-16	1.22087e-16	1.2165e-16	1.21565e-16	1.20682e-16	1.19506e-16	1.18032e-16	1.16259e-16	1.14185e-16	1.12039e-16	1.0954e-16	1.07076e-16	1.04084e-16	1.00868e-16	9.76034e-17	9.40353e-17	9.03048e-17	8.8666e-17	8.55186e-17	8.24071e-17	8.0023e-17	7.76165e-17	7.65698e-17	7.57047e-17	7.62958e-17	7.66702e-17	7.73785e-17	7.99036e-17	8.32909e-17	8.71817e-17	9.20686e-17	9.7204e-17	1.02776e-16	1.08639e-16	1.1452e-16	1.20804e-16	1.26586e-16	1.31981e-16	1.39013e-16	1.43855e-16	1.4901e-16	1.52568e-16	1.55511e-16	1.57533e-16	1.59668e-16	1.6414e-16
0	0	0	0	0	0	0	0	0	0	0	0	0	0	0	0	0	0	0	0	0	0	0	0	0	0	0	0	0	0	0	0	0	0	0	0	0	0	0	0	0	0	0	0	0	0	0	0	0	0
5.58602	5.4446	5.28476	5.19058	5.04929	4.91244	4.8523	4.77812	4.70373	4.64392	4.61551	4.60786	4.62259	4.63135	4.70032	4.76787	4.84086	4.94209	5.07254	5.19097	5.31442	5.48032	5.62554	5.81382	5.94987	6.07542	6.22217	6.33661	6.44159	6.53236	6.60285	6.63969	6.65222	6.65108	6.67282	6.68277	6.71263	6.69006	6.65764	6.62834	6.59913	6.55677	6.52563	6.48112	6.44049	6.36889	6.33215	6.31575	6.2685	6.21876
0.615281	0.645401	0.653053	0.658231	0.660771	0.679499	0.681312	0.68132	0.679712	0.67673	0.688373	0.688016	0.688144	0.689111	0.691175	0.694467	0.698957	0.704439	0.710523	0.716649	0.72212	0.726138	0.728998	0.728432	0.723762	0.714435	0.700067	0.680481	0.647934	0.620405	0.587934	0.543502	0.505712	0.465096	0.422764	0.379792	0.351306	0.328561	0.299261	0.274859	0.256061	0.243367	0.237056	0.229386	0.237875	0.251655	0.270177	0.284871	0.312461	0.341355
2.50251e-16	2.52054e-16	2.53894e-16	2.5868e-16	2.62163e-16	2.65266e-16	2.7027e-16	2.73817e-16	2.78109e-16	2.81461e-16	2.84711e-16	2.87432e-16	2.89178e-16	2.90002e-16	2.8974e-16	2.88324e-16	2.85504e-16	2.81567e-16	2.7594e-16	2.68888e-16	2.60405e-16	2.51735e-16	2.41907e-16	2.31389e-16	2.20009e-16	2.0771e-16	1.96784e-16	1.85175e-16	1.72705e-16	1.62766e-16	1.53365e-16	1.45217e-16	1.38381e-16	1.32806e-16	1.28635e-16	1.25113e-16	1.22709e-16	1.22919e-16	1.23254e-16	1.25537e-16	1.28267e-16	1.31485e-16	1.33842e-16	1.37718e-16	1.43457e-16	1.4637e-16	0.014128	0.0186253	0.0383365	0.049648
0	0	0	0	0	0	0	0	0	0	0	0	0	0	0	0	0	0	0	0	0	0	0	0	0	0	0	0	0	0	0	0	0	0	0	0	0	0	0	0	0	0	0	0	0	0	0	0	0	0
5.40322	5.29607	5.17175	5.11434	5.01096	4.91301	4.89252	4.85837	4.82397	4.7874	4.79256	4.81547	4.84175	4.8678	4.93262	4.99856	5.06054	5.14077	5.24004	5.33147	5.40883	5.52142	5.60772	5.73332	5.81304	5.87335	5.95881	6.01812	6.0683	6.10976	6.15089	6.16834	6.1793	6.16205	6.18637	6.2054	6.26311	6.26141	6.24386	6.23172	6.24202	6.24056	6.23829	6.2215	6.20804	6.16394	6.14192	6.15222	6.10558	6.09249
5.58258	5.56	5.53809	5.53684	5.51714	5.49452	5.46717	5.4504	5.41214	5.37992	5.32385	5.25439	5.18481	5.11755	5.02723	4.91123	4.80984	4.67522	4.5308	4.3929	4.24002	4.0855	3.91474	3.78914	3.67025	3.53154	3.44878	3.34642	3.28405	3.27597	3.25503	3.24515	3.29991	3.32917	3.41016	3.46851	3.58677	3.69133	3.82723	4.00653	4.17191	4.36624	4.55591	4.76926	4.98186	5.19621	5.45862	5.68421	5.91655	6.13652
0.527698	0.609714	0.652322	0.716876	0.765363	0.833442	0.887598	0.942386	0.997299	1.05174	1.12072	1.20729	1.28539	1.35227	1.43357	1.50379	1.57343	1.64173	1.70781	1.77063	1.82905	1.89589	1.94905	1.99411	2.04406	2.07405	2.10792	2.12119	2.12406	2.11636	2.09817	2.08395	2.0349	2.01203	1.98586	1.9447	1.90075	1.85552	1.80255	1.76059	1.71993	1.68107	1.64409	1.59315	1.56308	1.52435	1.49389	1.45254	1.41719	1.37664
2.18575	2.16394	2.13184	2.09643	2.05749	2.02161	1.97678	1.92823	1.87586	1.81959	1.75938	1.70074	1.63973	1.57158	1.50072	1.42758	1.36295	1.29004	1.21736	1.15078	1.08257	1.01733	0.954493	0.896151	0.850538	0.810357	0.764152	0.736863	0.717645	0.717317	0.711541	0.724123	0.739072	0.755113	0.767251	0.793917	0.828311	0.857985	0.900987	0.962158	1.01829	1.07167	1.13049	1.18268	1.23747	1.29016	1.33972	1.38732	1.42972	1.4659
2.08251	2.0848	2.07388	2.06114	2.04605	2.03921	2.02057	1.99838	1.9721	1.94116	1.90502	1.86323	1.82427	1.77279	1.71552	1.65261	1.59291	1.5226	1.44888	1.37268	1.29505	1.21708	1.13702	1.05924	0.99742	0.940674	0.885799	0.839834	0.795187	0.778493	0.771016	0.782037	0.793795	0.815316	0.842056	0.884159	0.94318	0.998794	1.08073	1.2014	1.31182	1.42146	1.54314	1.65626	1.77527	1.89161	2.00285	2.11022	2.20774	2.30157
0.636971	0.628618	0.618136	0.605422	0.590402	0.57304	0.553344	0.531368	0.507223	0.481076	0.453153	0.423736	0.393162	0.36181	0.330094	0.298444	0.271353	0.242375	0.214995	0.18959	0.166467	0.145857	0.128106	0.112976	0.100474	0.0883154	0.0769279	0.07091	0.0691032	0.072302	0.0713727	0.0740549	0.0771774	0.0805484	0.0796004	0.0841528	0.0881927	0.0916784	0.0945858	0.0969048	0.0986357	0.0997839	0.100356	0.100356	0.0997839	0.0986357	0.0969048	0.0945858	0.0916784	0.0881927
2.56506	2.55895	2.54183	2.52477	2.50176	2.49292	2.47467	2.45499	2.42874	2.40358	2.37987	2.35402	2.31759	2.27693	2.23185	2.18229	2.13235	2.07532	2.01852	1.9635	1.90814	1.84945	1.78959	1.73078	1.68138	1.62878	1.58502	1.55911	1.52849	1.51198	1.49678	1.49514	1.49674	1.52346	1.55046	1.58214	1.63292	1.69823	1.76764	1.84305	1.92926	2.0129	2.09626	2.1826	2.27029	2.34664	2.42959	2.49559	2.55532	2.60068
0.932003	0.95151	0.960995	0.988042	1.0074	1.04284	1.07192	1.1041	1.16092	1.2032	1.24727	1.29205	1.34636	1.3917	1.44415	1.49543	1.53529	1.56994	1.59843	1.61993	1.64324	1.65202	1.65054	1.64733	1.6357	1.61611	1.59329	1.56371	1.52809	1.49652	1.45382	1.41716	1.38081	1.33671	1.29693	1.27699	1.24508	1.23338	1.23885	1.23251	1.24524	1.27587	1.30361	1.34194	1.39507	1.4497	1.51608	1.57997	1.6508	1.71887
1.97632	1.99888	2.01705	2.03017	2.03755	2.03848	2.03226	2.0182	1.99566	1.96409	1.92305	1.87226	1.82139	1.75403	1.67815	1.59457	1.51368	1.42113	1.32559	1.22884	1.13273	1.03907	0.950968	0.867747	0.799846	0.741958	0.676099	0.631251	0.601327	0.596721	0.602993	0.629623	0.656473	0.692873	0.733389	0.788832	0.860752	0.926851	1.01989	1.14461	1.26303	1.37904	1.50711	1.63008	1.75274	1.87281	1.98786	2.09535	2.19275	2.28674
1.02172	1.02376	1.02952	1.03948	1.09046	1.11889	1.15405	1.22741	1.3146	1.38755	1.46917	1.55839	1.70853	1.82416	1.94512	2.09546	2.2278	2.35943	2.48753	2.60926	2.72178	2.82239	2.91312	2.98612	3.03961	3.08364	3.1061	3.1068	3.08591	3.044	2.98206	2.90145	2.8296	2.72539	2.61064	2.48815	2.38648	2.29092	2.18038	2.08845	2.03224	1.94257	1.93068	1.91657	1.97183	2.01014	2.05544	2.13869	2.23877	2.36441
2.64784	2.55091	2.4842	2.39985	2.3431	2.27252	2.2068	2.14577	2.08917	2.0556	2.01192	1.9723	1.93607	1.93744	1.95064	1.94305	1.94041	1.94226	1.94803	1.95707	1.96859	1.98169	1.9801	1.9912	2.02671	2.04536	2.05865	2.06554	2.05576	2.06566	2.05405	2.02369	2.01181	1.97821	1.936	1.87697	1.83978	1.77642	1.72191	1.66571	1.60955	1.55484	1.49352	1.44709	1.39432	1.356	1.31023	1.2772	1.24374	1.2256
1.8498	1.79566	1.7167	1.66912	1.60375	1.54443	1.49213	1.44768	1.4339	1.41284	1.40187	1.42121	1.43512	1.45823	1.48901	1.52546	1.56525	1.62484	1.66926	1.71033	1.76457	1.79807	1.82632	1.8531	1.85949	1.86941	1.85918	1.85346	1.83949	1.81857	1.79191	1.77935	1.74998	1.73741	1.71039	1.68336	1.65644	1.62957	1.60255	1.5939	1.56118	1.56073	1.53637	1.53437	1.53286	1.52196	1.52568	1.53029	1.53589	1.54231
1.00398	1.00375	1.00219	0.999253	0.994886	0.989042	0.990919	0.984379	0.993752	0.989532	0.98502	0.988094	0.98523	0.990021	0.996916	0.99882	1.0013	1.00417	1.00714	1.01715	1.02153	1.02534	1.037	1.04904	1.05435	1.05007	1.05401	1.05513	1.05644	1.0546	1.05279	1.04386	1.037	1.03425	1.03086	1.02761	1.01807	1.01532	1.022	1.01548	1.0081	1.00889	1.01637	1.02525	1.0354	1.04648	1.05791	1.06893	1.0746	1.09019
0.955394	1.0128	1.06914	1.12337	1.17432	1.22073	1.26126	1.29457	1.31933	1.33433	1.3595	1.35818	1.34619	1.32363	1.29097	1.26847	1.22458	1.17567	1.12364	1.08943	1.06193	1.04433	1.04129	1.03477	1.04026	1.05849	1.08952	1.17038	1.25522	1.33904	1.42365	1.54915	1.66721	1.7788	1.90458	2.02747	2.12366	2.2373	2.33758	2.42202	2.48841	2.55368	2.5847	2.5948	2.58377	2.55195	2.50026	2.43013	2.3623	2.26736
0.731368	0.725392	0.719041	0.712096	0.704306	0.6954	0.693475	0.683658	0.680057	0.676614	0.666337	0.655024	0.656773	0.647811	0.639142	0.631111	0.624065	0.618325	0.614136	0.611635	0.61081	0.618051	0.622902	0.631548	0.640621	0.645941	0.655099	0.669131	0.676378	0.687849	0.688497	0.691296	0.691344	0.695342	0.699028	0.689362	0.684537	0.690045	0.690404	0.697516	0.700589	0.704686	0.709781	0.715673	0.72201	0.728311	0.734	0.738442	0.737356	0.738338
0.530644	0.575148	0.621893	0.661903	0.702692	0.743799	0.784656	0.82459	0.862823	0.898484	0.93063	0.958273	0.986847	1.0108	1.03599	1.04549	1.04849	1.04499	1.04127	1.02754	1.00907	0.992734	0.976889	0.954969	0.932627	0.91687	0.904362	0.890045	0.884749	0.875065	0.869504	0.876706	0.887501	0.892277	0.902332	0.912426	0.91848	0.929978	0.941895	0.947869	0.954529	0.96216	0.966307	0.963719	0.958692	0.96041	0.960452	0.95943	0.964007	0.964756
0	0	0	0	0	0	0	0	0	0	0	0	0	0	0	0	0	0	0	0	0	0	0	0	0	0	0	0	0	0	0	0	0	0	0	0	0	0	0	0	0	0	0	0	0	0	0	0	0	0
0.744887	0.750415	0.754572	0.75699	0.757293	0.755104	0.750061	0.74183	0.730125	0.714724	0.695491	0.672389	0.651919	0.629682	0.606466	0.577064	0.546938	0.516884	0.493782	0.468187	0.445425	0.432139	0.425324	0.42152	0.428853	0.437252	0.457046	0.477684	0.509053	0.536896	0.565675	0.610954	0.652616	0.69082	0.73204	0.770769	0.802704	0.840456	0.871311	0.89655	0.92178	0.942625	0.953396	0.958711	0.958824	0.960111	0.952913	0.942294	0.934858	0.927073
0.748724	0.719075	0.688439	0.656773	0.62407	0.590361	0.555719	0.520265	0.484167	0.447642	0.410952	0.3744	0.338318	0.303058	0.268974	0.236409	0.205676	0.177042	0.150721	0.126858	0.105528	0.0867351	0.0705293	0.0488247	0.0391957	0.0310228	0.0242086	0.0186253	0.014128	0.0105658	2.37304e-16	2.41693e-16	2.43918e-16	2.44777e-16	2.45533e-16	2.46156e-16	2.43929e-16	2.42134e-16	2.38154e-16	2.33471e-16	2.283e-16	2.22838e-16	2.18305e-16	2.13045e-16	2.07939e-16	0.014128	0.0186253	0.0242086	0.0310228	0.0391957
2.1451e-17	2.18327e-17	2.23644e-17	2.28406e-17	2.32045e-17	2.35276e-17	2.39883e-17	2.43054e-17	2.45053e-17	2.46395e-17	2.4756e-17	2.47144e-17	2.45705e-17	2.4319e-17	2.39601e-17	2.35024e-17	2.29649e-17	2.23041e-17	2.17803e-17	2.11464e-17	2.04633e-17	1.97008e-17	1.90313e-17	1.83128e-17	1.76395e-17	1.6908e-17	1.63275e-17	1.58273e-17	1.52965e-17	1.49236e-17	1.48465e-17	1.46182e-17	1.45639e-17	1.43662e-17	1.42493e-17	1.42089e-17	1.41582e-17	1.43598e-17	1.44276e-17	1.43486e-17	1.44127e-17	1.45977e-17	1.4812e-17	1.48814e-17	1.50603e-17	1.51475e-17	1.54432e-17	1.57563e-17	1.61628e-17	1.65098e-17
0.573928	0.618711	0.665203	0.704363	0.743649	0.782559	0.820508	0.856829	0.890778	0.921555	0.948317	0.970211	0.992828	1.0108	1.02393	1.02606	1.02177	1.01116	1.00054	0.980187	0.955362	0.932928	0.911106	0.883419	0.855503	0.834365	0.816704	0.797527	0.787764	0.774133	0.765291	0.770031	0.779325	0.780368	0.792076	0.804806	0.814514	0.83397	0.850532	0.862152	0.875239	0.889848	0.901287	0.906078	0.908312	0.916996	0.923567	0.922522	0.930565	0.933678
3.8476e-16	3.88138e-16	3.97244e-16	3.9996e-16	4.05189e-16	4.09463e-16	4.10764e-16	4.11116e-16	4.10453e-16	4.11219e-16	4.11516e-16	4.09087e-16	4.08163e-16	4.04811e-16	4.03025e-16	3.992e-16	3.97123e-16	3.93319e-16	3.894e-16	3.89541e-16	3.90997e-16	3.96502e-16	3.98319e-16	4.08271e-16	4.13603e-16	4.21303e-16	4.30108e-16	4.45121e-16	4.56721e-16	4.6877e-16	4.85158e-16	5.01776e-16	0.0941866	0.124168	0.16139	0.206819	0.261304	0.325498	0.399757	0.484047	0.577863	0.680153	0.789285	0.903038	1.01865	1.13288	1.2422	1.34291	1.43134	1.50413
1.36701	1.37401	1.38005	1.39391	1.41616	1.42319	1.42844	1.43894	1.44121	1.4407	1.43696	1.44296	1.44206	1.43311	1.42101	1.41203	1.40175	1.38445	1.37745	1.36621	1.35611	1.34174	1.3301	1.31197	1.30298	1.2941	1.29142	1.28711	1.28275	1.27729	1.29369	1.28911	1.29238	1.30632	1.3066	1.30317	1.31287	1.31895	1.34189	1.34744	1.35398	1.36761	1.38738	1.40918	1.43948	1.47085	1.4924	1.52987	1.56325	1.59308
1.07912	1.09203	1.08439	1.1025	1.10473	1.12078	1.13236	1.14779	1.16687	1.18922	1.22296	1.25226	1.29118	1.3242	1.35634	1.39416	1.42243	1.45375	1.48122	1.49637	1.50436	1.50471	1.51524	1.51017	1.50208	1.49647	1.47709	1.46099	1.44361	1.43392	1.41522	1.41165	1.4123	1.40984	1.41772	1.42998	1.43419	1.44082	1.45283	1.46337	1.47057	1.47558	1.48163	1.47363	1.4708	1.45254	1.44627	1.43073	1.40873	1.38869
1.06167	1.03292	1.00353	0.973257	0.941855	0.909098	0.874777	0.850249	0.815461	0.779443	0.742307	0.704247	0.6756	0.639593	0.604397	0.570552	0.538596	0.509024	0.482251	0.468038	0.450575	0.437044	0.422813	0.418544	0.4117	0.413621	0.416753	0.420494	0.424192	0.431419	0.437527	0.442159	0.445041	0.45022	0.448383	0.451526	0.452937	0.452973	0.451987	0.459716	0.460581	0.461907	0.463877	0.466559	0.469903	0.473738	0.477787	0.481678	0.48497	0.481991
0.0694152	0.0759351	0.08261	0.0893366	0.0959914	0.102432	0.108498	0.114019	0.118819	0.122721	0.125563	0.127203	0.12753	0.126475	0.124017	0.120189	0.115078	0.115981	0.110992	0.105792	0.100691	0.0959963	0.0921403	0.0891782	0.087315	0.0866794	0.087315	0.0891782	0.0921403	0.0959963	0.100478	0.119398	0.128656	0.138623	0.149115	0.156074	0.168214	0.180202	0.199061	0.21287	0.226937	0.248319	0.265084	0.282479	0.300392	0.31863	0.336916	0.354891	0.372131	0.388164
1.68517e-18	1.78591e-18	1.86247e-18	1.96214e-18	2.07243e-18	2.1745e-18	2.28561e-18	2.40674e-18	2.52552e-18	2.64595e-18	2.76545e-18	2.89164e-18	3.02746e-18	3.13544e-18	3.23074e-18	3.3098e-18	3.36929e-18	3.40636e-18	3.43836e-18	3.43243e-18	4.13196e-18	4.30635e-18	4.52066e-18	4.77637e-18	5.08585e-18	5.44809e-18	5.89814e-18	6.40955e-18	6.98596e-18	7.63149e-18	8.35614e-18	9.17919e-18	9.97694e-18	1.07729e-17	1.15643e-17	1.22969e-17	1.29625e-17	1.35037e-17	1.39368e-17	1.42234e-17	1.4298e-17	1.42779e-17	1.41045e-17	1.37537e-17	1.32745e-17	1.26641e-17	1.19528e-17	1.11819e-17	1.03502e-17	9.4892e-18
0.951182	0.913752	0.875711	0.836974	0.797482	0.757206	0.716153	0.685899	0.646603	0.607494	0.568852	0.531	0.504352	0.472151	0.442519	0.415878	0.392584	0.372895	0.356945	0.354187	0.348494	0.34674	0.343885	0.350529	0.353914	0.365217	0.376778	0.387944	0.398061	0.410737	0.421388	0.429742	0.435623	0.443176	0.448383	0.451526	0.452937	0.452973	0.451987	0.459716	0.460581	0.461907	0.463877	0.466559	0.469903	0.473738	0.477787	0.481678	0.48497	0.481991
1.44332e-16	1.42636e-16	1.41419e-16	1.39305e-16	1.37383e-16	1.35755e-16	1.33958e-16	1.32242e-16	1.30594e-16	1.28993e-16	1.28462e-16	1.27435e-16	1.26945e-16	1.26964e-16	1.26925e-16	1.2633e-16	1.2571e-16	1.26532e-16	1.26398e-16	1.26998e-16	1.26977e-16	1.27282e-16	1.27503e-16	1.27091e-16	1.27678e-16	1.28011e-16	1.28245e-16	1.30163e-16	1.30698e-16	1.3079e-16	1.314e-16	1.31284e-16	1.31038e-16	1.30548e-16	1.29528e-16	1.28285e-16	1.2629e-16	1.23517e-16	1.19923e-16	1.15439e-16	1.12276e-16	1.08599e-16	1.04614e-16	1.00296e-16	9.58892e-17	9.2356e-17	8.86857e-17	8.51741e-17	8.22122e-17	8.00226e-17
0	0	0	0	0	0	0	0	0	0	0	0	0	0	0	0	0	0	0	0	0	0	0	0	0	0	0	0	0	0	0	0	0	0	0	0	0	0	0	0	0	0	0	0	0	0	0	0	0	0
0.0694152	0.0759351	0.08261	0.0893366	0.0959914	0.102432	0.108498	0.114019	0.118819	0.122721	0.125563	0.127203	0.12753	0.126475	0.124017	0.120189	0.115078	0.115981	0.110992	0.105792	0.100691	0.0959963	0.0921403	0.0891782	0.087315	0.0866794	0.087315	0.0891782	0.0921403	0.0959963	0.100478	0.119398	0.128656	0.138623	0.149115	0.156074	0.168214	0.180202	0.199061	0.21287	0.226937	0.248319	0.265084	0.282479	0.300392	0.31863	0.336916	0.354891	0.372131	0.388164
0	0	0	0	0	0	0	0	0	0	0	0	0	0	0	0	0	0	0	0	0	0	0	0	0	0	0	0	0	0	0	0	0	0	0	0	0	0	0	0	0	0	0	0	0	0	0	0	0	0
0	0	0	0	0	0	0	0	0	0	0	0	0	0	0	0	0	0	0	0	0	0	0	0	0	0	0	0	0	0	0	0	0	0	0	0	0	0	0	0	0	0	0	0	0	0	0	0	0	0
1.76872e-17	1.72419e-17	1.67506e-17	1.62875e-17	1.57515e-17	1.52876e-17	1.48896e-17	1.43436e-17	1.37975e-17	1.32908e-17	1.30293e-17	1.26107e-17	1.25197e-17	1.26065e-17	1.25476e-17	1.26097e-17	1.28477e-17	1.31446e-17	1.35821e-17	1.41184e-17	1.47406e-17	1.54387e-17	1.62422e-17	1.7056e-17	1.78616e-17	1.84375e-17	1.9188e-17	1.98937e-17	2.03893e-17	2.06869e-17	2.09042e-17	2.09274e-17	2.07702e-17	2.041e-17	1.98324e-17	1.95572e-17	1.92409e-17	1.86224e-17	1.80406e-17	1.73984e-17	1.6843e-17	1.63872e-17	1.60405e-17	1.58674e-17	1.58309e-17	1.59082e-17	1.61436e-17	1.64502e-17	1.68283e-17	1.73522e-17
0.185504	0.199614	0.213657	0.227371	0.240461	0.252604	0.263455	0.282271	0.292098	0.30019	0.30635	0.310435	0.312373	0.312168	0.3099	0.305721	0.299842	0.300476	0.294468	0.288164	0.281898	0.275953	0.270966	0.26652	0.262698	0.259488	0.256797	0.254461	0.252268	0.249977	0.247333	0.244093	0.240035	0.230644	0.225621	0.214752	0.207908	0.199372	0.197183	0.188367	0.179131	0.177675	0.171156	0.165866	0.16219	0.160449	0.160881	0.163615	0.16866	0.171564
5.29439e-17	5.16774e-17	5.03008e-17	4.88149e-17	4.72106e-17	4.55583e-17	4.36284e-17	4.17037e-17	3.96877e-17	3.76815e-17	3.55412e-17	3.34048e-17	3.20753e-17	3.02675e-17	2.86406e-17	2.71646e-17	2.58915e-17	2.48476e-17	2.40383e-17	2.37736e-17	2.35105e-17	2.34712e-17	2.36107e-17	2.39347e-17	2.43222e-17	2.43915e-17	2.5019e-17	2.56115e-17	2.60794e-17	2.68693e-17	2.72673e-17	2.77441e-17	2.80154e-17	2.82721e-17	2.85819e-17	2.87336e-17	2.88184e-17	2.8868e-17	2.89678e-17	2.90527e-17	2.92427e-17	2.94315e-17	2.99624e-17	3.03704e-17	3.09022e-17	3.15101e-17	3.20364e-17	3.2536e-17	3.31337e-17	3.35392e-17
3.61347e-16	3.56803e-16	3.51971e-16	3.52246e-16	3.52173e-16	3.48932e-16	3.4581e-16	3.44588e-16	3.42218e-16	3.40559e-16	3.42023e-16	3.41299e-16	3.42045e-16	3.42132e-16	3.42348e-16	3.45378e-16	3.46238e-16	3.469e-16	3.47175e-16	3.4687e-16	3.45803e-16	3.44799e-16	3.44181e-16	3.42899e-16	3.39519e-16	3.35879e-16	3.30865e-16	3.25343e-16	3.19783e-16	3.15778e-16	3.12682e-16	3.07665e-16	3.02384e-16	2.97835e-16	2.94638e-16	2.89451e-16	2.86875e-16	2.83737e-16	2.82281e-16	2.79704e-16	2.80023e-16	2.79047e-16	2.76454e-16	2.77963e-16	2.76373e-16	2.72051e-16	0.0403657	0.053215	0.0691673	0.0886366
7.14485e-17	7.13367e-17	7.08132e-17	7.24094e-17	7.26458e-17	7.30938e-17	7.42636e-17	7.71964e-17	8.02856e-17	8.29555e-17	8.69213e-17	9.07637e-17	9.44879e-17	1.05242e-16	1.13031e-16	1.20422e-16	1.28557e-16	1.37413e-16	1.46936e-16	1.60934e-16	1.74597e-16	1.88149e-16	2.03123e-16	2.19455e-16	2.34977e-16	2.50717e-16	2.67393e-16	2.83135e-16	2.97742e-16	3.11524e-16	3.26705e-16	3.41502e-16	3.54587e-16	3.662e-16	3.74892e-16	3.8162e-16	3.87119e-16	3.91369e-16	3.94738e-16	3.97032e-16	3.97696e-16	3.97059e-16	3.96371e-16	3.93581e-16	3.90019e-16	3.85385e-16	3.8066e-16	3.74682e-16	3.68771e-16	3.59889e-16
0.231443	0.271774	0.317375	0.368421	0.424934	0.486741	0.553427	0.624298	0.69835	0.774252	0.850354	0.924717	0.995173	1.05942	1.11511	1.16006	1.19228	1.21024	1.21289	1.19982	1.17126	1.1281	1.0735	1.00718	1.00229	0.94279	0.955668	0.925519	0.908985	0.909353	0.929193	0.970194	1.03303	1.11727	1.22134	1.34251	1.47699	1.62007	1.76628	1.90967	2.00516	2.13528	2.24229	2.32199	2.37117	2.38779	2.37117	2.32199	2.24229	2.13528
2.01345e-16	2.01746e-16	2.04454e-16	2.05309e-16	2.08311e-16	2.10725e-16	2.1322e-16	2.14196e-16	2.1706e-16	2.18406e-16	2.20585e-16	2.2223e-16	2.23954e-16	2.26073e-16	2.29138e-16	2.31349e-16	2.33503e-16	2.36707e-16	2.38742e-16	2.40376e-16	2.4144e-16	2.4176e-16	2.41018e-16	2.43048e-16	2.41558e-16	2.39794e-16	2.36343e-16	2.31222e-16	2.26203e-16	2.20837e-16	2.14269e-16	2.08303e-16	2.03664e-16	1.9784e-16	1.90965e-16	1.86785e-16	1.82188e-16	1.78432e-16	1.75287e-16	1.7239e-16	1.7229e-16	1.69521e-16	1.6873e-16	1.68111e-16	1.66681e-16	1.66179e-16	1.64649e-16	1.63654e-16	1.62417e-16	1.61693e-16
0	0	0	0	0	0	0	0	0	0	0	0	0	0	0	0	0	0	0	0	0	0	0	0	0	0	0	0	0	0	0	0	0	0	0	0	0	0	0	0	0	0	0	0	0	0	0	0	0	0
2.64882e-16	2.55144e-16	2.45485e-16	2.40214e-16	2.33839e-16	2.26664e-16	2.19944e-16	2.13787e-16	2.10533e-16	2.08504e-16	2.07985e-16	2.06908e-16	2.07655e-16	2.09507e-16	2.11893e-16	2.15788e-16	2.19899e-16	2.24496e-16	2.29892e-16	2.34841e-16	2.39481e-16	2.43866e-16	2.48647e-16	2.52401e-16	2.57089e-16	2.58809e-16	2.5899e-16	2.59092e-16	2.58596e-16	2.57594e-16	2.56365e-16	2.54631e-16	2.51935e-16	2.50736e-16	2.48177e-16	2.48035e-16	2.4649e-16	2.47076e-16	2.48024e-16	2.49924e-16	2.5607e-16	2.60261e-16	2.65733e-16	2.71599e-16	2.77738e-16	2.82396e-16	2.8818e-16	2.9444e-16	3.00778e-16	3.06062e-16
NaN	NaN	NaN	NaN	NaN	NaN	NaN	NaN	NaN	NaN	NaN	NaN	NaN	NaN	NaN	NaN	NaN	NaN	NaN	NaN	NaN	NaN	NaN	NaN	NaN	NaN	NaN	NaN	NaN	NaN	NaN	NaN	NaN	NaN	NaN	NaN	NaN	NaN	NaN	NaN	NaN	NaN	NaN	NaN	NaN	NaN	NaN	NaN	NaN	NaN
0.0771823	0.0932375	0.112012	0.133766	0.158721	0.187034	0.218773	0.253884	0.292163	0.333231	0.376506	0.421203	0.466328	0.510703	0.553008	0.591835	0.625765	0.653452	0.673713	0.685612	0.688532	0.682226	0.667876	0.644627	0.613431	0.575531	0.572739	0.538737	0.50573	0.475653	0.450253	0.430994	0.41898	0.414898	0.41898	0.430994	0.450253	0.475653	0.50573	0.538737	0.572739	0.605719	0.613431	0.644627	0.667876	0.682226	0.727443	0.735441	0.777409	0.786478
1.55096e-16	0.123768	0.150812	0.182672	0.219844	0.262758	0.311734	0.366928	0.428279	0.495451	0.567784	0.644254	0.723456	0.803608	0.882597	0.958047	1.02743	1.0882	1.13796	1.17458	1.19642	1.27303	1.28702	1.28983	1.28321	1.26948	1.2513	1.23147	1.2127	1.19738	1.18739	1.18393	1.18739	1.19738	1.2127	1.23147	1.2513	1.26948	1.28321	1.28983	1.28702	1.27303	1.24672	1.16878	1.1281	1.0735	1.00718	0.931653	0.849664	0.763985
0.207707	0.224146	0.241373	0.259327	0.277921	0.297037	0.316521	0.336178	0.355763	0.374984	0.393495	0.410899	0.426758	0.45161	0.477149	0.492944	0.507003	0.519152	0.539831	0.561704	0.575105	0.619617	0.643696	0.670302	0.700052	0.733412	0.770628	0.822128	0.869949	0.92131	0.975243	1.03044	1.07952	1.13377	1.1835	1.2268	1.26183	1.28696	1.30083	1.30247	1.29135	1.26741	1.21952	1.17478	1.12947	1.06774	0.99949	0.9269	0.852155	0.77734
2.18568e-16	2.17903e-16	2.17474e-16	2.17254e-16	2.17199e-16	2.1845e-16	2.18844e-16	2.19243e-16	2.19546e-16	2.19636e-16	2.19381e-16	2.1877e-16	2.17569e-16	2.16051e-16	2.13406e-16	2.09972e-16	2.05524e-16	1.99936e-16	1.9334e-16	1.85788e-16	1.78229e-16	1.69752e-16	1.60397e-16	1.50634e-16	1.40596e-16	1.30535e-16	1.21631e-16	1.12997e-16	1.0479e-16	9.71247e-17	8.94886e-17	8.29583e-17	7.73792e-17	7.18565e-17	6.63827e-17	6.33953e-17	6.01705e-17	5.65992e-17	5.35504e-17	5.0586e-17	4.93103e-17	4.67683e-17	4.48093e-17	4.37838e-17	4.30083e-17	0.0122852	0.0161959	0.0210509	0.0269763	0.0340832
0.642006	0.72534	0.814934	0.891901	0.972595	1.05635	1.15867	1.24997	1.3419	1.43297	1.5215	1.60562	1.68331	1.76597	1.84193	1.89699	1.93976	1.96903	1.99692	2.00115	1.99164	1.99468	1.98391	1.95461	1.91854	1.89079	1.86476	1.83052	1.81237	1.79012	1.77438	1.76554	1.75632	1.77488	1.78172	1.79391	1.81618	1.83699	1.84722	1.86092	1.87244	1.8747	1.86535	1.86013	1.83697	1.81274	1.77901	1.73724	1.68194	1.64372
0.115722	0.135887	0.158687	0.18421	0.212467	0.24337	0.276713	0.312149	0.349175	0.387126	0.425177	0.500799	0.547325	0.593368	0.63812	0.680793	0.720657	0.792885	0.836521	0.914002	0.965609	1.01854	1.07501	1.1688	1.2408	1.31779	1.39971	1.48606	1.57579	1.66733	1.75864	1.84723	1.93034	2.00501	2.06831	2.11745	2.14994	2.19912	2.2042	2.19126	2.14124	2.09951	2.0417	1.97038	1.8884	1.83414	1.7512	1.66922	1.59104	1.51901
0.189862	0.22218	0.258616	0.299293	0.344213	0.393224	0.48207	0.547539	0.617434	0.723269	0.808541	0.897137	0.987756	1.07886	1.16873	1.25548	1.33715	1.4118	1.47756	1.53269	1.5757	1.60538	1.62338	1.62596	1.61312	1.58522	1.54297	1.48745	1.42003	1.34234	1.25622	1.16367	1.06676	0.967586	0.868161	0.770381	0.675947	0.586313	0.502653	0.410256	0.345105	0.271008	0.223605	0.181973	0.146067	0.115642	0.0903016	0.0978047	0.074501	0.0766731
2.48601e-17	2.72489e-17	3.02093e-17	3.29347e-17	3.57547e-17	3.90848e-17	4.29392e-17	4.63857e-17	4.96391e-17	5.33584e-17	5.74296e-17	6.13085e-17	6.52811e-17	6.86492e-17	7.17878e-17	7.48086e-17	7.81004e-17	8.07281e-17	8.31502e-17	8.52899e-17	8.71598e-17	8.87421e-17	9.0282e-17	9.31165e-17	9.43665e-17	9.53329e-17	9.62278e-17	9.66692e-17	9.75498e-17	9.75887e-17	9.73498e-17	9.72565e-17	9.64564e-17	9.73561e-17	9.69265e-17	9.62e-17	9.58551e-17	9.51134e-17	9.50838e-17	9.50682e-17	9.50755e-17	9.46767e-17	9.47418e-17	9.48946e-17	9.46836e-17	9.46253e-17	9.59581e-17	9.57302e-17	9.50344e-17	9.45331e-17
0.452753	0.474661	0.49489	0.51291	0.528176	0.540151	0.548325	0.552243	0.551533	0.545935	0.535327	0.519743	0.499388	0.474642	0.446046	0.414285	0.380154	0.344518	0.336768	0.309692	0.285807	0.266092	0.25175	0.242864	0.239854	0.242864	0.25175	0.266092	0.285203	0.308162	0.33385	0.360997	0.372661	0.431128	0.466652	0.499656	0.529559	0.555949	0.578604	0.597485	0.612727	0.624598	0.633448	0.639657	0.643573	0.645459	0.645459	0.643573	0.639657	0.633448
1.9094	1.86863	1.82579	1.79247	1.74758	1.71104	1.66443	1.62573	1.57843	1.54819	1.52193	1.48401	1.44842	1.41567	1.39432	1.37891	1.36214	1.35808	1.361	1.36314	1.37771	1.39059	1.41586	1.44283	1.47838	1.50384	1.5373	1.56409	1.59309	1.61324	1.63357	1.65028	1.66592	1.69804	1.71488	1.7211	1.72299	1.7323	1.73286	1.72679	1.72438	1.72372	1.72168	1.71844	1.72186	1.71414	1.71846	1.71092	1.70663	1.69475
5.17917e-17	5.13211e-17	5.09159e-17	5.08053e-17	5.05635e-17	5.11892e-17	5.12333e-17	5.22082e-17	5.25757e-17	5.3596e-17	5.44654e-17	5.52186e-17	5.63969e-17	5.73207e-17	5.82565e-17	5.98441e-17	6.12867e-17	6.29189e-17	6.4189e-17	6.54331e-17	6.67722e-17	6.79339e-17	6.9044e-17	6.97477e-17	7.07756e-17	7.15376e-17	7.20303e-17	7.26264e-17	7.25824e-17	7.30523e-17	7.2654e-17	7.19775e-17	7.1144e-17	7.02411e-17	6.91533e-17	6.77939e-17	6.65763e-17	6.47477e-17	6.30762e-17	6.14469e-17	5.99122e-17	5.93069e-17	5.8216e-17	5.72733e-17	5.64339e-17	5.56698e-17	5.51874e-17	5.47762e-17	5.52984e-17	5.53569e-17
0.666073	0.630257	0.594302	0.558249	0.522167	0.486153	0.45033	0.424451	0.392079	0.360976	0.331423	0.303702	0.278082	0.254802	0.234056	0.215974	0.200609	0.187925	0.177792	0.169988	0.172073	0.178268	0.176867	0.182957	0.18613	0.196	0.206542	0.217596	0.228996	0.240569	0.247797	0.260305	0.272049	0.282811	0.30018	0.31066	0.327738	0.337978	0.347113	0.355035	0.361679	0.367029	0.371113	0.374001	0.375786	0.376569	0.384283	0.385781	0.387018	0.383691
0.46229	0.44141	0.419341	0.396183	0.372072	0.347178	0.321706	0.295891	0.269991	0.244281	0.219044	0.194562	0.171102	0.148909	0.128192	0.109117	0.0998086	0.0867997	0.0762222	0.0681192	0.0624814	0.0592476	0.0583968	0.0596564	0.0585026	0.0645283	0.0716437	0.0752532	0.0848872	0.0944071	0.103517	0.111909	0.119278	0.125344	0.129865	0.132655	0.133598	0.132655	0.129865	0.125344	0.119278	0.111909	0.103517	0.0944071	0.0848872	0.0752532	0.0657738	0.0566795	0.0560041	0.0506846
1.65123e-16	1.59186e-16	1.53373e-16	1.47687e-16	1.4213e-16	1.37049e-16	1.31827e-16	1.27351e-16	1.22532e-16	1.18332e-16	1.14132e-16	1.09973e-16	1.05856e-16	1.0185e-16	9.78755e-17	9.46857e-17	9.10137e-17	8.74142e-17	8.38887e-17	8.04428e-17	7.74254e-17	7.42721e-17	7.0929e-17	6.70487e-17	6.47817e-17	6.2531e-17	6.01862e-17	5.82057e-17	5.5477e-17	5.44498e-17	5.41424e-17	5.29853e-17	5.22578e-17	5.14615e-17	5.08031e-17	5.1198e-17	5.14158e-17	5.16786e-17	5.23373e-17	5.38573e-17	5.55163e-17	0.00784888	0.0103474	0.0134492	0.0172349	0.0217754	0.0271249	0.0333131	0.0403373	0.0481552
1.28749	1.32216	1.35604	1.3885	1.43343	1.47143	1.5079	1.53616	1.56064	1.58646	1.6085	1.62645	1.64555	1.65096	1.65081	1.64496	1.63338	1.61613	1.59339	1.56537	1.54264	1.50815	1.47232	1.43995	1.4059	1.37113	1.33143	1.28838	1.24607	1.20188	1.17037	1.13279	1.09408	1.063	1.03633	1.01043	0.987647	0.965167	0.944255	0.934842	0.916414	0.918177	0.910075	0.911472	0.920266	0.928276	0.934193	0.953696	0.974608	0.998772
0.725074	0.739277	0.760704	0.774156	0.793199	0.804611	0.820332	0.828566	0.834137	0.842632	0.849458	0.84925	0.846406	0.841001	0.833161	0.823054	0.810867	0.796782	0.780958	0.763511	0.744508	0.723957	0.702915	0.687295	0.666265	0.648955	0.626887	0.604147	0.581013	0.554968	0.532794	0.508209	0.482358	0.464113	0.4504	0.43777	0.431608	0.428497	0.420792	0.428951	0.431673	0.454188	0.468129	0.495251	0.520481	0.549256	0.57872	0.620324	0.663668	0.710049
0.693334	0.711871	0.727433	0.739482	0.747493	0.750978	0.74951	0.742752	0.730478	0.712602	0.689199	0.660514	0.626972	0.589166	0.547845	0.503879	0.45822	0.41186	0.365777	0.320887	0.278005	0.237808	0.20113	0.167833	0.138173	0.112229	0.0899333	0.0710982	0.0554515	0.0322781	0.0248337	0.0188373	0.0140878	0.0188373	0.0248337	0.0322781	0.0413637	0.0522609	0.0650996	0.0799513	0.0968094	0.13441	0.160864	0.190135	0.221971	0.25599	0.291677	0.328392	0.36539	0.40184
4.38492	4.41878	4.4554	4.50028	4.53057	4.57164	4.60941	4.6288	4.6656	4.66828	4.68056	4.67947	4.67213	4.66745	4.64694	4.62495	4.61138	4.58147	4.55643	4.5225	4.50235	4.48041	4.44637	4.42874	4.41035	4.37705	4.34678	4.31038	4.27551	4.25874	4.22642	4.19789	4.17449	4.15345	4.14573	4.1421	4.13891	4.15824	4.16547	4.17641	4.21887	4.25167	4.30345	4.36596	4.43357	4.49985	4.57257	4.64811	4.72313	4.79671
0.111064	0.121496	0.132176	0.142939	0.169605	0.183868	0.198327	0.212804	0.227101	0.241006	0.254295	0.266741	0.278119	0.288211	0.296813	0.303738	0.30882	0.31192	0.312924	0.311753	0.308359	0.302733	0.29537	0.285737	0.274	0.260367	0.245091	0.228466	0.210821	0.192505	0.173883	0.155313	0.137138	0.119667	0.103167	0.0816184	0.0693435	0.0580857	0.0479708	0.0390598	0.0313565	0.0248182	0.0306692	0.0298004	0.0306692	0.0332709	0.0313565	0.0390598	0.0479708	0.0580857
0.21708	0.207724	0.198028	0.187998	0.177651	0.16702	0.156148	0.145095	0.133934	0.12275	0.116006	0.10633	0.0972244	0.0888337	0.0812932	0.0747211	0.0692097	0.0648186	0.0615682	0.0594355	0.0583525	0.062132	0.0641147	0.0687403	0.0741671	0.0802913	0.0869927	0.0941407	0.101598	0.107062	0.115308	0.123292	0.130899	0.138003	0.144469	0.150156	0.154916	0.158601	0.164994	0.167372	0.168611	0.168689	0.16762	0.165463	0.162313	0.158303	0.153592	0.148355	0.142769	0.137002
0.151912	0.153694	0.155158	0.156294	0.157091	0.157544	0.157646	0.157391	0.156768	0.155764	0.154356	0.152518	0.150215	0.153015	0.151355	0.149509	0.147501	0.145359	0.14312	0.140827	0.138529	0.136273	0.134309	0.132397	0.130564	0.128813	0.127116	0.125416	0.12069	0.12485	0.124877	0.124744	0.12444	0.123961	0.123321	0.122544	0.121674	0.120757	0.119844	0.118977	0.115241	0.115318	0.115241	0.11499	0.114513	0.113728	0.112538	0.110838	0.10853	0.105537
1.06594	1.09766	1.11232	1.13837	1.16019	1.18781	1.20699	1.22574	1.24834	1.26636	1.28291	1.29742	1.30927	1.31777	1.32221	1.32186	1.32003	1.30931	1.30017	1.28283	1.2644	1.23473	1.20596	1.17354	1.13264	1.0879	1.04914	1.01004	0.979602	0.941291	0.913406	0.889018	0.876356	0.860103	0.850461	0.842964	0.845702	0.850415	0.858087	0.865767	0.87587	0.882605	0.888081	0.887252	0.891522	0.887531	0.882797	0.875946	0.867346	0.85428
0.224646	0.228132	0.233141	0.240115	0.241513	0.244286	0.248516	0.254241	0.261452	0.270073	0.279958	0.290877	0.302518	0.32043	0.334052	0.353245	0.367674	0.381276	0.39361	0.404274	0.412923	0.419285	0.423836	0.431294	0.429061	0.428599	0.425939	0.421359	0.420794	0.426305	0.429052	0.428348	0.434432	0.438084	0.449439	0.464792	0.475845	0.493927	0.514734	0.538021	0.563365	0.59582	0.630765	0.664604	0.695118	0.725398	0.757429	0.786162	0.810808	0.836306
0.0318486	0.0353373	0.0389922	0.0427691	0.0466109	0.050448	0.0541984	0.0577694	0.0610604	0.0639659	0.0663814	0.0682081	0.0693595	0.0697675	0.0693884	0.0682065	0.0662379	0.06353	0.0601604	0.0562321	0.0518681	0.0472035	0.0424436	0.0376266	0.0328869	0.0283397	0.0240776	0.0240931	0.0218302	0.020287	0.0195051	0.0195051	0.020287	0.0218302	0.0240931	0.0270126	0.0283397	0.0328869	0.0376266	0.0424436	0.0472035	0.0517585	0.0559544	0.0635636	0.0678457	0.071657	0.074945	0.0776869	0.0798899	0.0815889
1.15995e-17	1.22168e-17	1.26787e-17	1.30457e-17	1.34066e-17	1.37601e-17	1.41047e-17	1.44379e-17	1.47567e-17	1.50566e-17	1.53392e-17	1.55846e-17	1.58182e-17	1.59815e-17	1.61219e-17	1.61659e-17	1.61305e-17	1.60057e-17	1.57838e-17	1.56429e-17	1.54942e-17	1.51527e-17	1.48267e-17	1.43858e-17	1.42699e-17	1.39134e-17	1.35934e-17	1.34985e-17	1.33409e-17	1.33963e-17	1.35308e-17	1.38514e-17	1.43688e-17	1.4954e-17	1.57059e-17	1.66339e-17	1.75167e-17	1.8383e-17	1.92682e-17	2.00792e-17	2.07508e-17	2.1402e-17	2.18214e-17	2.2108e-17	2.22987e-17	2.23423e-17	2.2192e-17	2.20267e-17	2.15751e-17	2.11147e-17
0.429987	0.425261	0.418935	0.410966	0.401341	0.390076	0.37722	0.362857	0.347103	0.330109	0.312053	0.293139	0.277784	0.263217	0.245905	0.229304	0.213717	0.199421	0.190608	0.184723	0.178251	0.174275	0.173106	0.178277	0.18699	0.195398	0.207956	0.222247	0.245095	0.266663	0.287386	0.315708	0.345599	0.37297	0.400336	0.431175	0.46234	0.489721	0.513677	0.538707	0.565416	0.590739	0.610674	0.627871	0.645995	0.658213	0.667306	0.677085	0.680882	0.681647
3.38378	3.39452	3.4153	3.44634	3.46627	3.48942	3.51616	3.53282	3.56076	3.56675	3.57675	3.57506	3.57188	3.57586	3.56551	3.55399	3.54221	3.51949	3.4997	3.46549	3.44128	3.4121	3.3729	3.3398	3.30385	3.25914	3.21785	3.17252	3.12425	3.09345	3.05423	3.01571	2.97379	2.95367	2.93632	2.9182	2.9016	2.896	2.87834	2.86759	2.87015	2.87324	2.87987	2.89679	2.9111	2.92014	2.93612	2.95437	2.97223	2.98847
1.31289	1.32352	1.32399	1.33128	1.3297	1.31876	1.30278	1.28176	1.26045	1.23113	1.20216	1.17513	1.14361	1.10777	1.07157	1.0398	1.01025	0.98373	0.956928	0.944903	0.927735	0.914237	0.917327	0.918878	0.926426	0.934167	0.94201	0.957556	0.986218	1.0129	1.03652	1.0618	1.09948	1.1295	1.176	1.21676	1.25349	1.30035	1.33685	1.37116	1.40651	1.44514	1.48005	1.50609	1.53067	1.55396	1.57008	1.58374	1.59971	1.60466
0.0417411	0.0471194	0.0529476	0.0651229	0.0731658	0.0817963	0.0909568	0.100561	0.110493	0.120603	0.13071	0.140605	0.150053	0.158803	0.166597	0.173181	0.186329	0.200264	0.207515	0.214134	0.220234	0.225968	0.235805	0.242889	0.250386	0.258483	0.267294	0.276841	0.287034	0.301595	0.317531	0.330802	0.34786	0.361645	0.374654	0.38646	0.394511	0.403398	0.409969	0.414088	0.415698	0.412649	0.409933	0.412614	0.407665	0.402983	0.397144	0.390466	0.383235	0.375696
1.72175	1.71761	1.72017	1.71361	1.70441	1.70629	1.69371	1.68402	1.678	1.66477	1.64931	1.63187	1.60713	1.58533	1.56276	1.55113	1.52729	1.50972	1.48989	1.47771	1.46982	1.46137	1.45852	1.47102	1.46929	1.48071	1.49787	1.51082	1.51362	1.52754	1.54265	1.55443	1.55132	1.55547	1.5438	1.53894	1.51533	1.49442	1.47631	1.47444	1.45379	1.4367	1.43111	1.41497	1.39814	1.38792	1.38074	1.37621	1.37855	1.38585
0.251456	0.252321	0.253581	0.255189	0.263747	0.273775	0.279493	0.285824	0.292672	0.299906	0.307364	0.314848	0.332192	0.342019	0.35182	0.361401	0.370559	0.383853	0.397755	0.407675	0.417061	0.425793	0.434419	0.441966	0.445731	0.451491	0.455624	0.458009	0.463218	0.463186	0.466048	0.463801	0.459957	0.454531	0.444978	0.437284	0.430202	0.421897	0.412659	0.402772	0.392501	0.386786	0.379999	0.373819	0.368439	0.363978	0.357872	0.35338	0.352803	0.352508
0.543525	0.54882	0.553329	0.568611	0.584612	0.596345	0.6033	0.609481	0.614738	0.618929	0.621924	0.623602	0.628043	0.628008	0.626631	0.623848	0.623589	0.622978	0.618253	0.612371	0.605275	0.596902	0.588094	0.575428	0.567764	0.555627	0.542064	0.525041	0.509622	0.494824	0.479157	0.466805	0.449245	0.43458	0.415792	0.400749	0.388708	0.374747	0.363892	0.353284	0.342933	0.332794	0.322776	0.316677	0.307748	0.294483	0.282281	0.27292	0.265506	0.257206
0.589154	0.605982	0.612623	0.620266	0.628831	0.648696	0.661291	0.674714	0.69792	0.714568	0.731442	0.748066	0.763891	0.778317	0.79071	0.804463	0.812128	0.816224	0.816303	0.812017	0.807073	0.794751	0.779295	0.759321	0.733088	0.701696	0.672652	0.640798	0.610767	0.576644	0.545972	0.512768	0.480547	0.44763	0.417158	0.389262	0.363996	0.343498	0.322748	0.304473	0.290571	0.275813	0.262756	0.248848	0.240786	0.232551	0.223989	0.210628	0.202193	0.192808
0.567265	0.551499	0.535757	0.520125	0.504687	0.494777	0.481271	0.4732	0.462294	0.452336	0.447685	0.440809	0.439184	0.435553	0.432976	0.431272	0.434218	0.442744	0.450146	0.455549	0.46177	0.468635	0.476691	0.4848	0.486267	0.495608	0.50384	0.50857	0.518368	0.523426	0.530348	0.532278	0.531953	0.52921	0.52394	0.513937	0.50199	0.490226	0.47596	0.459493	0.441167	0.423105	0.409675	0.393025	0.376599	0.360846	0.346146	0.330625	0.319404	0.307525
2.11942	2.14412	2.12558	2.13217	2.13298	2.13784	2.14703	2.18003	2.19453	2.21277	2.26051	2.30077	2.34683	2.40661	2.4574	2.51054	2.58855	2.665	2.72935	2.7997	2.86868	2.92702	2.98694	3.06802	3.13397	3.19301	3.23743	3.28865	3.33935	3.37081	3.40161	3.43427	3.4516	3.48085	3.50306	3.53195	3.5541	3.57938	3.60526	3.62012	3.64029	3.65593	3.68581	3.68243	3.68906	3.70289	3.69959	3.69875	3.69501	3.67247
0.583533	0.580577	0.576585	0.57147	0.565144	0.557507	0.548455	0.537879	0.52567	0.511728	0.495965	0.49541	0.480893	0.465676	0.450006	0.434181	0.418539	0.403437	0.405064	0.397033	0.39167	0.389301	0.39073	0.410923	0.42338	0.439706	0.450908	0.476141	0.503112	0.531112	0.55931	0.586791	0.612601	0.635789	0.655449	0.670759	0.672361	0.679378	0.679828	0.673641	0.660924	0.641965	0.617226	0.587325	0.553019	0.51517	0.474712	0.432614	0.389835	0.347291
1.98006e-16	1.97902e-16	2.00247e-16	2.00558e-16	2.00867e-16	2.01153e-16	2.0231e-16	2.02684e-16	2.02944e-16	2.04052e-16	2.05552e-16	2.06465e-16	2.06585e-16	2.06299e-16	2.05552e-16	2.04257e-16	2.02397e-16	1.99811e-16	1.96503e-16	1.92451e-16	1.8766e-16	1.82151e-16	1.76491e-16	1.69814e-16	1.62711e-16	1.53885e-16	1.4551e-16	1.38299e-16	1.30488e-16	1.22577e-16	1.14964e-16	1.07328e-16	1.00013e-16	9.28876e-17	8.7186e-17	8.04203e-17	7.42514e-17	7.05048e-17	6.70951e-17	6.42632e-17	6.11828e-17	6.01523e-17	5.98585e-17	6.02308e-17	5.99661e-17	6.22291e-17	6.43029e-17	6.7358e-17	7.01182e-17	7.36196e-17
9.54542e-17	9.61522e-17	9.76173e-17	9.7982e-17	9.86761e-17	1.01827e-16	1.02777e-16	1.03289e-16	1.03743e-16	1.0397e-16	1.05085e-16	1.06297e-16	1.07451e-16	1.08316e-16	1.09318e-16	1.10464e-16	1.12065e-16	1.13545e-16	1.15097e-16	1.16648e-16	1.18105e-16	1.19743e-16	1.21987e-16	1.23274e-16	1.23946e-16	1.25326e-16	1.25433e-16	1.25567e-16	1.24886e-16	1.23663e-16	1.23101e-16	1.21156e-16	1.19672e-16	1.17904e-16	1.17137e-16	1.1575e-16	1.14257e-16	1.13849e-16	1.14245e-16	1.14327e-16	1.14577e-16	1.14934e-16	1.15319e-16	1.15853e-16	1.15728e-16	1.17116e-16	1.17635e-16	1.16642e-16	1.17914e-16	1.18128e-16
0.57798	0.550515	0.523165	0.495975	0.468994	0.44227	0.415849	0.389777	0.364095	0.338844	0.314067	0.289807	0.266117	0.243055	0.220691	0.199101	0.178375	0.158605	0.139887	0.122314	0.10597	0.0909238	0.0773441	0.0684956	0.0569214	0.0523328	0.0491818	0.0475786	0.0475786	0.0491818	0.0523328	0.0569214	0.0627843	0.0697074	0.0732193	0.082593	0.0918555	0.100719	0.108884	0.116055	0.121956	0.126355	0.136707	0.147692	0.152223	0.15621	0.159912	0.17127	0.177756	0.185465
1.45878	1.4865	1.51482	1.52557	1.53443	1.541	1.54488	1.54569	1.54305	1.53662	1.52606	1.51107	1.49138	1.46673	1.43694	1.40183	1.36132	1.31538	1.26409	1.20763	1.14631	1.08061	1.0127	0.934355	0.862047	0.787818	0.712921	0.638595	0.55924	0.491331	0.426722	0.352724	0.294016	0.248277	0.206848	0.17002	0.137869	0.103516	0.0821104	0.0765083	0.0657279	0.0587197	0.0484492	0.0555561	0.0586522	0.0854783	0.106309	0.130508	0.158148	0.189176
1.06646	1.09012	1.11289	1.13445	1.15446	1.17251	1.1882	1.22139	1.23642	1.24879	1.25814	1.26408	1.26621	1.26417	1.25759	1.24616	1.22962	1.20778	1.18054	1.16461	1.13196	1.09554	1.05754	1.01636	0.989501	0.949853	0.901702	0.866831	0.8338	0.803424	0.776305	0.743634	0.726341	0.711973	0.691071	0.683935	0.67755	0.671176	0.66398	0.655116	0.643787	0.610987	0.597883	0.579618	0.556395	0.52861	0.496841	0.461817	0.424379	0.376269
1.02492e-16	1.00113e-16	9.61597e-17	9.21085e-17	8.81296e-17	8.41437e-17	8.02262e-17	7.64067e-17	7.27149e-17	6.96412e-17	6.6414e-17	6.42226e-17	6.25322e-17	6.06962e-17	5.9892e-17	5.97743e-17	6.00242e-17	6.09035e-17	6.23272e-17	6.41361e-17	6.63281e-17	6.98277e-17	7.34574e-17	7.73712e-17	8.17127e-17	8.63645e-17	9.12801e-17	9.62555e-17	1.0047e-16	1.05841e-16	1.11001e-16	1.1618e-16	1.20131e-16	1.23519e-16	1.2626e-16	1.28127e-16	1.29577e-16	1.30047e-16	1.29671e-16	1.28433e-16	1.26862e-16	1.24558e-16	1.21867e-16	1.18022e-16	1.1487e-16	1.11431e-16	1.07733e-16	1.03982e-16	1.00841e-16	9.7611e-17
0.0515809	0.0597168	0.0687553	0.0786907	0.0894841	0.101057	0.113286	0.125994	0.138956	0.151891	0.164473	0.176339	0.187104	0.196379	0.203795	0.209025	0.211809	0.211973	0.209449	0.204275	0.196606	0.186696	0.175162	0.162027	0.147768	0.132867	0.117788	0.10295	0.0887157	0.0753734	0.0631366	0.0521422	0.0424563	0.0340832	0.0269763	0.0210509	0.0161959	0.0122852	0.00918767	1.41203e-16	1.35475e-16	1.31263e-16	1.25302e-16	1.20204e-16	1.1461e-16	1.1056e-16	1.07207e-16	1.0498e-16	1.02178e-16	9.95769e-17
4.79373e-17	4.79668e-17	4.79733e-17	4.83002e-17	4.84316e-17	4.88639e-17	4.902e-17	4.92508e-17	4.93907e-17	4.96426e-17	4.97136e-17	4.96984e-17	5.00932e-17	5.05096e-17	5.04223e-17	5.02208e-17	4.98951e-17	4.94399e-17	4.94553e-17	4.89322e-17	4.83364e-17	4.76843e-17	4.79983e-17	4.76693e-17	4.75979e-17	4.71397e-17	4.73015e-17	4.75464e-17	4.78937e-17	4.83994e-17	4.89071e-17	4.92382e-17	5.00477e-17	5.06682e-17	5.13496e-17	5.16717e-17	5.20069e-17	5.20997e-17	5.22607e-17	5.2161e-17	5.20517e-17	5.20391e-17	5.15419e-17	5.08435e-17	4.99994e-17	4.89152e-17	4.7875e-17	4.67123e-17	4.67395e-17	4.5993e-17
2.86943e-17	2.86516e-17	2.85705e-17	2.87167e-17	2.88023e-17	2.88261e-17	2.86784e-17	2.86999e-17	2.84912e-17	2.84839e-17	2.82303e-17	2.79305e-17	2.79481e-17	2.78726e-17	2.77447e-17	2.75536e-17	2.73867e-17	2.74593e-17	2.76367e-17	2.77219e-17	2.78739e-17	2.82375e-17	2.85934e-17	2.89832e-17	2.91948e-17	2.98149e-17	3.0458e-17	3.09686e-17	3.14089e-17	3.17622e-17	3.23169e-17	3.25305e-17	3.23818e-17	3.24624e-17	3.24507e-17	3.23059e-17	3.19282e-17	3.15817e-17	3.10268e-17	3.05071e-17	2.98968e-17	2.9206e-17	2.84913e-17	2.76745e-17	2.67957e-17	2.59794e-17	2.49979e-17	2.41169e-17	2.3193e-17	2.22534e-17
1.2727e-16	1.24928e-16	1.22215e-16	1.1953e-16	1.16986e-16	1.14399e-16	1.11856e-16	1.09831e-16	1.08887e-16	1.08124e-16	1.06664e-16	1.0538e-16	1.04261e-16	1.03749e-16	1.03024e-16	1.0275e-16	1.02734e-16	1.02561e-16	1.02696e-16	1.02559e-16	1.02367e-16	1.02075e-16	1.0333e-16	1.03317e-16	1.04547e-16	1.04629e-16	1.05037e-16	1.05563e-16	1.06062e-16	1.06227e-16	1.0643e-16	1.07034e-16	1.0785e-16	1.0833e-16	1.09495e-16	1.11041e-16	1.12122e-16	1.14143e-16	1.16488e-16	1.17812e-16	1.19889e-16	1.21509e-16	1.23455e-16	1.25434e-16	1.27992e-16	1.30964e-16	1.33559e-16	1.35969e-16	1.39287e-16	1.41618e-16
1.24553e-16	1.22497e-16	1.2044e-16	1.18428e-16	1.15859e-16	1.13501e-16	1.1249e-16	1.09817e-16	1.07089e-16	1.04195e-16	1.01286e-16	9.82751e-17	9.52458e-17	9.24263e-17	9.06147e-17	8.8115e-17	8.61232e-17	8.40973e-17	8.3099e-17	8.17681e-17	8.06963e-17	8.16626e-17	8.18812e-17	8.24361e-17	8.44844e-17	0.0122852	0.0161959	0.0210509	0.0269763	0.0340832	0.0424563	0.0521422	0.0631366	0.0753734	0.0887157	0.10295	0.117788	0.132867	0.147768	0.174312	0.191357	0.207747	0.223167	0.23735	0.25009	0.261253	0.270771	0.27864	0.284906	0.301932
4.21204e-17	4.08631e-17	3.93982e-17	3.78747e-17	3.66199e-17	3.52507e-17	3.3726e-17	3.24975e-17	3.10627e-17	2.9672e-17	2.83423e-17	2.70892e-17	2.60968e-17	2.53492e-17	2.45332e-17	2.38543e-17	2.36017e-17	2.33841e-17	2.339e-17	2.34383e-17	2.35837e-17	2.3825e-17	2.46568e-17	2.57125e-17	2.67981e-17	2.75515e-17	2.88602e-17	3.00481e-17	3.13104e-17	3.25675e-17	3.396e-17	3.52817e-17	3.6574e-17	3.79136e-17	3.91135e-17	4.0529e-17	4.15675e-17	4.24116e-17	4.30971e-17	4.35679e-17	4.36816e-17	4.36122e-17	4.30313e-17	4.25549e-17	4.16481e-17	4.04922e-17	3.89994e-17	3.75722e-17	3.69516e-17	3.55844e-17
3.96443e-17	3.86596e-17	3.76668e-17	3.67358e-17	3.57183e-17	3.4669e-17	3.39914e-17	3.29625e-17	3.1902e-17	3.08073e-17	2.99337e-17	2.90702e-17	2.81656e-17	2.73422e-17	2.67511e-17	2.60539e-17	2.54036e-17	2.48633e-17	2.45021e-17	2.43871e-17	2.43016e-17	2.43579e-17	2.43124e-17	2.47576e-17	2.52218e-17	2.58219e-17	2.63207e-17	2.69834e-17	2.75655e-17	2.80592e-17	2.88153e-17	2.89719e-17	2.95089e-17	2.97162e-17	2.97516e-17	2.97256e-17	3.00379e-17	3.0121e-17	3.01759e-17	0.0134552	0.0177383	0.0230558	0.0295455	0.0373292	0.0464997	0.0571081	0.0691496	0.0825518	0.0971648	0.112755
0.347608	0.3711	0.41953	0.450121	0.482323	0.51605	0.551144	0.605565	0.647495	0.690816	0.735074	0.77967	0.823851	0.866716	0.907233	0.944271	0.976645	1.00317	1.02272	1.04928	1.05686	1.05633	1.04924	1.03373	1.02529	0.999812	0.969667	0.936229	0.900911	0.865074	0.829945	0.788336	0.759637	0.733299	0.709569	0.688371	0.669349	0.65192	0.635346	0.618812	0.601502	0.566279	0.54982	0.529728	0.497827	0.472967	0.444542	0.413205	0.379708	0.336662
5.90292e-17	6.00801e-17	6.11312e-17	6.21474e-17	6.37635e-17	6.51288e-17	6.65664e-17	6.85064e-17	6.95457e-17	7.04822e-17	7.12526e-17	7.19752e-17	7.41089e-17	7.48586e-17	7.74673e-17	7.86376e-17	7.98905e-17	8.17498e-17	8.36259e-17	8.55322e-17	8.7637e-17	9.00498e-17	9.2528e-17	9.52302e-17	9.76792e-17	1.00289e-16	1.03286e-16	1.06265e-16	1.08639e-16	1.10582e-16	1.11783e-16	1.12447e-16	1.12748e-16	1.11486e-16	1.10386e-16	1.09132e-16	1.07329e-16	1.05134e-16	1.03478e-16	1.0085e-16	9.80169e-17	9.5043e-17	9.40103e-17	9.30364e-17	9.16227e-17	9.06412e-17	8.96673e-17	8.9897e-17	8.99757e-17	9.13652e-17
0.619317	0.713025	0.79133	0.875275	0.964417	1.078	1.18025	1.28577	1.39306	1.51727	1.62709	1.73334	1.83357	1.92516	2.00553	2.07219	2.12292	2.15587	2.1697	2.16363	2.13751	2.09187	2.03097	1.96714	1.87775	1.7768	1.66732	1.55238	1.43499	1.31793	1.20367	1.09431	0.983328	0.890578	0.805827	0.729513	0.661655	0.585515	0.529544	0.48956	0.44563	0.415675	0.371552	0.341736	0.322346	0.30219	0.281272	0.251484	0.231643	0.211009
1.64042	1.57665	1.51345	1.45083	1.38878	1.34378	1.28707	1.24679	1.21147	1.18208	1.14599	1.11436	1.10055	1.08241	1.07009	1.06362	1.06281	1.06726	1.07632	1.08907	1.10435	1.12077	1.15632	1.19899	1.23079	1.26558	1.30963	1.35419	1.3877	1.41279	1.45746	1.49238	1.52732	1.57504	1.61506	1.6621	1.71048	1.75958	1.81385	1.89109	1.94841	2.00259	2.05195	2.0948	2.14185	2.17105	2.19065	2.20552	2.21008	2.19774
0.309808	0.306899	0.302343	0.296082	0.288092	0.278386	0.267024	0.25411	0.239797	0.224281	0.207803	0.190634	0.173074	0.155431	0.138017	0.121125	0.10502	0.0899302	0.0760321	0.06345	0.0522526	0.0424563	0.0340832	0.0269763	0.0210509	0.0161959	0.0122852	0.00918767	1.07122e-16	1.05528e-16	1.0356e-16	1.03433e-16	1.01306e-16	9.96497e-17	9.82224e-17	9.74102e-17	9.64158e-17	9.67055e-17	9.80824e-17	1.00032e-16	1.04113e-16	1.07508e-16	1.11333e-16	1.15247e-16	1.20365e-16	1.25597e-16	1.29587e-16	1.33978e-16	1.38515e-16	1.42226e-16
0.769947	0.780141	0.786943	0.789942	0.788762	0.783083	0.772656	0.757324	0.73704	0.711885	0.682075	0.661948	0.628157	0.592153	0.554801	0.517033	0.479797	0.44401	0.410502	0.392874	0.369887	0.351678	0.351836	0.348054	0.349888	0.357053	0.381894	0.414979	0.436546	0.477399	0.534631	0.599004	0.65807	0.733849	0.797097	0.872936	0.951109	1.03074	1.11073	1.20255	1.2959	1.37714	1.45427	1.52559	1.58941	1.65694	1.71793	1.75928	1.78988	1.80933
0.21291	0.251191	0.279949	0.322771	0.357965	0.395056	0.433684	0.483255	0.526091	0.569267	0.612038	0.653565	0.692932	0.729176	0.761328	0.788451	0.80969	0.82431	0.831744	0.831621	0.823795	0.808352	0.786835	0.758144	0.731177	0.693329	0.651797	0.607799	0.562555	0.517241	0.472941	0.430604	0.391015	0.354766	0.322248	0.284743	0.262476	0.243326	0.235154	0.219584	0.212417	0.210897	0.211196	0.216722	0.223816	0.227999	0.24745	0.278749	0.300886	0.329773
6.08408e-17	6.02624e-17	6.05222e-17	6.00706e-17	5.96276e-17	5.92013e-17	5.9283e-17	5.91471e-17	5.92076e-17	5.95516e-17	5.98663e-17	6.07041e-17	6.19332e-17	6.26778e-17	6.35069e-17	6.43909e-17	6.52945e-17	0.00818366	0.010736	0.0139021	0.0177649	0.0223975	0.0278998	0.0342649	0.0414898	0.0495311	0.0582989	0.0757262	0.0880463	0.101146	0.122905	0.139515	0.156839	0.174678	0.192813	0.211006	0.229009	0.246558	0.26338	0.279187	0.293683	0.306564	0.317525	0.326265	0.332504	0.335994	0.336535	0.333994	0.328319	0.319551
0.0793317	0.100928	0.111647	0.135159	0.149914	0.165641	0.182261	0.209533	0.230208	0.251861	0.274302	0.297286	0.320504	0.343587	0.366103	0.387571	0.407466	0.425243	0.440356	0.452282	0.460553	0.464778	0.4654	0.46133	0.460668	0.450011	0.4358	0.418569	0.398953	0.37766	0.355425	0.332975	0.310982	0.290031	0.270584	0.248512	0.234105	0.22142	0.218474	0.211511	0.20638	0.210897	0.211196	0.216722	0.223816	0.227999	0.24745	0.278749	0.300886	0.329773
0.102614	0.114286	0.126741	0.139897	0.153637	0.1678	0.182183	0.196541	0.210585	0.223992	0.236409	0.24747	0.25681	0.264085	0.268987	0.271272	0.270771	0.26741	0.261213	0.252309	0.240928	0.227384	0.212397	0.195938	0.178505	0.160594	0.14267	0.125153	0.1084	0.0926991	0.0782622	0.0652282	0.0536661	0.0435832	0.0349356	0.0230563	0.0182487	0.0142403	0.010956	0.00831058	0.00621519	7.08843e-17	7.098e-17	7.09833e-17	7.111e-17	7.21013e-17	7.35363e-17	7.47301e-17	7.61039e-17	7.77718e-17
0.0793317	0.100928	0.111647	0.135159	0.149914	0.165641	0.182261	0.209533	0.230208	0.251861	0.274302	0.297286	0.320504	0.343587	0.366103	0.387571	0.407466	0.425243	0.440356	0.452282	0.460553	0.464778	0.4654	0.46133	0.460668	0.450011	0.4358	0.418569	0.398953	0.37766	0.355425	0.332975	0.310982	0.290031	0.270584	0.248512	0.234105	0.22142	0.218474	0.211511	0.20638	0.210897	0.211196	0.216722	0.223816	0.227999	0.24745	0.278749	0.300886	0.329773
4.64573e-17	4.43633e-17	4.22232e-17	4.01054e-17	3.85758e-17	3.66916e-17	3.483e-17	3.30329e-17	3.16745e-17	3.0127e-17	2.86844e-17	2.7521e-17	2.65497e-17	2.55742e-17	2.47446e-17	2.4399e-17	2.40042e-17	2.40182e-17	2.398e-17	2.4205e-17	2.46649e-17	2.51139e-17	2.61158e-17	2.67801e-17	2.78653e-17	2.89459e-17	3.01779e-17	3.13561e-17	3.26671e-17	3.39043e-17	3.54343e-17	3.65614e-17	3.77924e-17	3.90023e-17	4.01811e-17	4.13903e-17	4.27735e-17	4.37531e-17	4.46237e-17	4.53942e-17	4.63872e-17	4.70265e-17	4.76048e-17	4.80531e-17	4.84188e-17	4.86592e-17	4.85564e-17	4.88442e-17	4.88988e-17	4.87112e-17
2.50547e-17	2.42763e-17	2.33949e-17	2.28895e-17	2.24483e-17	2.17389e-17	2.10735e-17	2.04644e-17	2.04648e-17	2.01487e-17	2.0117e-17	2.00846e-17	2.08331e-17	2.16297e-17	2.23285e-17	2.32072e-17	2.4398e-17	2.57061e-17	2.70872e-17	2.85643e-17	3.00973e-17	3.17429e-17	3.35649e-17	3.5326e-17	3.6654e-17	3.80101e-17	3.91278e-17	4.01641e-17	4.09894e-17	4.15001e-17	4.16783e-17	4.15998e-17	4.14916e-17	4.13031e-17	4.09074e-17	4.0254e-17	3.9377e-17	3.86446e-17	3.77291e-17	3.67792e-17	3.58056e-17	3.52233e-17	3.45969e-17	3.40965e-17	3.37488e-17	3.33621e-17	3.31001e-17	3.30749e-17	3.30578e-17	3.30128e-17
2.95712	2.8999	2.85577	2.80125	2.74662	2.6915	2.6561	2.61398	2.57334	2.53431	2.48804	2.45006	2.42222	2.39852	2.37145	2.34794	2.32032	2.30312	2.29065	2.29154	2.29253	2.30817	2.31535	2.35407	2.39657	2.441	2.48035	2.54197	2.61071	2.67772	2.74321	2.81221	2.87711	2.93616	2.97862	3.03903	3.07201	3.09388	3.09857	3.10293	3.08637	3.05433	3.01102	2.95091	2.87034	2.78052	2.67684	2.56097	2.43397	2.31619
1.27468	1.25063	1.22512	1.19859	1.17151	1.1444	1.11775	1.09201	1.06756	1.04463	1.02333	1.00354	0.984953	0.967073	0.949215	0.930562	0.910223	0.887308	0.86101	0.830679	0.795895	0.756512	0.713794	0.666646	0.615896	0.562561	0.485522	0.436563	0.387016	0.338265	0.291494	0.247656	0.207449	0.171324	0.139499	0.111988	0.0886366	0.0691673	0.053215	0.0403657	0.0301881	9.10562e-16	9.04971e-16	8.89929e-16	8.77426e-16	8.63822e-16	8.62735e-16	8.56808e-16	0.0403657	0.053215
2.57296	2.50979	2.44669	2.37048	2.29318	2.21493	2.13596	2.06765	1.99098	1.91504	1.84014	1.7666	1.69462	1.62432	1.56516	1.50099	1.43883	1.37845	1.31953	1.26173	1.20467	1.15714	1.09016	1.0424	0.993831	0.94489	0.909228	0.862095	0.824929	0.796496	0.789133	0.767892	0.762628	0.763152	0.769877	0.782887	0.806011	0.834744	0.868333	0.900688	0.941892	0.983648	1.01928	1.05345	1.08407	1.11424	1.1541	1.17192	1.18988	1.18735
4.43349	4.50283	4.56694	4.6246	4.67444	4.71493	4.7805	4.84127	4.89745	4.94951	4.9667	4.97314	4.96808	4.95088	4.95039	4.91644	4.87131	4.81512	4.74804	4.69867	4.64761	4.56883	4.49112	4.40574	4.36999	4.31759	4.26953	4.20812	4.17064	4.15047	4.16518	4.19699	4.22068	4.25809	4.2779	4.3625	4.45584	4.56837	4.68467	4.81369	4.96705	5.07712	5.23681	5.36102	5.46759	5.61013	5.69124	5.75207	5.83309	5.85918
4.40066e-16	4.5202e-16	4.61474e-16	4.69563e-16	4.76073e-16	4.80795e-16	4.93363e-16	4.96525e-16	5.11069e-16	5.14298e-16	5.207e-16	5.33741e-16	5.43031e-16	5.4985e-16	5.65442e-16	5.76907e-16	5.90394e-16	6.06051e-16	6.3142e-16	6.55765e-16	6.84569e-16	0.0565119	0.074501	0.209858	0.273093	0.350451	0.443481	0.553419	0.681026	0.826426	0.988949	1.16701	1.35801	1.55833	1.76338	1.9677	2.1652	2.34945	2.51396	2.65263	2.76007	2.83196	2.86535	2.85884	2.81271	2.72886	2.6107	2.46293	2.29122	2.10183
0.146049	0.153117	0.189164	0.201724	0.214652	0.227912	0.241461	0.255244	0.269191	0.283209	0.297175	0.31093	0.324273	0.336957	0.348685	0.35912	0.367891	0.37461	0.378895	0.380391	0.378804	0.373923	0.366215	0.354945	0.340307	0.322622	0.302321	0.279932	0.256045	0.231284	0.206272	0.181598	0.152765	0.131643	0.111844	0.0936866	0.0773722	0.0721145	0.0625913	0.0829923	0.114645	0.141339	0.17776	0.215861	0.252838	0.311782	0.379197	0.454865	0.538151	0.627955
0.0298637	0.0350676	0.0852343	0.101942	0.121239	0.14331	0.168283	0.196207	0.227026	0.260554	0.296456	0.334225	0.37318	0.412469	0.451085	0.487904	0.521734	0.551373	0.575684	0.593666	0.60452	0.607714	0.603956	0.592112	0.572645	0.546317	0.514129	0.477267	0.437022	0.394723	0.351658	0.309016	0.276948	0.24098	0.208673	0.180559	0.156964	0.14713	0.13568	0.156667	0.186186	0.219177	0.263257	0.310068	0.351417	0.421416	0.49941	0.584823	0.676668	0.773516
1.18137e-15	1.17915e-15	1.1737e-15	1.16453e-15	1.1512e-15	1.13331e-15	1.12006e-15	1.10224e-15	1.07667e-15	1.04498e-15	1.01897e-15	9.87733e-16	9.50819e-16	9.12818e-16	8.77272e-16	8.43636e-16	8.11295e-16	7.80639e-16	0.0570058	0.0748708	0.0970393	0.180603	0.231284	0.405157	0.512947	0.640879	0.790199	0.961511	1.1546	1.36825	1.60014	1.84674	2.10333	2.36407	2.62218	2.87018	3.10023	3.30457	3.47587	3.60775	3.6951	3.73444	3.72415	3.66459	3.55803	3.40859	3.22189	3.00475	2.76479	2.50993
4.95361e-16	0.0707243	0.0861784	0.104384	0.125625	0.150148	0.178134	0.209673	0.244731	0.283115	0.324448	0.368145	0.456521	0.51518	0.576189	0.638603	0.701342	0.763238	0.823082	0.879669	0.931851	0.978572	1.02049	1.05489	1.08119	1.09895	1.1079	1.1079	1.09895	1.08119	1.05489	1.02049	0.978572	0.929881	0.875325	0.815951	0.752931	0.687518	0.62101	0.554689	0.489778	0.467748	0.421668	0.360662	0.336292	0.319436	0.351189	0.364039	0.388604	0.50566
1.56009	1.59405	1.62675	1.65755	1.68572	1.71045	1.73086	1.78058	1.79884	1.81193	1.81919	1.82004	1.81401	1.80076	1.78009	1.75199	1.71659	1.67419	1.62521	1.57021	1.50978	1.4446	1.37748	1.3062	1.23163	1.15459	1.08854	1.02212	0.956582	0.893153	0.861228	0.814334	0.774812	0.728104	0.710397	0.685681	0.68967	0.701328	0.720249	0.773782	0.813043	0.870383	0.931941	0.996304	1.06191	1.15542	1.22772	1.29876	1.36746	1.41733
2.01266e-16	2.03433e-16	2.04575e-16	2.08786e-16	0.0174119	0.0217147	0.026881	0.0480497	0.059315	0.0726002	0.088063	0.119178	0.143163	0.170306	0.213308	0.250337	0.303354	0.35077	0.401564	0.455082	0.510484	0.566761	0.623731	0.67905	0.731393	0.77943	0.821879	0.857553	0.885415	0.904624	0.914574	0.914927	0.905625	0.886906	0.859286	0.823547	0.7807	0.731938	0.678588	0.622049	0.576016	0.533479	0.484363	0.45152	0.415471	0.386474	0.358551	0.347583	0.344646	0.35516
0	0	0	0	0	0	0	0	0	0	0	0	0	0	0	0	0	0	0	0	0	0	0	0	0	0	0	0	0	0	0	0	0	0	0	0	0	0	0	0	0	0	0	0	0	0	0	0	0	0
0.0790907	0.0915657	0.105425	0.120659	0.137209	0.154954	0.197759	0.223584	0.251145	0.280186	0.310361	0.341237	0.372295	0.402945	0.432538	0.460389	0.485804	0.508106	0.526664	0.540924	0.55043	0.554849	0.554849	0.549267	0.538252	0.522101	0.501244	0.476229	0.447706	0.416398	0.383077	0.348532	0.313541	0.278838	0.245093	0.212886	0.182691	0.154868	0.12966	0.0968094	0.0799513	0.0650996	0.0522609	0.0413637	0.0322781	0.0248337	0.0188373	0.0140878	1.1961e-16	1.20207e-16
0.040251	0.047265	0.0750907	0.0885152	0.121149	0.142534	0.166652	0.193548	0.223174	0.255364	0.289819	0.326086	0.363555	0.40146	0.438891	0.474827	0.508176	0.537827	0.562709	0.58186	0.594486	0.600015	0.599074	0.590429	0.574404	0.551592	0.52283	0.48914	0.451673	0.411645	0.370267	0.328692	0.287959	0.24896	0.212407	0.178829	0.148567	0.121789	0.0985105	0.0786203	0.0551341	0.0431722	0.0333361	0.0253835	0.0122852	0.00918767	4.70656e-17	4.5517e-17	4.43355e-17	4.30757e-17
0.271905	0.286946	0.301166	0.314225	0.325765	0.335419	0.34283	0.347665	0.349634	0.348512	0.344153	0.33651	0.325647	0.311743	0.295089	0.276081	0.255202	0.232994	0.210032	0.186893	0.16412	0.142204	0.121744	0.102765	0.0855294	0.070186	0.0567873	0.0453022	0.0356331	0.0276347	0.0211311	0.0159315	0.00681666	1.20543e-16	1.16036e-16	1.11221e-16	1.06497e-16	1.02136e-16	9.7632e-17	9.32475e-17	9.04964e-17	8.64208e-17	8.34951e-17	8.15998e-17	7.90432e-17	7.77405e-17	7.78054e-17	7.80331e-17	7.80893e-17	7.90748e-17
0	0	0	0	0	0	0	0	0	0	0	0	0	0	0	0	0	0	0	0	0	0	0	0	0	0	0	0	0	0	0	0	0	0	0	0	0	0	0	0	0	0	0	0	0	0	0	0	0	0
4.80834	4.9668	5.12492	5.28068	5.43167	5.57506	5.74365	5.8711	5.982	6.10465	6.17948	6.22766	6.24569	6.26026	6.24791	6.2384	6.15575	6.0457	5.93961	5.84995	5.73542	5.62486	5.50639	5.42391	5.39198	5.36931	5.37922	5.44847	5.53013	5.685	5.86279	6.09634	6.31696	6.57438	6.82418	7.1214	7.35731	7.62772	7.87003	8	8	8	8	8	8	8	8	8	8	7.90867
0.486933	0.496229	0.502918	0.506663	0.507163	0.504166	0.527561	0.525035	0.520423	0.514054	0.50635	0.497811	0.488985	0.480426	0.472653	0.4661	0.461071	0.457701	0.479686	0.486705	0.496413	0.508443	0.5231	0.538781	0.554859	0.570682	0.585608	0.599046	0.610462	0.619402	0.612497	0.618947	0.621102	0.642494	0.643539	0.642139	0.63862	0.656876	0.657677	0.659264	0.66225	0.667199	0.674574	0.684691	0.721217	0.744433	0.771815	0.802946	0.824133	0.863909
0.818238	0.832184	0.845849	0.846113	0.845022	0.842713	0.839341	0.835068	0.830045	0.824393	0.818178	0.811397	0.803959	0.795678	0.79574	0.78773	0.778487	0.767645	0.754841	0.73975	0.722119	0.710915	0.691842	0.670505	0.647319	0.622782	0.597438	0.570901	0.546185	0.528603	0.511992	0.49684	0.483446	0.471919	0.46219	0.454032	0.442064	0.437262	0.432389	0.426997	0.420648	0.412942	0.39852	0.383535	0.367504	0.355149	0.349047	0.334219	0.31799	0.300904
1.65909	1.62864	1.59643	1.56192	1.52457	1.48387	1.43937	1.39068	1.33752	1.27974	1.21738	1.15062	1.07986	1.00571	0.928938	0.863687	0.788666	0.715112	0.644292	0.577413	0.515552	0.459599	0.403764	0.363606	0.322768	0.297347	0.27755	0.262915	0.265604	0.263174	0.263109	0.275169	0.289286	0.297938	0.316822	0.329008	0.363227	0.388193	0.413546	0.452119	0.482224	0.526255	0.562429	0.613004	0.656036	0.700762	0.746662	0.793066	0.852019	0.901014
0.912854	0.906317	0.900284	0.901534	0.89749	0.893486	0.901024	0.899178	0.902359	0.90077	0.903442	0.901172	0.897592	0.892385	0.885269	0.876005	0.864402	0.850328	0.833709	0.814518	0.79278	0.768555	0.745166	0.716642	0.68912	0.656948	0.630922	0.600186	0.566097	0.534903	0.501065	0.468299	0.439419	0.411425	0.384708	0.364206	0.339777	0.31781	0.301995	0.288802	0.280642	0.274053	0.268941	0.26513	0.262389	0.257891	0.257153	0.256454	0.25043	0.250449
1.2869	1.2733	1.25522	1.25105	1.22809	1.20134	1.17106	1.13756	1.11576	1.08116	1.04565	1.00986	0.974435	0.939918	0.906759	0.875265	0.845581	0.817673	0.80373	0.782493	0.76293	0.744614	0.728211	0.724051	0.711138	0.70401	0.697304	0.684449	0.681078	0.671577	0.664867	0.667477	0.68279	0.690249	0.699076	0.709102	0.719959	0.731109	0.741874	0.75148	0.764627	0.775253	0.78286	0.787044	0.787515	0.777345	0.771911	0.762245	0.748658	0.731533
0.649249	0.642529	0.634422	0.624809	0.613583	0.606861	0.593735	0.579105	0.562989	0.545434	0.526519	0.511396	0.491603	0.476085	0.456802	0.442514	0.425451	0.409531	0.395035	0.382188	0.371135	0.361933	0.359719	0.365103	0.363264	0.364226	0.370124	0.379322	0.389518	0.400426	0.413794	0.427281	0.438043	0.451586	0.464175	0.472973	0.492761	0.504244	0.518824	0.526001	0.534941	0.54212	0.547484	0.550978	0.552557	0.552178	0.549805	0.542855	0.54174	0.53986
0.299386	0.276287	0.261067	0.240544	0.227501	0.210586	0.195217	0.192911	0.195149	0.19746	0.199489	0.210598	0.227272	0.25963	0.305835	0.353831	0.406735	0.463565	0.532154	0.603929	0.681458	0.777383	0.868103	0.955771	1.05008	1.14208	1.23426	1.32591	1.40282	1.47469	1.53206	1.5771	1.61348	1.64209	1.6507	1.65127	1.64139	1.61784	1.58548	1.54585	1.50053	1.46493	1.42172	1.37947	1.33245	1.29544	1.25527	1.22159	1.19104	1.15837
1.30192e-16	1.34079e-16	1.3863e-16	1.43802e-16	1.49527e-16	1.58496e-16	1.67367e-16	0.0172904	0.0219725	0.0276748	0.03453	0.0426579	0.0672448	0.0975254	0.119915	0.145931	0.175705	0.209239	0.26063	0.3197	0.415315	0.48614	0.564696	0.649638	0.740247	0.835531	0.934219	1.0489	1.154	1.27233	1.37807	1.49387	1.59382	1.68652	1.77005	1.84264	1.90271	1.94896	1.9804	1.99641	1.99672	1.99558	1.98384	1.9634	1.92244	1.87328	1.81779	1.75789	1.6954	1.62424
0.187285	0.179853	0.172806	0.166145	0.15986	0.153926	0.148307	0.154291	0.163137	0.16488	0.168096	0.177908	0.185774	0.210244	0.250584	0.286759	0.325866	0.367373	0.414984	0.468628	0.537259	0.613873	0.694686	0.774057	0.859891	0.95173	1.04452	1.13654	1.22135	1.30032	1.37606	1.44354	1.49687	1.53829	1.56694	1.58699	1.59267	1.58579	1.56712	1.53773	1.49884	1.45646	1.40423	1.35169	1.29244	1.23125	1.16926	1.10745	1.04658	0.982145
0.220844	0.231423	0.242059	0.252636	0.263012	0.273016	0.282452	0.291096	0.2987	0.305002	0.309729	0.312616	0.313418	0.311924	0.307978	0.301494	0.292467	0.280981	0.267216	0.251436	0.233987	0.215272	0.19604	0.176307	0.156566	0.137265	0.118796	0.101476	0.0855464	0.0675415	0.05578	0.0454184	0.0364611	0.0288584	0.0225196	0.0173258	0.0131423	0.00982867	9.45209e-17	9.12515e-17	8.77504e-17	8.39929e-17	8.00072e-17	7.60519e-17	7.18083e-17	6.78432e-17	6.38274e-17	5.9995e-17	5.58593e-17	5.20804e-17
1.09369	1.08874	1.08107	1.07031	1.0561	1.03816	1.01624	0.990199	0.959971	0.936197	0.906019	0.874213	0.836681	0.797974	0.758852	0.72011	0.691974	0.663879	0.640393	0.617756	0.599916	0.587081	0.580111	0.577075	0.581335	0.588861	0.598879	0.610461	0.622102	0.634003	0.642478	0.652301	0.663789	0.673095	0.677989	0.678466	0.679292	0.675023	0.68146	0.680459	0.675401	0.670564	0.668776	0.668679	0.670826	0.675553	0.682951	0.692852	0.704827	0.736736
0.351715	0.368562	0.385501	0.402347	0.418871	0.434804	0.449832	0.463597	0.475708	0.485743	0.493272	0.49787	0.499147	0.496768	0.490484	0.480158	0.465781	0.447489	0.425566	0.400436	0.372646	0.342841	0.312212	0.280786	0.249346	0.218607	0.189193	0.16161	0.136241	0.107566	0.0888348	0.0723329	0.0580676	0.0459597	0.0358645	0.027593	0.0209303	0.0156531	1.52801e-16	1.45949e-16	1.38665e-16	1.30855e-16	1.22748e-16	1.1499e-16	1.07005e-16	1.00014e-16	9.26769e-17	8.59522e-17	7.87473e-17	7.23415e-17
2.28773	2.26196	2.23141	2.20305	2.16464	2.11585	2.06796	2.01094	1.9553	1.89746	1.83837	1.77406	1.71425	1.6562	1.60095	1.5495	1.49795	1.45026	1.41122	1.3728	1.33817	1.31603	1.29412	1.28071	1.27007	1.25175	1.24622	1.25215	1.24875	1.25672	1.26949	1.28288	1.29851	1.32369	1.34938	1.37909	1.41728	1.45371	1.49583	1.53956	1.59077	1.63868	1.68789	1.74212	1.78356	1.81886	1.8528	1.8836	1.90934	1.92763
0.303361	0.315653	0.32665	0.336036	0.343491	0.34871	0.351417	0.351376	0.348411	0.342423	0.343226	0.334092	0.322847	0.309868	0.295613	0.2806	0.265372	0.250468	0.236381	0.223524	0.212204	0.202599	0.195052	0.197895	0.19609	0.19604	0.197464	0.200029	0.203384	0.207185	0.211111	0.210015	0.209862	0.215008	0.218848	0.221395	0.222665	0.231495	0.241866	0.254449	0.261168	0.268879	0.277814	0.288168	0.300086	0.313645	0.328828	0.345512	0.363447	0.382251
1.11346	1.06328	1.01492	0.975439	0.932589	0.898286	0.861768	0.828017	0.797057	0.768844	0.743255	0.720082	0.699025	0.679698	0.661636	0.644313	0.627171	0.609645	0.591197	0.571357	0.55439	0.532219	0.498834	0.476459	0.449138	0.423216	0.395867	0.377017	0.349184	0.327889	0.308354	0.295863	0.28984	0.288995	0.289352	0.299206	0.3154	0.335526	0.360754	0.390665	0.422089	0.457479	0.500327	0.544152	0.592523	0.638571	0.682625	0.721065	0.758675	0.791092
0.496623	0.492351	0.466222	0.440988	0.416971	0.394502	0.373899	0.355456	0.339414	0.325949	0.332614	0.329492	0.330017	0.334075	0.341415	0.351646	0.364249	0.378594	0.409798	0.430378	0.451609	0.472868	0.494333	0.514533	0.524348	0.543049	0.558685	0.571081	0.580091	0.585591	0.587478	0.585672	0.580122	0.586514	0.578482	0.56803	0.571181	0.577618	0.573284	0.570709	0.570667	0.573856	0.580842	0.58334	0.616849	0.643202	0.673944	0.708534	0.746095	0.785448
0.203806	0.219672	0.245834	0.264022	0.291113	0.311218	0.33917	0.368428	0.399135	0.424297	0.470443	0.501497	0.533538	0.573113	0.628471	0.671351	0.716564	0.763969	0.813259	0.863927	0.915247	0.966274	1.01743	1.0655	1.10906	1.14663	1.18304	1.20639	1.22026	1.23014	1.23752	1.23221	1.21007	1.18455	1.15225	1.11119	1.08344	1.04771	1.01245	0.985598	0.957952	0.935244	0.918073	0.906578	0.896988	0.896452	0.895797	0.901614	0.904345	0.906923
0.15327	0.139454	0.126185	0.113498	0.101433	0.0900252	0.0793117	0.0693233	0.0600857	0.0516168	0.0439258	0.0370117	0.0308631	0.0254576	0.0207626	0.016736	0.0133279	0.0104825	0.00814004	0.00623923	0.0047193	0.00352194	1.50155e-16	1.51854e-16	1.5236e-16	1.51974e-16	1.51298e-16	1.497e-16	1.47771e-16	1.4568e-16	1.43192e-16	1.4045e-16	1.37622e-16	1.34639e-16	1.31685e-16	1.28873e-16	1.26571e-16	1.23918e-16	1.21622e-16	1.19511e-16	1.1744e-16	1.15964e-16	1.1488e-16	1.13156e-16	1.11311e-16	1.09036e-16	1.07339e-16	1.0504e-16	0.00470933	0.00620842
0.340373	0.330652	0.321097	0.311711	0.302488	0.293402	0.28441	0.275451	0.266445	0.257298	0.247905	0.238164	0.227975	0.217259	0.205962	0.194065	0.181591	0.168607	0.155222	0.141583	0.12787	0.114278	0.101167	0.0884979	0.0717532	0.0618321	0.052533	0.0440043	0.0363415	0.0295907	0.0237549	0.0188017	0.0146719	0.011288	0.00856242	0.00640353	2.19149e-16	2.13365e-16	2.10196e-16	2.06981e-16	2.03733e-16	2.02263e-16	2.00006e-16	1.97558e-16	1.94276e-16	1.90878e-16	1.88193e-16	1.85203e-16	1.81729e-16	1.82148e-16
1.39813	1.39366	1.38812	1.38121	1.37264	1.36212	1.34938	1.33416	1.33374	1.31768	1.29954	1.27926	1.25685	1.23227	1.221	1.19682	1.17161	1.14548	1.11855	1.09093	1.06266	1.03376	1.0058	0.968438	0.940385	0.910649	0.879301	0.846371	0.803661	0.769804	0.73382	0.695866	0.639731	0.602932	0.563785	0.522876	0.480813	0.453089	0.415319	0.37939	0.346028	0.307686	0.275353	0.257099	0.242311	0.23129	0.224117	0.220658	0.220576	0.223355
0.931694	0.927293	0.919871	0.909153	0.894889	0.876873	0.854952	0.829047	0.8248	0.822994	0.825493	0.834491	0.829283	0.829296	0.835833	0.850057	0.872881	0.904852	0.94604	0.995954	1.05349	1.11691	1.18577	1.25508	1.32175	1.38249	1.42206	1.46469	1.49178	1.50154	1.49295	1.46578	1.42065	1.34694	1.27398	1.18831	1.09307	0.991563	0.887043	0.782567	0.680848	0.605893	0.52292	0.449667	0.387098	0.335696	0.295502	0.266178	0.247064	0.237242
1.60147	1.57371	1.56332	1.5455	1.53119	1.53147	1.54763	1.56064	1.57902	1.59287	1.60926	1.63661	1.66715	1.70038	1.72694	1.76147	1.78804	1.81235	1.83345	1.85903	1.88228	1.89445	1.89485	1.89591	1.89536	1.8867	1.86984	1.84859	1.8193	1.78222	1.73772	1.68625	1.61893	1.5579	1.49124	1.42848	1.36478	1.28762	1.21762	1.15414	1.08741	1.02935	0.969904	0.920608	0.870965	0.832043	0.797568	0.762667	0.728219	0.704013
1.93048	1.92555	1.93544	1.93518	1.93558	1.9591	1.98693	2.00915	2.04448	2.06572	2.08803	2.12005	2.15426	2.19039	2.21923	2.25555	2.28341	2.30847	2.32961	2.35427	2.37534	2.38371	2.38383	2.37605	2.37277	2.34817	2.31927	2.28367	2.23801	2.18678	2.12716	2.06028	1.97322	1.89946	1.82133	1.7488	1.67735	1.60316	1.53712	1.46939	1.40696	1.35021	1.2993	1.25885	1.2264	1.19806	1.17356	1.14292	1.12603	1.11173
1.78484e-16	1.81498e-16	1.87253e-16	1.9152e-16	1.95516e-16	2.00919e-16	2.05352e-16	2.09783e-16	0.00952401	0.0121669	0.0153974	0.0192932	0.0239246	0.0293468	0.035593	0.0426652	0.050527	0.059097	0.0682443	0.0777875	0.0955877	0.107747	0.128381	0.143476	0.158917	0.174553	0.190238	0.205835	0.221211	0.236234	0.250759	0.264628	0.277652	0.289614	0.300262	0.309315	0.316473	0.321435	0.323914	0.323669	0.320522	0.31438	0.305255	0.29327	0.278659	0.261759	0.242994	0.222854	0.209933	0.191188
0.342649	0.338342	0.334908	0.332378	0.330749	0.329972	0.340258	0.343549	0.347799	0.352807	0.3673	0.375592	0.392936	0.41285	0.427249	0.442428	0.45823	0.474489	0.499174	0.51835	0.546074	0.58466	0.621825	0.662921	0.70394	0.755395	0.811653	0.881101	0.950377	1.01763	1.08843	1.17013	1.24821	1.3276	1.40693	1.48462	1.56694	1.63393	1.69977	1.7521	1.7992	1.83346	1.85354	1.85844	1.84757	1.83695	1.80786	1.7598	1.6959	1.62819
1.38992e-16	1.41995e-16	1.44454e-16	1.46673e-16	1.47886e-16	1.48334e-16	1.52156e-16	0.0247005	0.0551993	0.0699525	0.0878219	0.109173	0.134317	0.163472	0.196727	0.233999	0.274995	0.319191	0.36581	0.413833	0.462019	0.508948	0.553952	0.594481	0.629029	0.676434	0.701658	0.719235	0.72897	0.731045	0.726001	0.714691	0.698205	0.67778	0.654695	0.630175	0.605298	0.580922	0.557641	0.535762	0.515318	0.496102	0.477725	0.459681	0.441425	0.422441	0.402304	0.380728	0.35759	0.32181
6.51969e-16	6.39728e-16	6.32963e-16	6.28143e-16	6.17484e-16	6.07528e-16	0.010309	0.0130253	0.0163196	0.0202655	0.0339154	0.0419475	0.0600012	0.090467	0.111197	0.135321	0.162982	0.194211	0.237035	0.285549	0.331816	0.389504	0.461164	0.524156	0.597801	0.675604	0.757051	0.841597	0.920622	0.999093	1.07589	1.15794	1.23047	1.29842	1.36069	1.41616	1.47186	1.51318	1.54531	1.56749	1.57912	1.57978	1.56924	1.54751	1.51488	1.48801	1.44861	1.39636	1.3343	1.27413
5.94363e-17	5.91172e-17	5.7987e-17	5.67339e-17	5.61347e-17	5.52678e-17	5.44354e-17	5.32613e-17	5.20306e-17	5.0804e-17	5.00358e-17	4.92052e-17	4.83179e-17	4.77577e-17	4.76579e-17	4.73715e-17	4.72999e-17	4.73966e-17	4.76191e-17	4.7957e-17	4.8554e-17	4.96295e-17	5.06287e-17	0.00807313	0.010643	0.0138335	0.0177273	0.0223975	0.0278998	0.0342649	0.0414898	0.0495311	0.0582989	0.067653	0.0774033	0.0873126	0.0971044	0.106475	0.115106	0.122686	0.128925	0.133575	0.136445	0.137415	0.136445	0.133575	0.128925	0.122686	0.115106	0.106475
0.0697859	0.0807933	0.0930219	0.106464	0.121067	0.136724	0.153269	0.170463	0.187999	0.205499	0.222522	0.238576	0.253141	0.26569	0.275723	0.282799	0.286565	0.286787	0.283372	0.276373	0.265997	0.252589	0.236983	0.219213	0.199921	0.179761	0.15936	0.139286	0.120027	0.101976	0.0854201	0.0705453	0.0574409	0.0461125	0.0364974	0.0284807	0.0219121	0.0166212	0.0124304	3.6817e-16	3.6341e-16	3.60859e-16	3.56692e-16	3.5332e-16	3.49742e-16	3.51383e-16	3.51054e-16	3.52623e-16	3.53307e-16	3.5076e-16
1.24342	1.25779	1.26863	1.27546	1.2778	1.27519	1.2672	1.25346	1.23364	1.20754	1.17505	1.13621	1.0912	1.0404	0.98434	0.923718	0.86969	0.805846	0.741134	0.676783	0.624126	0.567277	0.515755	0.469366	0.439056	0.408412	0.379773	0.375923	0.361046	0.367627	0.374559	0.393782	0.427001	0.456221	0.50812	0.542057	0.584816	0.616853	0.672702	0.729744	0.778037	0.824738	0.879555	0.925128	0.968696	1.0099	1.04833	1.08349	1.11478	1.14157
1.95076	2.07435	2.19362	2.30594	2.40847	2.49823	2.57224	2.62759	2.66167	2.67226	2.65773	2.61719	2.55059	2.4588	2.34364	2.20783	2.05486	1.88882	1.71418	1.53555	1.35743	1.18393	1.02023	0.866794	0.726071	0.599635	0.488247	0.391957	0.310228	0.242086	0.186253	0.14128	0.105658	2.97035e-16	2.90521e-16	2.82643e-16	2.78734e-16	2.75505e-16	2.71467e-16	2.67283e-16	2.62317e-16	2.59864e-16	2.57539e-16	2.55101e-16	2.53348e-16	2.49138e-16	2.47997e-16	2.43953e-16	2.42601e-16	2.44171e-16
1.95076	2.07435	2.19362	2.30594	2.40847	2.49823	2.57224	2.62759	2.66167	2.67226	2.65773	2.61719	2.55059	2.4588	2.34364	2.20783	2.05486	1.88882	1.71418	1.53555	1.35743	1.18393	1.02023	0.866794	0.726071	0.599635	0.488247	0.391957	0.310228	0.242086	0.186253	0.14128	0.105658	2.97035e-16	2.90521e-16	2.82643e-16	2.78734e-16	2.75505e-16	2.71467e-16	2.67283e-16	2.62317e-16	2.59864e-16	2.57539e-16	2.55101e-16	2.53348e-16	2.49138e-16	2.47997e-16	2.43953e-16	2.42601e-16	2.44171e-16
1.75149e-18	1.89255e-18	2.05867e-18	2.24299e-18	2.36874e-18	2.89753e-18	3.13819e-18	3.40568e-18	3.70146e-18	4.02623e-18	4.37969e-18	4.78608e-18	5.20254e-18	5.63632e-18	6.09045e-18	6.54532e-18	7.02819e-18	7.48427e-18	7.90267e-18	8.28e-18	8.61204e-18	8.9031e-18	9.16679e-18	9.30547e-18	9.35821e-18	9.3808e-18	9.50842e-18	9.44312e-18	9.33124e-18	9.17369e-18	8.98879e-18	8.84906e-18	8.70522e-18	8.56696e-18	8.52334e-18	8.49484e-18	8.5074e-18	8.55774e-18	8.62702e-18	8.74842e-18	8.84111e-18	8.95528e-18	9.0455e-18	9.094e-18	9.07959e-18	9.06476e-18	9.1213e-18	8.84972e-18	8.75071e-18	8.57329e-18
0.660701	0.695579	0.731327	0.767823	0.841311	0.887753	0.936073	0.986103	1.03755	1.08995	1.14266	1.19483	1.24539	1.29307	1.3364	1.37383	1.40373	1.42451	1.43476	1.4591	1.45319	1.43627	1.41088	1.37491	1.32976	1.27714	1.21898	1.15731	1.09412	1.08261	1.04947	1.02387	1.00763	1.00205	1.00786	1.02521	1.05368	1.09227	1.16518	1.22726	1.29567	1.33973	1.42125	1.52522	1.6061	1.73237	1.82719	1.91671	2.02613	2.11197
1.27809	1.27085	1.26394	1.25718	1.25035	1.26042	1.26525	1.26396	1.28546	1.29028	1.30301	1.31112	1.34039	1.36217	1.38707	1.4086	1.43805	1.4704	1.4991	1.52848	1.55782	1.5927	1.62028	1.64566	1.68396	1.71417	1.7406	1.76568	1.78283	1.79013	1.79835	1.79999	1.80181	1.78989	1.77769	1.76109	1.74713	1.72558	1.70104	1.672	1.66573	1.64841	1.63269	1.62221	1.61253	1.60393	1.59673	1.57773	1.56423	1.56759
2.42797	2.42662	2.42954	2.43582	2.44431	2.45361	2.46206	2.5172	2.53157	2.54198	2.54669	2.588	2.58947	2.6264	2.62622	2.62154	2.61302	2.60158	2.5883	2.57424	2.56026	2.54692	2.53827	2.50655	2.50163	2.49235	2.47724	2.45446	2.46238	2.43121	2.43031	2.39109	2.34404	2.26782	2.21451	2.13399	2.07937	2.02338	1.96866	1.8951	1.85482	1.81869	1.78695	1.75896	1.73338	1.7083	1.68147	1.65053	1.61328	1.54561
0.592555	0.578731	0.562118	0.542731	0.551458	0.53445	0.544405	0.533602	0.524563	0.518034	0.514735	0.515305	0.520246	0.52986	0.544195	0.563005	0.585718	0.611439	0.638974	0.666881	0.693552	0.717309	0.737662	0.751703	0.758244	0.75644	0.745845	0.714459	0.71167	0.685662	0.675951	0.647718	0.61928	0.592671	0.569768	0.55217	0.5411	0.537323	0.5411	0.55217	0.569768	0.592671	0.61928	0.647718	0.675951	0.701917	0.71167	0.730714	0.751326	0.785094
0.012279	0.0148332	0.0178201	0.021281	0.0252511	0.0297554	0.0348047	0.0403906	0.0464805	0.053014	0.0598988	0.0670096	0.0741885	0.0812482	0.0879786	0.0941556	0.0995535	0.103958	0.107182	0.109075	0.109539	0.108536	0.106253	0.102554	0.0975913	0.0915617	0.0846957	0.0772421	0.0694532	0.0615708	0.0538149	0.0463741	0.0393997	0.0330032	0.0272561	0.0221931	0.0178162	0.0141013	0.0110039	0.00846602	0.00642181	0.00480265	0.00642181	0.00846602	0.0110039	0.0141013	0.0178162	0.0221931	0.0272561	0.0330032
0.186602	0.190936	0.18578	0.180404	0.174909	0.169407	0.164019	0.158867	0.154065	0.149713	0.145887	0.142634	0.139957	0.137819	0.136137	0.134783	0.133595	0.132382	0.130945	0.129084	0.12662	0.123409	0.11954	0.114719	0.108976	0.102394	0.0915617	0.0846957	0.0772421	0.0694532	0.0615708	0.0538149	0.0527959	0.0478658	0.0440071	0.0413574	0.0400093	0.0400093	0.0413574	0.0440071	0.0542876	0.0612619	0.0696215	0.0756721	0.0872694	0.0994352	0.111952	0.124565	0.136991	0.148928
0.0691531	0.0778233	0.0870983	0.0968983	0.10711	0.117582	0.128126	0.138517	0.148498	0.157785	0.16608	0.173086	0.17852	0.182133	0.183729	0.183178	0.18043	0.175524	0.168586	0.159827	0.149528	0.138023	0.125876	0.113183	0.100338	0.0876984	0.0755726	0.064207	0.053783	0.0444174	0.0361665	0.0290338	0.0229798	0.0283974	0.027593	0.0283974	0.0308064	0.0290338	0.0361665	0.0444174	0.053783	0.064207	0.0755726	0.0876984	0.100338	0.113183	0.125876	0.138023	0.149212	0.159038
1.11419e-16	1.11161e-16	1.10707e-16	1.10012e-16	1.09949e-16	1.09602e-16	1.09071e-16	1.07724e-16	1.06886e-16	1.05166e-16	1.03195e-16	1.01059e-16	9.91083e-17	9.69929e-17	9.47425e-17	9.30605e-17	9.13594e-17	8.94266e-17	8.79839e-17	8.73527e-17	8.6409e-17	8.57695e-17	0.0104652	0.0137965	0.0179323	0.0229798	0.0290338	0.0361665	0.0444174	0.053783	0.064207	0.0755726	0.0876984	0.100338	0.113183	0.125876	0.138023	0.149212	0.159038	0.167125	0.173153	0.176873	0.178131	0.176873	0.173153	0.167125	0.159038	0.149212	0.138023	0.125876
0.0574798	0.064846	0.0728025	0.0813046	0.0902807	0.0996289	0.109214	0.125043	0.136236	0.147429	0.158419	0.168982	0.178887	0.1879	0.195801	0.202389	0.207495	0.210989	0.217874	0.219526	0.219832	0.218895	0.217189	0.214435	0.215869	0.213194	0.215454	0.214361	0.21895	0.220905	0.224164	0.233874	0.241572	0.251028	0.262149	0.274745	0.285755	0.301133	0.316698	0.331974	0.343648	0.357487	0.369203	0.378308	0.38941	0.398715	0.401315	0.400962	0.402807	0.400853
0.490248	0.492066	0.494665	0.497935	0.501719	0.505804	0.516365	0.528059	0.534938	0.541492	0.547363	0.552172	0.555542	0.562417	0.563459	0.56248	0.559329	0.55393	0.55137	0.54313	0.533212	0.521833	0.515069	0.500842	0.494628	0.484498	0.476803	0.469622	0.463211	0.457735	0.453272	0.454851	0.453887	0.454026	0.452282	0.45471	0.451686	0.455521	0.460644	0.464577	0.472133	0.481906	0.486865	0.490816	0.498872	0.502644	0.506082	0.519459	0.523187	0.533632
0.164218	0.149415	0.135198	0.12922	0.118105	0.108048	0.0991249	0.0914068	0.0849487	0.0797855	0.075926	0.0733469	0.0773784	0.078749	0.0867201	0.0922815	0.0992901	0.112711	0.123725	0.136017	0.149392	0.163624	0.175956	0.192114	0.208063	0.223509	0.238132	0.251594	0.26859	0.280289	0.29019	0.303099	0.310338	0.315602	0.318879	0.320228	0.319767	0.322718	0.320807	0.318094	0.314862	0.311364	0.307808	0.304333	0.301004	0.29502	0.292612	0.289892	0.286691	0.287853
0.814404	0.818071	0.810865	0.804643	0.799352	0.806042	0.80513	0.805295	0.806334	0.807964	0.809816	0.820481	0.823998	0.826785	0.8283	0.836538	0.85346	0.864891	0.877629	0.8839	0.890198	0.896772	0.900718	0.910919	0.921479	0.93256	0.944117	0.951293	0.963995	0.970763	0.989466	0.998994	1.01297	1.02482	1.02609	1.02253	1.02221	1.0066	0.988091	0.988166	0.968968	0.962804	0.95901	0.94643	0.942758	0.942623	0.954807	0.960814	0.985322	1.00755
0.254026	0.269926	0.286716	0.304312	0.322583	0.341341	0.360334	0.379241	0.403627	0.422782	0.440866	0.457377	0.471794	0.483603	0.492318	0.497519	0.498877	0.501294	0.496057	0.487132	0.474779	0.464425	0.448757	0.431223	0.417567	0.399979	0.387948	0.383656	0.371632	0.376312	0.3874	0.400802	0.415782	0.436168	0.461804	0.489529	0.525071	0.568929	0.608852	0.656086	0.700682	0.74493	0.790096	0.831141	0.866828	0.896014	0.922759	0.937804	0.944456	0.942533
0.0623012	0.0782283	0.0877221	0.0979857	0.108983	0.120647	0.132878	0.145538	0.158447	0.171384	0.18409	0.196268	0.207596	0.217738	0.226356	0.233133	0.237785	0.240085	0.244966	0.243772	0.240401	0.235019	0.228232	0.219884	0.220463	0.213417	0.206811	0.206174	0.208482	0.209402	0.218066	0.226168	0.237562	0.252166	0.269732	0.287072	0.309951	0.333954	0.363372	0.388889	0.413457	0.43852	0.46113	0.477892	0.494615	0.512226	0.522027	0.527773	0.529582	0.532739
0.520757	0.540843	0.561219	0.581741	0.602214	0.622389	0.641957	0.660538	0.685815	0.703275	0.71873	0.731651	0.741492	0.747723	0.749858	0.747486	0.740307	0.735143	0.727145	0.710076	0.689625	0.673287	0.651176	0.627937	0.611394	0.590816	0.579054	0.585831	0.574433	0.584981	0.609714	0.637641	0.674366	0.713219	0.758899	0.806849	0.864666	0.939729	1.00355	1.0766	1.15218	1.22185	1.29263	1.35778	1.41572	1.46501	1.51811	1.55767	1.58173	1.59515
0.973791	0.962539	0.95051	0.937603	0.923712	0.90872	0.905384	0.891187	0.876191	0.860333	0.849158	0.838469	0.82857	0.814508	0.80046	0.786487	0.777783	0.770784	0.765868	0.758347	0.762201	0.765411	0.773298	0.77681	0.783235	0.805093	0.815844	0.845506	0.869231	0.891413	0.917867	0.949272	0.973656	1.00541	1.02874	1.05523	1.07823	1.0971	1.11353	1.1349	1.1439	1.14741	1.14957	1.15184	1.14606	1.1465	1.14169	1.13632	1.12068	1.11684
3.98073	3.93246	3.86988	3.82288	3.7577	3.7197	3.67445	3.63326	3.61456	3.58807	3.56815	3.54967	3.54758	3.55905	3.5699	3.58785	3.62259	3.65594	3.69989	3.73974	3.79688	3.84417	3.88415	3.94185	3.98892	4.04149	4.08566	4.11499	4.16306	4.19315	4.2268	4.2505	4.26852	4.27597	4.28362	4.2914	4.28679	4.2798	4.29103	4.28795	4.28083	4.29075	4.30084	4.31264	4.34058	4.34826	4.37541	4.38668	4.41472	4.44358
0.555644	0.538731	0.530635	0.512094	0.492066	0.470742	0.448362	0.425209	0.425407	0.408282	0.392848	0.386954	0.37859	0.373821	0.379982	0.385415	0.395483	0.41004	0.428711	0.45765	0.484636	0.5138	0.551625	0.584608	0.623363	0.651738	0.678495	0.70622	0.729267	0.74347	0.763702	0.773554	0.778212	0.777951	0.773138	0.770918	0.76042	0.75391	0.747273	0.741446	0.73064	0.720368	0.717746	0.711741	0.703911	0.70953	0.712289	0.723906	0.732871	0.75066
8.56698e-17	9.43995e-17	1.02585e-16	1.10087e-16	1.17713e-16	1.25356e-16	1.32888e-16	1.40167e-16	1.4808e-16	1.54657e-16	1.60794e-16	1.66108e-16	0.0116086	0.0150702	0.0193438	0.0245397	0.0307567	0.0380717	0.0465289	0.0561288	0.0668177	0.0784792	0.0910714	0.104197	0.117536	0.130717	0.143331	0.154951	0.165155	0.173553	0.179813	0.183676	0.184982	0.183676	0.179813	0.173553	0.165155	0.154951	0.143331	0.130717	0.117536	0.104197	0.0910714	0.0784792	0.0666765	0.0558516	0.0461258	0.0375575	0.0301505	0.0238637
0.315788	0.304081	0.291196	0.277196	0.262177	0.246264	0.229612	0.212401	0.194836	0.177136	0.159535	0.142264	0.12555	0.109601	0.0946014	0.0807025	0.0680171	0.0566162	0.0465289	0.0377439	0.0302143	0.0238637	0.018622	0.0143271	0.0108677	0.00812756	9.32471e-17	9.35826e-17	9.42467e-17	9.48249e-17	9.54943e-17	9.59502e-17	9.68839e-17	9.88158e-17	1.0054e-16	1.01568e-16	1.02844e-16	1.0378e-16	1.04502e-16	1.04631e-16	1.04379e-16	1.0406e-16	1.04168e-16	0.0108677	0.0143271	0.018622	0.0238637	0.0301505	0.0375575	0.0461258
0.173037	0.189544	0.206691	0.224277	0.242046	0.259689	0.276846	0.293111	0.308046	0.32119	0.332084	0.340293	0.345429	0.347181	0.345341	0.339817	0.330656	0.318041	0.30229	0.283839	0.263219	0.241028	0.218232	0.194957	0.171838	0.149434	0.12821	0.108523	0.0906235	0.0746567	0.0606731	0.0553697	0.0473379	0.0378285	0.0351698	0.0342614	0.0350088	0.0335854	0.0345748	0.0412759	0.0485824	0.0563775	0.0645027	0.0727605	0.0809203	0.0887289	0.0959218	0.102239	0.107438	0.111313
0.0693976	0.0789708	0.0893869	0.100594	0.112502	0.124978	0.13784	0.15086	0.16376	0.17622	0.187887	0.198389	0.21421	0.223322	0.230703	0.236168	0.239611	0.241009	0.246907	0.246531	0.245037	0.249184	0.248901	0.248917	0.249624	0.25133	0.254233	0.258407	0.263787	0.270181	0.277277	0.284665	0.291869	0.298371	0.303654	0.30723	0.308675	0.304111	0.30136	0.292031	0.284242	0.273433	0.259942	0.244189	0.22665	0.207837	0.188271	0.16846	0.148873	0.129929
4.65913	4.52826	4.39298	4.25301	4.10812	3.95818	3.80311	3.67174	3.51432	3.38069	3.22516	3.06939	2.91439	2.76124	2.61107	2.46502	2.32417	2.18949	2.08552	1.99638	1.90056	1.81622	1.73318	1.66402	1.62046	1.57148	1.54575	1.49875	1.48825	1.46505	1.50461	1.53264	1.54422	1.58027	1.58799	1.6146	1.64278	1.64683	1.70942	1.75607	1.80465	1.85504	1.9067	1.95863	2.03293	2.11171	2.1711	2.22686	2.27703	2.30673
3.11987e-17	3.18446e-17	3.18928e-17	3.19749e-17	3.24554e-17	3.2704e-17	3.30092e-17	3.34454e-17	3.38735e-17	3.43418e-17	3.48335e-17	3.53257e-17	3.579e-17	3.61936e-17	3.65001e-17	3.66717e-17	3.66716e-17	3.6466e-17	3.62636e-17	3.57103e-17	3.48675e-17	3.37878e-17	3.25366e-17	3.18518e-17	3.10149e-17	2.97569e-17	2.86113e-17	2.76749e-17	2.68888e-17	2.68616e-17	2.67382e-17	2.69334e-17	2.75946e-17	2.89217e-17	3.05394e-17	3.28519e-17	3.51705e-17	3.75452e-17	4.02664e-17	4.3076e-17	4.54195e-17	4.83007e-17	5.12518e-17	5.34878e-17	5.59827e-17	5.81965e-17	5.9637e-17	6.13524e-17	6.23039e-17	6.27836e-17
3.98317e-17	4.03288e-17	4.14233e-17	4.18991e-17	4.22944e-17	4.29636e-17	4.32565e-17	4.34526e-17	4.35417e-17	4.3798e-17	4.38612e-17	4.37497e-17	4.45943e-17	4.45657e-17	4.448e-17	4.43595e-17	4.42127e-17	4.43272e-17	4.4272e-17	4.43571e-17	4.44716e-17	4.47348e-17	4.49514e-17	4.52194e-17	4.54178e-17	4.56468e-17	4.57692e-17	4.58478e-17	4.5768e-17	4.58213e-17	4.56891e-17	4.53122e-17	4.47168e-17	4.38866e-17	4.29229e-17	4.18695e-17	4.06623e-17	3.94358e-17	3.78739e-17	3.59894e-17	3.43878e-17	3.27585e-17	3.11278e-17	2.95338e-17	2.77772e-17	2.64385e-17	2.53124e-17	2.43374e-17	2.34686e-17	2.27353e-17
3.0233e-16	2.91699e-16	2.81363e-16	2.71316e-16	2.61547e-16	2.52037e-16	2.4276e-16	2.34947e-16	2.26356e-16	2.17928e-16	2.10882e-16	2.04135e-16	1.96636e-16	1.8936e-16	1.82062e-16	1.75248e-16	1.71107e-16	1.66278e-16	1.61433e-16	1.56693e-16	1.52534e-16	1.51232e-16	1.47052e-16	1.46864e-16	1.47218e-16	1.4808e-16	1.48835e-16	1.54743e-16	1.61499e-16	1.66621e-16	1.76947e-16	1.84749e-16	1.94345e-16	2.04229e-16	2.13367e-16	2.24181e-16	2.32711e-16	2.43007e-16	2.52669e-16	2.62943e-16	2.73834e-16	2.83297e-16	2.93279e-16	3.02533e-16	3.11271e-16	3.1796e-16	3.23833e-16	3.2824e-16	3.31975e-16	3.33565e-16
2.76921e-16	2.75075e-16	2.73575e-16	2.72339e-16	2.71266e-16	2.70238e-16	2.69118e-16	2.67751e-16	2.6597e-16	2.636e-16	0.00982823	0.0126691	0.0161619	0.0203949	0.0254468	0.03138	0.0382307	0.0460007	0.0546481	0.0729547	0.0858176	0.0997902	0.114887	0.130705	0.146972	0.172205	0.191208	0.210317	0.229251	0.24773	0.265473	0.282212	0.297685	0.311643	0.32385	0.334081	0.342129	0.356634	0.362584	0.366545	0.368519	0.368548	0.366714	0.371973	0.369632	0.366575	0.363096	0.359478	0.355978	0.3528
0.0424349	0.0477552	0.0534467	0.0594603	0.0657264	0.0721525	0.0786229	0.0849994	0.0911238	0.0968225	0.101913	0.106212	0.109546	0.111764	0.112743	0.112404	0.110718	0.107708	0.103451	0.0980757	0.0917556	0.0846957	0.0772421	0.0694532	0.0615708	0.0538149	0.0463741	0.0393997	0.0330032	0.0272561	0.0221931	0.0178162	0.0141013	0.0110039	0.00846602	0.00642181	0.00480265	5.73369e-17	5.36606e-17	5.00119e-17	4.66498e-17	4.33479e-17	4.10979e-17	3.93499e-17	3.74671e-17	3.67354e-17	3.62507e-17	3.65193e-17	3.68739e-17	3.79363e-17
0	0	0	0	0	0	0	0	0	0	0	0	0	0	0	0	0	0	0	0	0	0	0	0	0	0	0	0	0	0	0	0	0	0	0	0	0	0	0	0	0	0	0	0	0	0	0	0	0	0
1.20918	1.17569	1.13888	1.09862	1.05489	1.02351	0.977097	0.942885	0.896427	0.849641	0.816386	0.775045	0.736613	0.701972	0.6719	0.659107	0.655493	0.650133	0.65212	0.672993	0.692178	0.717732	0.74971	0.778881	0.818526	0.858349	0.890302	0.939375	0.975603	1.00019	1.02695	1.05172	1.0808	1.09438	1.11336	1.11842	1.11911	1.11625	1.13422	1.13421	1.1348	1.13675	1.15241	1.16224	1.17515	1.19088	1.20886	1.22172	1.26663	1.28744
0.270771	0.272057	0.271844	0.270014	0.266477	0.261175	0.254091	0.259663	0.253053	0.245751	0.238047	0.23027	0.222769	0.21589	0.209951	0.205217	0.201878	0.200023	0.199629	0.200554	0.202545	0.217018	0.224071	0.231754	0.239721	0.247634	0.255191	0.26214	0.268293	0.26703	0.273035	0.289351	0.296264	0.30278	0.309074	0.315269	0.32143	0.327548	0.333541	0.339263	0.344508	0.349028	0.35255	0.378338	0.386521	0.394714	0.402952	0.423066	0.4471	0.469535
0.359502	0.341302	0.32224	0.320199	0.304018	0.288223	0.273099	0.25894	0.24603	0.234632	0.224966	0.217192	0.211392	0.207555	0.20557	0.205217	0.20618	0.208055	0.210373	0.212631	0.214321	0.214971	0.214504	0.212171	0.207787	0.194797	0.188016	0.178917	0.167863	0.155276	0.141611	0.139104	0.128401	0.118834	0.110872	0.104896	0.101193	0.0999392	0.101193	0.104896	0.110872	0.118834	0.128401	0.139104	0.150415	0.155276	0.167863	0.178917	0.188016	0.194797
1.86722	1.74039	1.61393	1.4884	1.36443	1.24272	1.12402	1.00911	0.898771	0.793754	0.69475	0.602369	0.517103	0.439309	0.369189	0.306787	0.251981	0.204499	0.163937	0.129779	0.101433	0.0782546	0.0514762	0.0307274	0.0148716	0.0111219	1.00008e-16	1.00169e-16	1.00722e-16	1.01563e-16	1.02275e-16	1.02832e-16	1.03226e-16	1.03382e-16	1.02639e-16	1.02306e-16	1.0331e-16	0.0148716	0.0196055	0.0254827	0.0326556	0.0412586	0.0513945	0.0631195	0.0764285	0.0912415	0.107393	0.124624	0.142585	0.160839
1.24446e-16	1.22292e-16	1.18636e-16	1.15148e-16	1.12117e-16	1.08696e-16	1.05404e-16	1.04185e-16	1.0272e-16	1.00789e-16	9.92216e-17	9.8431e-17	9.79229e-17	9.79203e-17	9.8405e-17	9.89959e-17	9.98574e-17	1.00902e-16	1.02029e-16	1.03123e-16	1.04169e-16	1.04877e-16	1.06135e-16	1.05846e-16	1.06271e-16	1.05432e-16	1.06886e-16	1.06048e-16	1.05226e-16	1.04098e-16	1.02843e-16	1.01343e-16	9.99909e-17	9.85056e-17	9.75295e-17	9.70536e-17	9.70685e-17	9.6968e-17	9.70692e-17	9.68119e-17	9.74043e-17	9.82454e-17	9.88004e-17	9.85167e-17	9.85927e-17	9.81345e-17	9.70235e-17	9.56669e-17	9.38952e-17	9.06451e-17
3.03744	3.09115	3.1596	3.22665	3.29318	3.34449	3.39437	3.47232	3.54315	3.61993	3.70464	3.78644	3.87654	3.96339	4.06837	4.18176	4.30259	4.4292	4.55924	4.68981	4.8175	4.9269	5.04197	5.12872	5.18583	5.22489	5.22816	5.21404	5.18501	5.12191	5.01707	4.91308	4.80907	4.68659	4.5482	4.41424	4.26965	4.13291	3.99618	3.91261	3.83979	3.77137	3.73117	3.71423	3.70177	3.70874	3.77884	3.83535	3.90121	3.9713
1.11057	1.106	1.1178	1.11205	1.1208	1.13056	1.12716	1.15206	1.15561	1.16065	1.16747	1.17626	1.19968	1.21619	1.25964	1.31238	1.35153	1.40691	1.4577	1.51211	1.58087	1.67817	1.75476	1.83269	1.91078	1.99947	2.06449	2.14271	2.23871	2.30497	2.38437	2.45888	2.52819	2.58035	2.63514	2.67205	2.71117	2.71931	2.7464	2.75517	2.7783	2.77651	2.76798	2.75321	2.73789	2.71722	2.68504	2.64974	2.62912	2.59332
0.38047	0.351115	0.32224	0.293979	0.266477	0.239884	0.214353	0.190032	0.16706	0.145562	0.125641	0.107376	0.0908158	0.0759792	0.0628511	0.0513852	0.0535154	0.0488437	0.0464284	0.0462546	0.0482861	0.0524606	0.0705478	0.0760269	0.0924067	0.110872	0.131324	0.153567	0.1773	0.202116	0.227508	0.252882	0.277578	0.300896	0.322128	0.340593	0.355673	0.366846	0.373715	0.387806	0.389236	0.387019	0.381525	0.373256	0.362815	0.350866	0.338084	0.336889	0.328049	0.320951
0	0	0	0	0	0	0	0	0	0	0	0	0	0	0	0	0	0	0	0	0	0	0	0	0	0	0	0	0	0	0	0	0	0	0	0	0	0	0	0	0	0	0	0	0	0	0	0	0	0
0.372467	0.348635	0.324531	0.318063	0.298086	0.279131	0.261481	0.245411	0.23118	0.219011	0.209072	0.201464	0.196203	0.193206	0.192288	0.193158	0.195432	0.198646	0.202279	0.205786	0.208631	0.210318	0.210756	0.209202	0.198983	0.194797	0.188016	0.178917	0.167863	0.155276	0.141611	0.127331	0.11288	0.0986607	0.0850192	0.0722329	0.0722792	0.0772639	0.0763821	0.0786892	0.0843677	0.0935241	0.106178	0.122249	0.141544	0.157252	0.18368	0.21154	0.240211	0.268941
3.85161	3.76175	3.65377	3.52775	3.38424	3.2242	3.04909	2.8608	2.66167	2.45442	2.24208	2.0279	1.81519	1.60722	1.40706	1.21747	1.04074	0.878661	0.732416	0.602611	0.489281	0.391957	0.310228	0.242086	0.186253	0.14128	0.105658	5.23159e-16	5.30518e-16	5.34654e-16	5.43895e-16	5.45145e-16	5.43278e-16	5.3831e-16	5.31066e-16	5.21919e-16	5.05956e-16	4.93553e-16	4.794e-16	4.66052e-16	4.58184e-16	4.49355e-16	4.48561e-16	4.43444e-16	4.39978e-16	4.39117e-16	4.44699e-16	4.49701e-16	4.55997e-16	4.59871e-16
0.558701	0.522953	0.486797	0.450443	0.414132	0.378125	0.342703	0.308156	0.274772	0.24283	0.212589	0.184276	0.158081	0.134143	0.112549	0.09333	0.0764614	0.0618665	0.0494228	0.038971	0.0303248	0.0232816	0.01766	0.0132073	6.56657e-17	6.66487e-17	6.67493e-17	6.7021e-17	6.68242e-17	6.64149e-17	6.54767e-17	6.43843e-17	6.31903e-17	6.1552e-17	6.03452e-17	5.90601e-17	5.78078e-17	5.65606e-17	5.54931e-17	5.46141e-17	5.37165e-17	5.30419e-17	5.23392e-17	5.19705e-17	5.14427e-17	5.05091e-17	4.94904e-17	4.87522e-17	4.82993e-17	4.77179e-17
1.46078e-16	1.43122e-16	1.39358e-16	1.35792e-16	0.0166864	0.0208099	0.025761	0.031639	0.0385331	0.0465129	0.0556187	0.0658506	0.0771577	0.0894286	0.102485	0.116078	0.129891	0.143549	0.156633	0.168696	0.179296	0.188016	0.194797	0.198983	0.200398	0.198983	0.194797	0.188016	0.178917	0.167863	0.155276	0.141611	0.127331	0.11288	0.0986607	0.0850192	0.0722329	0.0605059	0.0499696	0.0406873	0.032663	0.0258523	0.0201738	0.015521	0.0117733	0.00880485	1.89116e-17	1.81848e-17	1.7284e-17	1.65575e-17
0	0	0	0	0	0	0	0	0	0	0	0	0	0	0	0	0	0	0	0	0	0	0	0	0	0	0	0	0	0	0	0	0	0	0	0	0	0	0	0	0	0	0	0	0	0	0	0	0	0
0	0	0	0	0	0	0	0	0	0	0	0	0	0	0	0	0	0	0	0	0	0	0	0	0	0	0	0	0	0	0	0	0	0	0	0	0	0	0	0	0	0	0	0	0	0	0	0	0	0
3.14004	3.17436	3.18338	3.20083	3.22804	3.25179	3.25843	3.2758	3.2663	3.28007	3.27174	3.27589	3.28414	3.29804	3.31891	3.33562	3.36918	3.39841	3.44283	3.48036	3.54104	3.58224	3.62435	3.65725	3.67182	3.69216	3.69295	3.67533	3.66018	3.61792	3.55498	3.48074	3.42104	3.35277	3.26109	3.19572	3.11072	3.04306	2.96323	2.91998	2.90139	2.8782	2.85637	2.89507	2.92082	2.95335	3.02893	3.10635	3.19632	3.31374
0.531686	0.534708	0.536621	0.53732	0.536691	0.534618	0.530977	0.525643	0.537007	0.533048	0.545652	0.579158	0.588931	0.601687	0.617993	0.638356	0.663176	0.692681	0.726867	0.781225	0.844284	0.900594	0.962473	1.02687	1.09222	1.17239	1.25471	1.314	1.38001	1.43963	1.49165	1.5351	1.58496	1.61439	1.63508	1.64719	1.66673	1.65903	1.6718	1.68331	1.67968	1.68922	1.7019	1.70378	1.72297	1.74922	1.76826	1.79213	1.83649	1.87457
0.831916	0.798972	0.764932	0.729748	0.693411	0.655956	0.617466	0.578072	0.537963	0.49738	0.474086	0.438523	0.404641	0.422524	0.424896	0.422726	0.429422	0.445875	0.472723	0.510264	0.558382	0.632182	0.705222	0.777964	0.868121	0.961668	1.08732	1.18931	1.30408	1.40248	1.48518	1.5697	1.6427	1.70296	1.78114	1.82413	1.85585	1.87704	1.90437	1.92818	1.93502	1.93786	1.9534	1.97166	1.97852	1.98609	2.01008	2.02378	2.08559	2.16269
9.55581e-17	9.60126e-17	9.63348e-17	1.02351e-16	1.0554e-16	1.07345e-16	1.09246e-16	1.11244e-16	1.13336e-16	1.15514e-16	1.18511e-16	1.21018e-16	1.25646e-16	1.28824e-16	1.32081e-16	1.3664e-16	1.40236e-16	1.43752e-16	1.48909e-16	1.54743e-16	1.58762e-16	1.62563e-16	1.66715e-16	1.70355e-16	0.0156978	0.0363925	0.0475931	0.0770659	0.114413	0.161091	0.202939	0.267917	0.32995	0.416692	0.501621	0.643208	0.792824	0.947765	1.13548	1.32919	1.54001	1.78258	2.02903	2.28939	2.56154	2.87444	3.1568	3.44005	3.76711	4.05423
0.561618	0.562661	0.564291	0.566668	0.56993	0.574173	0.579433	0.585663	0.611234	0.623987	0.63806	0.653101	0.668635	0.684076	0.698753	0.711933	0.722867	0.73083	0.735163	0.735314	0.730868	0.72157	0.708438	0.690103	0.666886	0.639236	0.59905	0.566632	0.531062	0.493168	0.453763	0.413625	0.373481	0.333994	0.295754	0.259263	0.224939	0.193103	0.163982	0.129057	0.10805	0.0806745	0.0666261	0.0542497	0.0435507	0.0501675	0.0475931	0.0475931	0.0501675	0.0552905
2.36519	2.27968	2.19203	2.1026	2.03411	1.94809	1.86296	1.77947	1.71684	1.6438	1.57541	1.51219	1.45445	1.40228	1.35547	1.31359	1.27591	1.2415	1.20928	1.17805	1.14662	1.11383	1.08037	1.02586	0.989247	0.947143	0.891214	0.833018	0.781358	0.716986	0.660797	0.602439	0.543255	0.484501	0.427301	0.372622	0.321249	0.273777	0.230608	0.183306	0.151601	0.115144	0.0935245	0.0749444	0.0592485	0.0462096	0.0268984	0.0206947	0.0156978	0.0117398
2.1317e-16	2.16858e-16	2.19258e-16	2.2097e-16	2.21883e-16	2.21892e-16	2.20899e-16	2.20188e-16	2.19266e-16	2.16617e-16	2.14604e-16	2.12595e-16	2.08408e-16	2.04232e-16	2.02349e-16	1.98517e-16	1.95121e-16	1.92362e-16	1.91168e-16	1.90356e-16	1.91076e-16	1.94227e-16	1.9738e-16	2.02541e-16	0.0156978	0.0206947	0.0425962	0.0551645	0.0861469	0.125112	0.173468	0.232685	0.28855	0.384598	0.483842	0.599156	0.747111	0.901847	1.05971	1.23125	1.43027	1.65921	1.9053	2.13583	2.40205	2.67842	2.97859	3.25844	3.58588	3.86344
0.831916	0.798972	0.764932	0.729748	0.693411	0.655956	0.617466	0.578072	0.537963	0.515325	0.479648	0.445274	0.429497	0.404309	0.383154	0.366637	0.355251	0.349335	0.349026	0.354229	0.380324	0.4002	0.425626	0.44626	0.480693	0.51609	0.551247	0.584916	0.615875	0.642984	0.656587	0.675546	0.687659	0.692681	0.690581	0.68154	0.665927	0.64428	0.61727	0.585672	0.55033	0.512127	0.471952	0.430673	0.404815	0.368738	0.335028	0.32013	0.298265	0.29752
1.38421e-16	1.29335e-16	1.20458e-16	1.11798e-16	1.03368e-16	9.51821e-17	8.82945e-17	8.09219e-17	7.3905e-17	6.72708e-17	6.67311e-17	6.25821e-17	5.92642e-17	0.0165119	0.0214969	0.0276604	0.0351628	0.044147	0.0547238	0.0669568	0.0808454	0.0963105	0.113359	0.131548	0.166204	0.206167	0.252105	0.304795	0.349431	0.429121	0.506672	0.610718	0.716096	0.851625	0.992177	1.16641	1.36452	1.58815	1.83852	2.08495	2.38033	2.70025	3.02738	3.38577	3.76058	4.17956	4.58589	4.96776	5.40543	5.80277
2.10269	2.03084	1.9787	1.90139	1.81984	1.73459	1.64629	1.55572	1.46374	1.37131	1.27942	1.18905	1.10116	1.01659	0.936062	0.860129	0.789145	0.72326	0.662431	0.606435	0.554914	0.50741	0.464145	0.470683	0.470213	0.494811	0.548491	0.607401	0.661684	0.775772	0.917853	1.09104	1.27359	1.51355	1.78852	2.08289	2.40637	2.73997	3.10555	3.46985	3.83685	4.22933	4.5854	4.96676	5.37112	5.70318	5.98985	6.25447	6.48352	6.66092
4.24239e-17	4.3419e-17	4.45978e-17	4.55287e-17	4.75337e-17	4.90236e-17	5.0962e-17	5.25545e-17	5.41798e-17	0.0179454	0.0230343	0.0292744	0.053588	0.0675775	0.0842934	0.10396	0.126723	0.152621	0.181558	0.213275	0.24734	0.283133	0.320362	0.35754	0.393592	0.427371	0.457722	0.483547	0.503867	0.517885	0.52504	0.52504	0.517885	0.503867	0.483547	0.457722	0.427371	0.393592	0.35754	0.320362	0.283133	0.246817	0.212222	0.179985	0.15056	0.124225	0.101096	0.0811481	0.0642454	0.0501675
0.507294	0.468153	0.429653	0.391972	0.355303	0.319846	0.285804	0.253376	0.222747	0.194083	0.167521	0.143168	0.121088	0.101306	0.0838015	0.0685136	0.0553405	0.044147	0.034771	0.0270319	0.0207385	0.0156978	0.0117398	1.23926e-16	1.26838e-16	1.31156e-16	1.34807e-16	1.37421e-16	1.40459e-16	1.43374e-16	1.44827e-16	1.46566e-16	1.47002e-16	1.46588e-16	1.45341e-16	1.43133e-16	1.40371e-16	1.36935e-16	1.32827e-16	1.28152e-16	1.22994e-16	1.17029e-16	1.11765e-16	1.05553e-16	0.0156978	0.0206947	0.0268984	0.0501675	0.0642454	0.0968459
0.963433	0.907381	0.850269	0.792366	0.734003	0.675561	0.617466	0.560177	0.504176	0.449947	0.397961	0.34866	0.302437	0.259618	0.220448	0.185084	0.153587	0.125926	0.101979	0.0815509	0.0643815	0.0501675	0.0386382	0.0206947	0.0156978	0.0117398	2.14208e-16	2.14072e-16	2.14186e-16	2.12934e-16	2.1123e-16	2.07315e-16	2.03178e-16	1.98433e-16	1.91472e-16	1.84866e-16	1.76855e-16	1.6896e-16	1.60441e-16	1.53913e-16	1.45842e-16	1.38979e-16	1.37738e-16	1.33921e-16	1.32084e-16	1.31699e-16	1.33495e-16	1.37215e-16	1.43372e-16	1.49455e-16
3.46629e-17	3.32613e-17	3.12597e-17	2.99154e-17	2.86645e-17	2.72746e-17	2.6728e-17	2.59977e-17	2.59012e-17	2.58777e-17	2.61864e-17	2.68196e-17	2.77962e-17	2.90168e-17	3.04646e-17	3.23054e-17	3.45431e-17	3.64989e-17	3.84384e-17	4.05031e-17	4.22417e-17	4.37518e-17	4.47526e-17	4.58455e-17	4.6631e-17	4.70182e-17	4.73598e-17	4.73469e-17	4.72536e-17	4.66808e-17	4.60234e-17	4.52027e-17	4.43271e-17	4.34389e-17	4.25709e-17	4.17445e-17	4.09698e-17	4.03337e-17	3.97185e-17	3.9122e-17	3.84944e-17	4.10861e-17	4.35702e-17	4.44247e-17	4.59945e-17	4.77425e-17	4.99974e-17	5.28544e-17	5.59539e-17	5.97594e-17
2.54748e-17	2.50748e-17	2.46591e-17	2.45021e-17	2.45928e-17	2.46572e-17	2.5291e-17	2.58436e-17	2.63961e-17	2.70434e-17	2.7815e-17	2.87093e-17	2.97069e-17	3.09374e-17	3.21028e-17	3.32836e-17	3.44369e-17	3.55162e-17	3.6533e-17	3.73397e-17	3.79374e-17	3.82878e-17	3.87794e-17	3.86241e-17	3.81056e-17	3.76049e-17	3.71923e-17	3.62476e-17	3.51499e-17	3.39189e-17	3.29615e-17	3.17303e-17	3.08981e-17	2.99086e-17	2.90081e-17	2.83263e-17	2.78254e-17	2.76795e-17	2.76842e-17	2.80411e-17	2.84577e-17	2.91724e-17	2.96418e-17	3.04015e-17	3.11716e-17	3.20935e-17	3.26838e-17	3.32671e-17	3.3534e-17	3.3851e-17
0.354637	0.367078	0.378839	0.389796	0.399833	0.408846	0.41674	0.423429	0.428835	0.432887	0.435511	0.436634	0.436171	0.434032	0.430118	0.424321	0.416541	0.406687	0.394697	0.380548	0.380008	0.366679	0.353254	0.370803	0.367047	0.366334	0.369498	0.377285	0.390282	0.408857	0.424444	0.456486	0.492803	0.532584	0.574673	0.617616	0.659736	0.699226	0.734263	0.763118	0.784271	0.796509	0.79035	0.785082	0.784874	0.763971	0.735309	0.700397	0.66096	0.618824
0.760057	0.770096	0.777428	0.781828	0.783114	0.781155	0.775876	0.767261	0.755355	0.740262	0.722139	0.701192	0.677659	0.651804	0.623907	0.594248	0.563109	0.530763	0.497478	0.463519	0.429153	0.394654	0.360865	0.327276	0.294267	0.262199	0.23141	0.202209	0.166204	0.143287	0.129057	0.117005	0.107573	0.101096	0.0978004	0.0978004	0.101096	0.107573	0.117005	0.129057	0.143287	0.166204	0.190469	0.215713	0.257202	0.288063	0.335402	0.372479	0.410853	0.45034
5.92161e-17	5.9335e-17	0.00788945	0.00969255	0.0118314	0.0143427	0.0172589	0.0265669	0.037717	0.0455068	0.0598894	0.0769319	0.097011	0.115379	0.13604	0.158952	0.183977	0.210864	0.244159	0.279981	0.318101	0.353369	0.389419	0.424877	0.459007	0.491065	0.520329	0.546123	0.567848	0.584998	0.597183	0.609009	0.612148	0.610294	0.608496	0.598852	0.585446	0.568798	0.549478	0.528086	0.505221	0.481456	0.457318	0.433266	0.406987	0.384866	0.363486	0.342971	0.32335	0.301892
1.83714	1.83246	1.83398	1.82449	1.81207	1.78898	1.76204	1.7314	1.69727	1.65991	1.61966	1.58337	1.55307	1.51856	1.48554	1.4548	1.42094	1.38887	1.36479	1.33843	1.31422	1.29192	1.27315	1.24821	1.23178	1.2265	1.21166	1.20124	1.18573	1.17077	1.16847	1.15924	1.1527	1.1507	1.14012	1.12999	1.12969	1.1249	1.12033	1.11605	1.10533	1.10897	1.11353	1.10962	1.10212	1.09773	1.09115	1.08498	1.07432	1.07092
0.288222	0.286771	0.29362	0.291439	0.288099	0.283623	0.278066	0.271515	0.264086	0.25592	0.247179	0.238032	0.228648	0.219185	0.216023	0.208678	0.202007	0.196092	0.190972	0.186637	0.183035	0.18008	0.177933	0.1761	0.174455	0.172862	0.17118	0.165955	0.164591	0.162525	0.156382	0.153649	0.149851	0.145022	0.139216	0.132505	0.124987	0.116785	0.108041	0.0989185	0.0895912	0.0802374	0.0710319	0.0621369	0.0503799	0.0434141	0.0428968	0.0388223	0.0418298	0.0419033
0.356959	0.34626	0.335052	0.323405	0.311409	0.299166	0.28679	0.274397	0.262103	0.250013	0.238218	0.226785	0.215752	0.20513	0.207384	0.207479	0.204463	0.203108	0.203494	0.205676	0.209678	0.215483	0.223366	0.232772	0.252217	0.268728	0.292619	0.313488	0.332191	0.355858	0.379567	0.402833	0.425133	0.445928	0.464691	0.480921	0.494171	0.504053	0.510257	0.512555	0.516818	0.515585	0.510883	0.503029	0.492413	0.479488	0.464749	0.448716	0.431906	0.414811
0.798159	0.814557	0.830518	0.837236	0.851012	0.85682	0.861411	0.872104	0.883216	0.895127	0.901549	0.914349	0.922317	0.936717	0.952899	0.971065	0.985244	1.00592	1.02847	1.04684	1.06514	1.08285	1.10109	1.11707	1.13023	1.14866	1.15904	1.17147	1.17481	1.17825	1.17993	1.19201	1.1919	1.18909	1.18411	1.17748	1.1697	1.16118	1.15491	1.14516	1.14224	1.13904	1.14142	1.14163	1.14385	1.14503	1.14145	1.14018	1.14232	1.14009
3.52635	3.71343	3.90129	4.08959	4.27792	4.46589	4.61707	4.75928	4.92362	5.05036	5.19473	5.30082	5.39101	5.4933	5.55556	5.62813	5.66066	5.67429	5.66834	5.6422	5.59536	5.55571	5.48394	5.39037	5.27607	5.14224	4.99022	4.80593	4.65472	4.47002	4.24428	4.03531	3.83928	3.66647	3.45669	3.26939	3.05507	2.87132	2.71365	2.56293	2.43326	2.34156	2.2411	2.16619	2.08915	2.02992	1.98707	1.959	2.01596	2.06934
0.261822	0.274639	0.277895	0.280098	0.281179	0.281088	0.2798	0.277316	0.273665	0.268903	0.263108	0.256377	0.24882	0.246879	0.239927	0.239121	0.234151	0.229881	0.226474	0.224049	0.222682	0.222393	0.223494	0.225453	0.228141	0.231367	0.234883	0.238397	0.238267	0.241684	0.243862	0.241213	0.24103	0.238686	0.234113	0.227318	0.218393	0.207512	0.200939	0.188879	0.176256	0.163523	0.151128	0.136176	0.126571	0.118161	0.111196	0.105815	0.102053	0.0998361
0.238436	0.251315	0.263722	0.275418	0.286143	0.295627	0.311272	0.319477	0.326074	0.330896	0.333812	0.334742	0.333654	0.330575	0.331829	0.326962	0.327072	0.322057	0.322942	0.319824	0.317614	0.316608	0.317513	0.31982	0.329577	0.336581	0.357201	0.370944	0.386554	0.403691	0.421933	0.437477	0.460021	0.48198	0.508948	0.530387	0.550425	0.568706	0.581573	0.602256	0.615907	0.626869	0.641024	0.648155	0.652741	0.654787	0.654314	0.651362	0.642667	0.635823
0.11261	0.116397	0.11965	0.122262	0.124129	0.125157	0.125263	0.124383	0.122475	0.119526	0.115554	0.110611	0.104784	0.0981897	0.0909754	0.0833084	0.0753693	0.067343	0.0594085	0.0517306	0.0444518	0.0376867	0.0315683	0.0260711	0.0212281	0.0170416	0.0134882	0.0105255	0.00809793	0.0061426	0.00459384	4.93095e-17	5.12344e-17	5.41267e-17	5.60218e-17	5.79867e-17	6.04157e-17	6.21076e-17	6.43966e-17	6.72072e-17	6.92954e-17	7.16244e-17	7.40563e-17	7.617e-17	7.79737e-17	7.97043e-17	8.14955e-17	8.27137e-17	0.0061426	0.00809793
1.05491	1.03129	1.02792	1.01026	0.994076	0.987395	0.976071	0.96638	0.958145	0.951104	0.944896	0.939068	0.939501	0.93465	0.928809	0.921358	0.91782	0.907272	0.893924	0.877474	0.857752	0.834732	0.806471	0.775752	0.742812	0.711312	0.677444	0.641879	0.601924	0.562354	0.526735	0.491058	0.455708	0.420982	0.387101	0.347595	0.317654	0.288487	0.256953	0.230747	0.202258	0.175888	0.154895	0.13502	0.10983	0.0945493	0.0803924	0.0641905	0.0535639	0.0440978
1.34633	1.36304	1.35273	1.34426	1.33757	1.33255	1.32897	1.32651	1.32472	1.32303	1.32071	1.33891	1.33923	1.33772	1.33358	1.32608	1.31456	1.29847	1.27742	1.25123	1.21989	1.18359	1.14446	1.08949	1.04471	0.995994	0.944247	0.890318	0.834963	0.767716	0.714443	0.660714	0.607106	0.554123	0.502214	0.45179	0.392099	0.348788	0.307262	0.267959	0.220116	0.209498	0.207632	0.185019	0.182626	0.185974	0.195493	0.231588	0.260312	0.296719
5.21829e-17	5.26596e-17	5.34968e-17	5.44264e-17	5.52605e-17	5.60656e-17	5.69133e-17	5.78212e-17	5.87089e-17	5.95728e-17	6.03759e-17	6.10745e-17	6.16192e-17	6.27771e-17	6.31023e-17	6.41186e-17	6.41906e-17	6.43278e-17	6.39896e-17	6.40678e-17	6.38704e-17	6.32753e-17	6.27127e-17	6.22367e-17	6.17371e-17	6.12347e-17	6.07182e-17	6.06976e-17	6.08851e-17	6.11708e-17	6.14952e-17	6.26314e-17	6.34598e-17	6.42547e-17	6.51633e-17	6.57195e-17	6.61138e-17	6.63061e-17	6.6405e-17	6.65951e-17	6.5944e-17	6.54292e-17	6.49933e-17	0.0166212	0.0219121	0.0284807	0.0364974	0.0461125	0.0574409	0.0705453
5.9372e-17	5.96443e-17	5.98707e-17	6.00382e-17	6.08512e-17	6.10661e-17	6.11838e-17	6.12155e-17	6.11442e-17	6.09514e-17	6.13729e-17	6.17011e-17	6.17953e-17	6.21782e-17	6.20458e-17	6.18735e-17	6.16683e-17	6.1881e-17	6.17686e-17	6.16729e-17	6.21242e-17	6.23911e-17	6.26621e-17	6.29018e-17	6.32711e-17	6.3616e-17	6.34943e-17	6.37975e-17	6.37898e-17	6.36955e-17	6.41711e-17	6.39515e-17	6.34639e-17	6.26135e-17	6.13195e-17	5.97922e-17	5.8167e-17	5.65538e-17	5.48201e-17	5.28621e-17	5.06555e-17	4.86636e-17	4.64819e-17	0.0166212	0.0219121	0.0284807	0.0364974	0.0461125	0.0574409	0.0705453
8.69838e-17	8.71843e-17	8.72896e-17	8.75138e-17	8.77026e-17	8.76146e-17	8.71635e-17	8.75513e-17	8.70589e-17	8.61642e-17	8.5019e-17	8.38877e-17	8.25322e-17	8.09754e-17	7.91803e-17	7.77612e-17	7.58657e-17	7.46223e-17	7.40976e-17	7.28641e-17	7.19776e-17	7.1232e-17	7.12133e-17	7.06854e-17	7.12532e-17	7.18397e-17	7.26934e-17	7.42418e-17	7.58561e-17	7.73836e-17	7.90664e-17	8.05784e-17	8.23088e-17	8.40407e-17	8.50863e-17	8.66682e-17	8.79426e-17	8.93004e-17	9.00454e-17	9.03746e-17	9.04079e-17	9.1234e-17	9.08586e-17	9.06946e-17	9.13004e-17	9.09191e-17	9.03943e-17	8.97649e-17	0.0332423	0.0438241
7.94837e-17	8.10163e-17	8.18369e-17	8.27277e-17	8.43317e-17	8.54572e-17	8.77668e-17	8.95034e-17	9.10019e-17	9.38398e-17	9.55874e-17	9.83324e-17	1.00194e-16	1.01944e-16	1.03536e-16	1.05617e-16	1.0697e-16	1.08085e-16	1.08932e-16	1.09482e-16	1.0971e-16	1.09591e-16	1.10714e-16	1.10924e-16	1.10111e-16	1.09907e-16	1.09378e-16	1.08257e-16	1.07375e-16	1.06155e-16	1.04843e-16	1.03203e-16	1.01896e-16	1.0001e-16	9.89046e-17	9.73528e-17	9.574e-17	9.39685e-17	9.23971e-17	9.17464e-17	9.07737e-17	8.97673e-17	8.86717e-17	8.81998e-17	8.72695e-17	8.62534e-17	8.59807e-17	8.52238e-17	8.60044e-17	8.62386e-17
1.25455e-17	1.25065e-17	1.25318e-17	1.24832e-17	1.24144e-17	1.24133e-17	1.22809e-17	1.2124e-17	1.19907e-17	1.18777e-17	1.17311e-17	1.17372e-17	1.16123e-17	1.15748e-17	1.15357e-17	1.1501e-17	1.14957e-17	1.16598e-17	1.18206e-17	1.19675e-17	1.21437e-17	1.26302e-17	1.30774e-17	1.35165e-17	1.38973e-17	1.43253e-17	1.47772e-17	1.527e-17	1.57644e-17	1.61857e-17	1.6794e-17	1.73362e-17	1.77049e-17	1.82461e-17	1.86474e-17	1.91248e-17	1.958e-17	1.99064e-17	2.0176e-17	2.04783e-17	2.06495e-17	2.07649e-17	2.07509e-17	2.0759e-17	2.06645e-17	2.05291e-17	2.04259e-17	2.07812e-17	2.07635e-17	2.06848e-17
1.79461	1.89417	1.95893	2.0292	2.14471	2.23465	2.3663	2.51051	2.63455	2.76397	2.89681	3.03063	3.19268	3.32824	3.45689	3.57506	3.67907	3.794	3.86821	3.92069	3.94946	3.98144	3.97464	3.97096	3.92436	3.87099	3.8015	3.7477	3.69388	3.61736	3.54289	3.47354	3.39608	3.34739	3.3354	3.34064	3.33587	3.35344	3.36346	3.39907	3.43663	3.44212	3.48336	3.49998	3.52498	3.53528	3.51364	3.49416	3.46775	3.40651
5.27288e-16	5.35227e-16	5.45174e-16	5.53192e-16	5.58676e-16	5.60884e-16	5.61772e-16	5.59557e-16	5.5484e-16	5.48082e-16	5.38335e-16	5.26055e-16	5.11347e-16	4.94375e-16	4.75361e-16	4.54572e-16	4.32309e-16	4.11019e-16	3.87447e-16	3.63534e-16	3.39605e-16	3.15954e-16	2.93293e-16	2.72094e-16	2.51149e-16	2.31194e-16	2.09199e-16	1.91488e-16	1.78644e-16	1.64094e-16	1.52321e-16	1.39864e-16	1.27934e-16	1.19907e-16	1.12572e-16	1.08345e-16	1.04695e-16	1.0337e-16	1.01946e-16	1.02238e-16	1.05542e-16	1.07416e-16	1.10257e-16	1.13609e-16	1.17053e-16	1.21085e-16	1.26232e-16	1.33824e-16	1.4132e-16	1.4887e-16
0.304708	0.314958	0.323759	0.330826	0.335879	0.33866	0.338947	0.336565	0.331402	0.323422	0.312674	0.317389	0.324692	0.318696	0.313665	0.310373	0.309576	0.31196	0.318081	0.328303	0.342754	0.361289	0.400687	0.448199	0.487516	0.530224	0.575303	0.621607	0.667922	0.713029	0.75575	0.785834	0.823143	0.85457	0.879563	0.897706	0.925327	0.934304	0.937187	0.934203	0.925676	0.91201	0.893689	0.871254	0.845296	0.816435	0.785296	0.769107	0.740479	0.729134
1.72341e-16	1.72735e-16	1.72938e-16	1.73354e-16	1.74587e-16	1.75833e-16	1.76192e-16	1.75659e-16	1.74739e-16	1.73573e-16	1.71824e-16	1.6961e-16	1.6692e-16	1.65279e-16	1.62107e-16	1.58847e-16	1.55422e-16	1.51724e-16	1.47994e-16	1.43964e-16	0.0166564	0.0219121	0.0284807	0.0364974	0.0461125	0.0574409	0.0705453	0.0854201	0.101976	0.120027	0.139286	0.15936	0.179761	0.199921	0.219213	0.236983	0.252589	0.265435	0.275008	0.280917	0.282914	0.280917	0.275008	0.265435	0.252589	0.236983	0.219213	0.199921	0.179761	0.15936
3.76314e-16	3.61269e-16	3.45531e-16	3.30256e-16	3.13707e-16	3.03435e-16	2.87638e-16	2.71952e-16	2.56563e-16	2.43443e-16	2.31623e-16	2.22295e-16	2.12245e-16	2.04909e-16	1.98597e-16	1.94205e-16	1.9203e-16	1.92516e-16	1.94e-16	1.97012e-16	2.01239e-16	2.09595e-16	2.16042e-16	2.21081e-16	2.28498e-16	2.34797e-16	2.38975e-16	2.44117e-16	2.47133e-16	2.49619e-16	2.49952e-16	2.52109e-16	2.52183e-16	2.51418e-16	2.48561e-16	2.45285e-16	2.42972e-16	2.41719e-16	2.42677e-16	2.42329e-16	2.45498e-16	2.47558e-16	2.50998e-16	2.55617e-16	2.61312e-16	2.71121e-16	2.79547e-16	2.87704e-16	2.98456e-16	3.09073e-16
6.34235e-16	6.3056e-16	6.30367e-16	6.23311e-16	6.15987e-16	6.07727e-16	6.03731e-16	5.94708e-16	5.8497e-16	5.75232e-16	0.0786259	0.101352	0.129296	0.163159	0.203574	0.25104	0.305846	0.368006	0.437185	0.512647	0.593218	0.677279	0.763985	0.849664	0.931653	1.00718	1.0735	1.1281	1.16878	1.1939	1.20239	1.1939	1.16878	1.1281	1.0735	1.00718	0.931653	0.849664	0.763985	0.677279	0.591964	0.510115	0.433397	0.363035	0.299817	0.244124	0.195978	0.155114	0.121043	0.0931263
1.8601e-16	1.82447e-16	1.79773e-16	1.75774e-16	1.73866e-16	1.71654e-16	1.69715e-16	1.67667e-16	1.66748e-16	1.64811e-16	1.64492e-16	0.0180894	0.023406	0.047441	0.0606734	0.0767064	0.095827	0.118255	0.144109	0.173377	0.205882	0.241261	0.279387	0.319047	0.359281	0.398974	0.436904	0.471802	0.502418	0.527597	0.546351	0.557922	0.561833	0.557922	0.546351	0.527597	0.502418	0.471802	0.436904	0.398974	0.359281	0.319047	0.279387	0.241261	0.205447	0.172521	0.142861	0.116658	0.0939383	0.0745932
5.87875e-17	5.72013e-17	5.55396e-17	5.44416e-17	5.34108e-17	5.19954e-17	5.0508e-17	4.90519e-17	4.79688e-17	4.70567e-17	4.63975e-17	4.55608e-17	4.52804e-17	4.5022e-17	4.48362e-17	4.48307e-17	4.50895e-17	4.56641e-17	4.62319e-17	4.68518e-17	4.84216e-17	4.94294e-17	5.06509e-17	5.23223e-17	5.33056e-17	5.41663e-17	5.57212e-17	5.69727e-17	5.80942e-17	5.90717e-17	6.0054e-17	6.10948e-17	6.18952e-17	6.27582e-17	6.34514e-17	6.48416e-17	6.53488e-17	6.62836e-17	6.68768e-17	6.73647e-17	6.80011e-17	6.85071e-17	6.88763e-17	6.91858e-17	6.98647e-17	7.01201e-17	7.01735e-17	7.03966e-17	7.05649e-17	7.06082e-17
0.602643	0.695259	0.74943	0.80513	0.861817	0.91883	0.975382	1.06515	1.1273	1.18799	1.27774	1.34176	1.40347	1.46214	1.51699	1.56728	1.61224	1.65112	1.6832	1.70774	1.72404	1.7597	1.76929	1.79853	1.79996	1.82341	1.82195	1.84594	1.84887	1.85322	1.86024	1.87099	1.87064	1.89497	1.95119	1.99129	2.03559	2.13917	2.18947	2.26234	2.3348	2.40476	2.47002	2.51289	2.56678	2.60908	2.63855	2.65427	2.68382	2.66373
1.1828	1.22229	1.25672	1.28502	1.30612	1.31902	1.32282	1.31678	1.30037	1.27333	1.23569	1.18784	1.14825	1.08779	1.02153	0.968342	0.901265	0.835384	0.772807	0.732152	0.686873	0.667508	0.647979	0.656604	0.682163	0.708836	0.748374	0.799587	0.877452	0.942821	1.02679	1.1055	1.2048	1.29356	1.3905	1.49781	1.58561	1.66467	1.73352	1.7909	1.83578	1.88405	1.90731	1.93464	1.93837	1.93167	1.93206	1.92927	1.90906	1.88535
0.445348	0.441167	0.434619	0.425618	0.414132	0.40018	0.383847	0.365283	0.344708	0.322404	0.298716	0.274037	0.248793	0.223433	0.198399	0.174116	0.150967	0.129275	0.109296	0.0912093	0.0751131	0.0610309	0.0489946	0.0387785	0.0302607	0.0232816	0.01766	0.0132073	1.80312e-16	1.78826e-16	1.80147e-16	1.82192e-16	0.01766	0.0232816	0.0302607	0.0387785	0.0489946	0.0610309	0.0749544	0.0907588	0.126009	0.15081	0.178252	0.208098	0.239991	0.273447	0.307868	0.342554	0.376725	0.409553
5.01059e-17	5.20853e-17	5.45494e-17	5.71979e-17	6.04333e-17	6.31495e-17	6.52718e-17	6.7734e-17	7.06687e-17	7.29196e-17	7.56632e-17	7.79728e-17	8.05796e-17	8.30722e-17	8.66484e-17	8.92738e-17	9.41209e-17	9.74799e-17	1.00994e-16	1.0442e-16	1.08055e-16	1.11486e-16	1.14983e-16	1.18336e-16	1.21404e-16	1.24567e-16	1.27459e-16	1.29655e-16	1.31328e-16	1.32819e-16	1.33528e-16	1.33798e-16	1.32565e-16	1.31696e-16	1.30814e-16	1.28968e-16	1.26328e-16	1.23737e-16	1.20347e-16	1.16878e-16	1.13357e-16	1.09587e-16	1.05738e-16	1.02028e-16	9.79481e-17	9.40318e-17	9.06199e-17	8.72615e-17	8.44194e-17	8.13922e-17
2.05442	2.05552	2.05784	2.0626	2.04614	2.03012	2.01478	2.00031	1.98678	1.97409	1.962	1.95004	1.93751	1.92351	1.92529	1.92869	1.91574	1.89923	1.87833	1.87009	1.86183	1.83703	1.81221	1.80201	1.76801	1.73707	1.71942	1.70312	1.697	1.69397	1.69435	1.70587	1.72027	1.73671	1.75399	1.77062	1.78493	1.79523	1.78042	1.78332	1.77665	1.7598	1.73249	1.68497	1.62995	1.60268	1.55378	1.49827	1.438	1.39253
[truncated: 577 more rows]
[truncated: 650 more columns]

## Sheet: 5c,cued failure
cued failure
[truncated: 1,000 more rows]
[truncated: 650 more columns]

## Sheet: 5c,uncued success
uncued success
[truncated: 1,000 more rows]
[truncated: 650 more columns]

## Sheet: 5c,uncued failure
uncued failure
[truncated: 1,000 more rows]
[truncated: 650 more columns]

## Sheet: 5e,cued success
cued success
gp1
[truncated: 549 more rows]
[truncated: 650 more columns]

## Sheet: 5e,cued failure
cued failure
gp1
[truncated: 549 more rows]
[truncated: 650 more columns]

## Sheet: 5e,uncued success
uncued success
gp1
[truncated: 549 more rows]
[truncated: 650 more columns]

## Sheet: 5e,uncued failure
uncued failure
gp1
[truncated: 549 more rows]
[truncated: 650 more columns]

[truncated: 11 more sheets: 5f,cued, 5f,uncued, 5g, 5h,left, 5h,right, 5k,real data, 5k,shuffle, 5k,accuracy, 5l,real data, 5l,shuffle, 5l,accuracy]
